# Supplementary material for: Transcriptomics predicts compound synergy in drug and natural product treated glioblastoma cells
Source: PLoS One. 2020 Sep 18;15(9):e0239551. doi: 10.1371/journal.pone.0239551 (PMC7500592; doi:10.1371/journal.pone.0239551)
Supplement: S1 Table — (XLSX) [file pone.0239551.s001.xlsx]

## Sheet: F24_down
DEG F24 down-regulated
Gene names (primary )	MaxOfAbs log2FC	MinOfFDR P-val	MaxOflog FDR p value	FirstOflog2FC	FirstOfDescription	Uniprot_ID
NDP	3.36	5.94e-08	7.22621	-3.36	Norrie disease (pseudoglioma)	Q00604
FAM111B	3.2	1.1e-08	7.95861	-3.2	family with sequence similarity 111, member B	Q6SJ93
E2F8	2.96	4.28e-07	6.36856	-2.96	E2F transcription factor 8	A0AVK6
DIO2	2.83	6.37e-09	8.19586	-2.83	deiodinase, iodothyronine, type II	Q92813
ID3	2.81	1.51e-11	10.821	-2.81	inhibitor of DNA binding 3, dominant negative helix-loop-helix protein	Q02535
CLSPN	2.79	7.59e-07	6.11976	-2.79	claspin	Q9HAW4
ID1	2.7	6.86e-11	10.1637	-2.7	inhibitor of DNA binding 1, dominant negative helix-loop-helix protein	P41134
PALMD	2.54	2.42e-09	8.61618	-2.54	palmdelphin	Q9NP74
PCDH7	2.47	1.62e-09	8.79048	-2.47	protocadherin 7	O60245
CCNE2	2.4	8.18e-06	5.08725	-2.4	cyclin E2	O96020
ESCO2	2.4	5.94e-06	5.22621	-2.4	establishment of sister chromatid cohesion N-acetyltransferase 2	Q56NI9
SMAD6	2.38	3.52e-08	7.45346	-2.38	SMAD family member 6	O43541
LMNB1	2.36	1.67e-08	7.77728	-2.36	lamin B1	P20700
ID2	2.36	2.42e-09	8.61618	-2.36	inhibitor of DNA binding 2, dominant negative helix-loop-helix protein	Q02363
ITGA2	2.33	6.14e-08	7.21183	-2.33	integrin, alpha 2 (CD49B, alpha 2 subunit of VLA-2 receptor)	P17301
FAM20C	2.33	5.43e-10	9.2652	-2.33	family with sequence similarity 20, member C	Q8IXL6
UHRF1	2.31	3.57e-08	7.44733	-2.31	ubiquitin-like with PHD and ring finger domains 1	Q96T88
BDKRB1	2.26	2.06e-08	7.68613	-2.26	bradykinin receptor B1	P46663
RRM2	2.23	7.21e-08	7.14206	-2.23	ribonucleotide reductase M2	P31350
GREM1	2.17	6.05e-09	8.21824	-2.17	gremlin 1, DAN family BMP antagonist	O60565
POLE2	2.15	5.84e-07	6.23359	-2.15	polymerase (DNA directed), epsilon 2, accessory subunit	P56282
DLX5	2.12	8.51e-07	6.07007	-2.12	distal-less homeobox 5	P56178
CYTH4	2.11	4.79e-06	5.31966	-2.11	cytohesin 4	Q9UIA0
ATAD2	2.1	4.08e-07	6.38934	-2.1	ATPase family, AAA domain containing 2	Q6PL18
GINS2	2.07	3.33e-06	5.47756	-2.07	GINS complex subunit 2 (Psf2 homolog)	Q9Y248
MCM3	2.07	1.24e-08	7.90658	-2.07	minichromosome maintenance complex component 3	P25205
WNT7B	2.06	6.64e-08	7.17783	-2.06	wingless-type MMTV integration site family, member 7B	P56706
HIST1H2BM	2.05	2.4e-06	5.61979	-2.05	histone cluster 1, H2bm	Q99879
OLFML2B	2.05	1.95e-07	6.70997	-2.05	olfactomedin like 2B	Q68BL8
EXO1	2.04	1.18e-05	4.92812	-2.04	exonuclease 1	Q9UQ84
IL7R	2.03	9.64e-06	5.01592	-2.03	interleukin 7 receptor	P16871
DTL	2.02	2.55e-06	5.59346	-2.02	denticleless E3 ubiquitin protein ligase homolog (Drosophila)	Q9NZJ0
MEST	2.01	2.1e-06	5.67778	-2.01	mesoderm specific transcript	Q5EB52
AURKB	2.01	4.28e-07	6.36856	-2.01	aurora kinase B	Q96GD4
GINS1	2	5.48e-05	4.26122	-2	GINS complex subunit 1 (Psf1 homolog)	Q14691
LOXL1	2	3.51e-09	8.45469	-2	lysyl oxidase-like 1	Q08397
ORC1	1.98	1.28e-06	5.89279	-1.98	origin recognition complex subunit 1	Q13415
CEMIP	1.97	3.84e-07	6.41567	-1.97	cell migration inducing protein, hyaluronan binding	Q8WUJ3
EGLN3	1.95	4.54e-05	4.34294	-1.95	egl-9 family hypoxia-inducible factor 3	Q9H6Z9
DCLRE1B	1.95	8.58e-08	7.06651	-1.95	DNA cross-link repair 1B	Q9H816
WDR76	1.94	2.09e-07	6.67985	-1.94	WD repeat domain 76	Q9H967
FGF7	1.93	2.86e-05	4.54363	-1.93	fibroblast growth factor 7	P21781
CDK1	1.92	1.42e-06	5.84771	-1.92	cyclin-dependent kinase 1	P06493
MYBL2	1.92	3.39e-08	7.4698	-1.92	v-myb avian myeloblastosis viral oncogene homolog-like 2	P10244
SLITRK6	1.91	0.0002	3.69897	-1.91	SLIT and NTRK-like family, member 6	Q9H5Y7
METTL7A	1.9	1.35e-07	6.86967	-1.9	methyltransferase like 7A	Q9H8H3
INSYN2B	1.89	2.17e-06	5.66354	-1.89	family with sequence similarity 196, member B	A6NMK8
RAB7B	1.86	6.67e-07	6.17587	-1.86	RAB7B, member RAS oncogene family	Q96AH8
CHAF1B	1.86	4.04e-07	6.39362	-1.86	chromatin assembly factor 1, subunit B (p60)	Q13112
CCND1	1.86	4.85e-08	7.31426	-1.86	cyclin D1	P24385
FAM83D	1.85	1.3e-07	6.88606	-1.85	family with sequence similarity 83, member D	Q9H4H8
SCARA3	1.83	1.96e-08	7.70774	-1.83	scavenger receptor class A, member 3	Q6AZY7
TYMS	1.83	1.31e-08	7.88273	-1.83	thymidylate synthetase	P04818
SPC25	1.82	8.15e-06	5.08884	-1.82	SPC25, NDC80 kinetochore complex component	Q9HBM1
CDC45	1.82	5.98e-07	6.2233	-1.82	cell division cycle 45	O75419
PLK4	1.82	5.37e-07	6.27003	-1.82	polo-like kinase 4	O00444
PCNA	1.82	2.19e-08	7.65956	-1.82	proliferating cell nuclear antigen	P12004
CDC25A	1.81	9.3e-06	5.03152	-1.81	cell division cycle 25A	P30304
SYNPO	1.81	1.96e-08	7.70774	-1.81	synaptopodin	Q8N3V7
EVA1C	1.79	1.36e-06	5.86646	-1.79	eva-1 homolog C (C. elegans)	P58658
FEN1	1.79	6.6e-08	7.18046	-1.79	flap structure-specific endonuclease 1	P39748
MCM5	1.79	3.7e-08	7.4318	-1.79	minichromosome maintenance complex component 5	P33992
COL6A1	1.79	8.69e-09	8.06098	-1.79	collagen, type VI, alpha 1	P12109
KIF20A	1.77	2.43e-06	5.61439	-1.77	kinesin family member 20A	O95235
CDCA3	1.77	4.38e-07	6.35853	-1.77	cell division cycle associated 3	Q99618
CCNA2	1.77	1.84e-07	6.73518	-1.77	cyclin A2	P20248
METTL7B	1.77	4.4e-08	7.35655	-1.77	methyltransferase like 7B	Q6UX53
HIST1H1B	1.76	5.27e-09	8.27819	-1.76	histone cluster 1, H1b	P16401
FANCA	1.74	8.46e-07	6.07263	-1.74	Fanconi anemia complementation group A	O15360
KIF11	1.74	4.37e-07	6.35952	-1.74	kinesin family member 11	P52732
TMPO	1.74	3.7e-08	7.4318	-1.74	thymopoietin	P42166
PTPRJ	1.74	5.43e-10	9.2652	-1.74	protein tyrosine phosphatase, receptor type, J	Q12913
RARB	1.73	1.63e-05	4.78781	-1.73	retinoic acid receptor, beta	P10826
CNIH2	1.73	2.48e-07	6.60555	-1.73	cornichon family AMPA receptor auxiliary protein 2	Q6PI25
MCM4	1.73	6.24e-08	7.20482	-1.73	minichromosome maintenance complex component 4	P33991
MCM6	1.72	1.83e-06	5.73755	-1.72	minichromosome maintenance complex component 6	Q14566
KIF15	1.94	5.9e-08	7.22915	-1.72	kinesin family member 15	Q9NS87
FBXO5	1.72	3.77e-08	7.42366	-1.72	F-box protein 5	Q9UKT4
EGR3	1.71	2.94e-05	4.53165	-1.71	early growth response 3	Q06889
BDKRB2	1.71	1.55e-08	7.80967	-1.71	bradykinin receptor B2	P30411
CDCA7	1.7	1.11e-06	5.95468	-1.7	cell division cycle associated 7	Q9BWT1
HELLS	1.7	3.63e-07	6.44009	-1.7	helicase, lymphoid-specific	Q9NRZ9
RFC3	1.69	1e-07	7	-1.69	replication factor C subunit 3	P40938
RAD54L	1.68	6.1e-06	5.21467	-1.68	RAD54-like (S. cerevisiae)	Q92698
PTCH1	1.68	3.38e-07	6.47108	-1.68	patched 1	Q13635
HJURP	1.68	2.56e-08	7.59176	-1.68	Holliday junction recognition protein	Q8NCD3
E2F1	1.67	4.1e-07	6.38722	-1.67	E2F transcription factor 1	Q01094
C4orf46	1.67	8.06e-08	7.09366	-1.67	chromosome 4 open reading frame 46	Q504U0
ANGPT1	1.66	0.0002	3.69897	-1.66	angiopoietin 1	Q15389
DDIAS	1.66	0.0002	3.69897	-1.66	DNA damage-induced apoptosis suppressor	Q8IXT1
HGF	1.66	3.5e-07	6.45593	-1.66	hepatocyte growth factor (hepapoietin A; scatter factor)	P14210
SKP2	1.66	1.25e-07	6.90309	-1.66	S-phase kinase-associated protein 2, E3 ubiquitin protein ligase	Q13309
RHOBTB2	1.66	1.6e-08	7.79588	-1.66	Rho-related BTB domain containing 2	Q9BYZ6
STC1	1.66	8.44e-10	9.07366	-1.66	stanniocalcin 1	P52823
TCF19	1.65	6.24e-06	5.20482	-1.65	transcription factor 19	Q9Y242
KIF22	1.65	3.77e-08	7.42366	-1.65	kinesin family member 22	Q14807
TENT5A	1.65	2.55e-08	7.59346	-1.65	family with sequence similarity 46, member A	Q96IP4
PSRC1	1.64	1.35e-05	4.86967	-1.64	proline/serine-rich coiled-coil 1	Q6PGN9
TRIB2	1.64	4.07e-08	7.39041	-1.64	tribbles pseudokinase 2	Q92519
NCAPH	1.62	7.39e-06	5.13136	-1.62	non-SMC condensin I complex subunit H	Q15003
TGFA	1.61	2.46e-07	6.60906	-1.61	transforming growth factor alpha	P01135
PRLR	1.6	4.47e-06	5.34969	-1.6	prolactin receptor	P16471
EGR2	1.6	2.82e-06	5.54975	-1.6	early growth response 2	P11161
CCNF	1.6	3.16e-07	6.50031	-1.6	cyclin F	P41002
HIST1H2BJ	1.59	2.59e-06	5.5867	-1.59	histone cluster 1, H2bj	P06899
TMEM97	1.59	3.68e-07	6.43415	-1.59	transmembrane protein 97	Q5BJF2
BARD1	1.58	1.62e-06	5.79048	-1.58	BRCA1 associated RING domain 1	Q99728
MATN2	1.57	1.87e-05	4.72816	-1.57	matrilin 2	O00339
SPIN4	1.57	1.83e-06	5.73755	-1.57	spindlin family, member 4	Q56A73
SDC1	1.57	2.4e-07	6.61979	-1.57	syndecan 1	P18827
FZD8	1.57	5.8e-09	8.23657	-1.57	frizzled class receptor 8; microRNA 4683	Q9H461
UBE2T	1.56	2.81e-06	5.55129	-1.56	ubiquitin conjugating enzyme E2T	Q9NPD8
CDCA5	1.56	2.28e-06	5.64207	-1.56	cell division cycle associated 5	Q96FF9
DLX1	1.56	3.51e-07	6.45469	-1.56	distal-less homeobox 1	P56177
HIST2H3A; HIST2H3C; HIST2H3D	1.65	1.63e-07	6.78781	-1.56	histone cluster 2, H3a	Q71DI3
SMOC1	1.56	1.85e-08	7.73283	-1.56	SPARC related modular calcium binding 1	Q9H4F8
CENPW	1.55	7.07e-06	5.15058	-1.55	centromere protein W	Q5EE01
SNAP25	1.55	4.19e-06	5.37779	-1.55	synaptosome associated protein 25kDa	P60880
FST	1.55	2.27e-08	7.64397	-1.55	follistatin	P19883
SLC14A1	1.54	0.0103	1.98716	-1.54	solute carrier family 14 (urea transporter), member 1 (Kidd blood group)	Q13336
EPHA2	1.54	6.58e-06	5.18177	-1.54	EPH receptor A2	P29317
PLAU	1.54	9.55e-08	7.02	-1.54	plasminogen activator, urokinase	P00749
CNPY4	1.54	1.67e-08	7.77728	-1.54	canopy FGF signaling regulator 4	Q8N129
WNT5A	1.54	2.49e-09	8.6038	-1.54	wingless-type MMTV integration site family, member 5A	P41221
NDC80	1.53	8.24e-07	6.08407	-1.53	NDC80 kinetochore complex component	O14777
CA9	1.53	6.23e-07	6.20551	-1.53	carbonic anhydrase IX	Q16790
MCM10	1.53	4.3e-07	6.36653	-1.53	minichromosome maintenance 10 replication initiation factor	Q7L590
PFKFB4	1.52	1.29e-05	4.88941	-1.52	6-phosphofructo-2-kinase/fructose-2,6-biphosphatase 4; microRNA 6823	Q16877
XRCC2	1.52	5.43e-06	5.2652	-1.52	X-ray repair complementing defective repair in Chinese hamster cells 2	O43543
ITGB8	1.52	2.29e-06	5.64016	-1.52	integrin beta 8	P26012
H2AFX	1.52	1.9e-06	5.72125	-1.52	H2A histone family, member X	P16104
ARHGAP31	1.52	5.04e-07	6.29757	-1.52	Rho GTPase activating protein 31	Q2M1Z3
EFNA5	1.52	3.2e-07	6.49485	-1.52	ephrin-A5	P52803
CDH7	1.52	1.97e-07	6.70553	-1.52	cadherin 7, type 2	Q9ULB5
KIF23	1.52	1.31e-07	6.88273	-1.52	kinesin family member 23	Q02241
ZNF367	1.51	4.16e-05	4.38091	-1.51	zinc finger protein 367	Q7RTV3
ASF1B	1.51	7.57e-08	7.1209	-1.51	anti-silencing function 1B histone chaperone	Q9NVP2
ST8SIA4	1.5	7.46e-06	5.12726	-1.5	ST8 alpha-N-acetyl-neuraminide alpha-2,8-sialyltransferase 4	Q92187
CTGF	1.5	1.83e-06	5.73755	-1.5	connective tissue growth factor	P29279
KIAA1549L	1.5	1.14e-06	5.9431	-1.5	KIAA1549-like	Q6ZVL6
RAD51AP1	1.5	6.52e-07	6.18575	-1.5	RAD51 associated protein 1	Q96B01
ADORA1	1.5	4.77e-07	6.32148	-1.5	adenosine A1 receptor	P30542
CDK2	1.5	2.38e-08	7.62342	-1.5	cyclin-dependent kinase 2	P24941
PDE4B	1.49	2.41e-05	4.61798	-1.49	phosphodiesterase 4B, cAMP-specific	Q07343
GJA9	1.49	4.38e-07	6.35853	-1.49	MYC binding protein; gap junction protein alpha 9	P57773
MYCBP	1.49	4.38e-07	6.35853	-1.49	MYC binding protein; gap junction protein alpha 9	Q99417
MYBL1	1.49	1.6e-07	6.79588	-1.49	v-myb avian myeloblastosis viral oncogene homolog-like 1	P10243
RAB27B	1.49	5.27e-09	8.27819	-1.49	RAB27B, member RAS oncogene family	O00194
IFIT1	1.48	3.03e-06	5.51856	-1.48	interferon-induced protein with tetratricopeptide repeats 1	P09914
UBE2C	1.48	1.03e-06	5.98716	-1.48	ubiquitin-conjugating enzyme E2C	O00762
MCM7	1.48	6.95e-08	7.15802	-1.48	minichromosome maintenance complex component 7	P33993
NR2F2	1.48	3.16e-08	7.50031	-1.48	nuclear receptor subfamily 2, group F, member 2	P24468
MTFR2	1.47	0.0069	2.16115	-1.47	mitochondrial fission regulator 2	Q6P444
ZGRF1	1.47	3.53e-05	4.45223	-1.47	zinc finger, GRF-type containing 1	Q86YA3
TIMP3	1.47	8.15e-06	5.08884	-1.47	TIMP metallopeptidase inhibitor 3	P35625
CENPU	1.47	1.64e-06	5.78516	-1.47	centromere protein U	Q71F23
PRRX1	1.47	4.07e-09	8.39041	-1.47	paired related homeobox 1	P54821
WEE1	1.46	4e-07	6.39794	-1.46	WEE1 G2 checkpoint kinase	P30291
KIF20B	1.45	2.1e-06	5.67778	-1.45	kinesin family member 20B	Q96Q89
CDT1	1.44	5.43e-06	5.2652	-1.44	chromatin licensing and DNA replication factor 1	Q9H211
MCM2	1.44	1.07e-06	5.97062	-1.44	minichromosome maintenance complex component 2	P49736
TOP2A	1.44	4.48e-07	6.34872	-1.44	topoisomerase (DNA) II alpha	P11388
ENC1	1.44	2.41e-07	6.61798	-1.44	ectodermal-neural cortex 1 (with BTB domain)	O14682
B4GAT1	1.43	5.55e-07	6.25571	-1.43	beta-1,4-glucuronyltransferase 1	O43505
MAMLD1	1.43	9.55e-08	7.02	-1.43	mastermind-like domain containing 1	Q13495
RSPO3	1.42	0.0059	2.22915	-1.42	R-spondin 3	Q9BXY4
RGS2	1.42	2.08e-06	5.68194	-1.42	regulator of G-protein signaling 2	P41220
CSF1	1.42	3.14e-08	7.50307	-1.42	colony stimulating factor 1 (macrophage)	P09603
SEMA4B	1.42	1.55e-08	7.80967	-1.42	sema domain, immunoglobulin domain (Ig), transmembrane domain (TM) and short cytoplasmic domain, (semaphorin) 4B	Q9NPR2
SEMA7A	1.41	6.95e-08	7.15802	-1.41	semaphorin 7A, GPI membrane anchor (John Milton Hagen blood group)	O75326
IRF2BPL	1.41	5.49e-08	7.26043	-1.41	interferon regulatory factor 2 binding protein-like	Q9H1B7
RAD51	1.4	0.0006	3.22185	-1.4	RAD51 recombinase	Q06609
GMNN	1.4	0.0001	4	-1.4	geminin, DNA replication inhibitor	O75496
POLA2	1.39	2.28e-06	5.64207	-1.39	polymerase (DNA directed), alpha 2, accessory subunit	Q14181
POLQ	1.39	1.46e-06	5.83565	-1.39	polymerase (DNA directed), theta	O75417
NUSAP1	1.39	3.39e-07	6.4698	-1.39	nucleolar and spindle associated protein 1	Q9BXS6
ARSI	1.39	2.58e-07	6.58838	-1.39	arylsulfatase family, member I	Q5FYB1
BICC1	1.39	2.59e-08	7.5867	-1.39	BicC family RNA binding protein 1	Q9H694
HS3ST3A1	1.38	5.13e-07	6.28988	-1.38	heparan sulfate (glucosamine) 3-O-sulfotransferase 3A1	Q9Y663
TMEM158	1.38	5.09e-07	6.29328	-1.38	transmembrane protein 158 (gene/pseudogene)	Q8WZ71
KIF18B	1.37	2.94e-05	4.53165	-1.37	kinesin family member 18B	Q86Y91
TMEM255A	1.37	8.91e-07	6.05012	-1.37	transmembrane protein 255A	Q5JRV8
TUBB3	1.37	3.29e-07	6.4828	-1.37	tubulin, beta 3 class III; melanocortin 1 receptor (alpha melanocyte stimulating hormone receptor)	Q13509
PLCE1	1.36	0.0002	3.69897	-1.36	phospholipase C, epsilon 1	Q9P212
NCAPG	1.36	7.53e-07	6.12321	-1.36	non-SMC condensin I complex subunit G	Q9BPX3
FAM102B	1.36	7.1e-07	6.14874	-1.36	family with sequence similarity 102, member B	Q5T8I3
RBL1	1.36	6.16e-07	6.21042	-1.36	retinoblastoma-like 1	P28749
LRRC15	1.36	5.15e-08	7.28819	-1.36	leucine rich repeat containing 15	Q8TF66
LMO7	1.35	2.23e-07	6.6517	-1.35	LIM domain 7	Q8WWI1
ABCG2	1.34	0.0029	2.5376	-1.34	ATP binding cassette subfamily G member 2 (Junior blood group)	Q9UNQ0
NUF2	1.34	0.0005	3.30103	-1.34	NUF2, NDC80 kinetochore complex component	Q9BZD4
PBK	1.34	4.81e-05	4.31785	-1.34	PDZ binding kinase	Q96KB5
ARHGEF39	1.34	1.61e-05	4.79317	-1.34	Rho guanine nucleotide exchange factor 39	Q8N4T4
ACPP	1.34	9.6e-06	5.01773	-1.34	acid phosphatase, prostate	P15309
GTSE1	1.34	3.51e-06	5.45469	-1.34	G-2 and S-phase expressed 1	Q9NYZ3
ANGPTL2	1.34	1.48e-06	5.82974	-1.34	angiopoietin like 2	Q9UKU9
HIST1H2AD	1.34	1.46e-06	5.83565	-1.34	histone cluster 1, H3d; histone cluster 1, H2ad	P20671
HIST1H3A; HIST1H3B; HIST1H3C; HIST1H3D; HIST1H3E; HIST1H3F; HIST1H3G; HIST1H3H; HIST1H3I; HIST1H3J	1.99	6.18e-07	6.20901	-1.34	histone cluster 1, H3d; histone cluster 1, H2ad	P68431
KIFC1	1.33	8.85e-06	5.05306	-1.33	kinesin family member C1	Q9BW19
MAD2L1	1.33	2.3e-06	5.63827	-1.33	MAD2 mitotic arrest deficient-like 1 (yeast)	Q13257
CENPE	1.33	1.3e-06	5.88606	-1.33	centromere protein E	Q02224
VAV3	1.33	9.01e-07	6.04528	-1.33	vav 3 guanine nucleotide exchange factor	Q9UKW4
TMEM171	1.33	3.2e-07	6.49485	-1.33	transmembrane protein 171	Q8WVE6
FOXL1	1.33	1.63e-07	6.78781	-1.33	forkhead box L1	Q12952
SLC4A4	1.32	0.0005	3.30103	-1.32	solute carrier family 4 (sodium bicarbonate cotransporter), member 4	Q9Y6R1
CHRNA5	1.32	2.86e-05	4.54363	-1.32	cholinergic receptor, nicotinic alpha 5	P30532
SERPINB7	1.32	2.72e-05	4.56543	-1.32	serpin peptidase inhibitor, clade B (ovalbumin), member 7	O75635
CEP55	1.31	0.0007	3.1549	-1.31	centrosomal protein 55kDa	Q53EZ4
SLITRK5	1.31	0.0001	4	-1.31	SLIT and NTRK-like family, member 5	O94991
KCTD4	1.31	5.02e-05	4.2993	-1.31	potassium channel tetramerization domain containing 4	Q8WVF5
ARHGAP11A	1.31	3.16e-05	4.50031	-1.31	Rho GTPase activating protein 11B; Rho GTPase activating protein 11A	Q6P4F7
ARHGAP11B	1.31	3.16e-05	4.50031	-1.31	Rho GTPase activating protein 11B; Rho GTPase activating protein 11A	Q3KRB8
DLGAP5	1.31	1.19e-05	4.92445	-1.31	discs, large (Drosophila) homolog-associated protein 5	Q15398
ATAD5	1.31	6.37e-06	5.19586	-1.31	ATPase family, AAA domain containing 5	Q96QE3
RFC2	1.31	2.99e-06	5.52433	-1.31	replication factor C subunit 2	P35250
TM4SF1	1.31	6.12e-07	6.21325	-1.31	transmembrane 4 L six family member 1	P30408
ARSJ	1.31	3.47e-07	6.45967	-1.31	arylsulfatase family, member J	Q5FYB0
CNIH3	1.31	3.19e-07	6.49621	-1.31	cornichon family AMPA receptor auxiliary protein 3	Q8TBE1
GBP1	1.3	0.0008	3.09691	-1.3	guanylate binding protein 1, interferon-inducible	P32455
F3	1.3	0.0002	3.69897	-1.3	coagulation factor III (thromboplastin, tissue factor)	P13726
AIM2	1.3	3.93e-05	4.40561	-1.3	absent in melanoma 2	O14862
CIP2A	1.3	2.09e-05	4.67985	-1.3	KIAA1524	Q8TCG1
BCOR	1.3	1.89e-05	4.72354	-1.3	BCL6 corepressor	Q6W2J9
NAPEPLD	1.3	5.56e-06	5.25493	-1.3	N-acyl phosphatidylethanolamine phospholipase D	Q6IQ20
CHAF1A	1.3	1.96e-08	7.70774	-1.3	chromatin assembly factor 1, subunit A (p150)	Q13111
RMI2	1.29	4.78e-05	4.32057	-1.29	RecQ mediated genome instability 2	Q96E14
GPR3	1.29	6.11e-06	5.21396	-1.29	G protein-coupled receptor 3	P46089
ZWINT	1.29	1.28e-06	5.89279	-1.29	ZW10 interacting kinetochore protein	O95229
C1QTNF1	1.29	3.5e-07	6.45593	-1.29	C1q and tumor necrosis factor related protein 1	Q9BXJ1
VAT1L	1.29	2.61e-07	6.58336	-1.29	vesicle amine transport 1-like	Q9HCJ6
OAS1	1.28	0.0041	2.38722	-1.28	2-5-oligoadenylate synthetase 1	P00973
GINS4	1.28	3.79e-05	4.42136	-1.28	GINS complex subunit 4 (Sld5 homolog)	Q9BRT9
LYPD1	1.28	2.17e-05	4.66354	-1.28	LY6/PLAUR domain containing 1	Q8N2G4
BTD	1.28	4.36e-06	5.36051	-1.28	biotinidase	P43251
KLF10	1.28	1.82e-07	6.73993	-1.28	Kruppel-like factor 10	Q13118
CXXC5	1.28	1.79e-07	6.74715	-1.28	CXXC finger protein 5	Q7LFL8
HIST1H2BH	1.28	1.28e-07	6.89279	-1.28	histone cluster 1, H2bh	Q93079
MIDN	1.28	2.56e-08	7.59176	-1.28	midnolin	Q504T8
ASPM	1.28	3.51e-09	8.45469	-1.28	abnormal spindle microtubule assembly	Q8IZT6
ZNF792	1.27	0.0012	2.92082	-1.27	zinc finger protein 792	Q3KQV3
NID1	1.27	0.0002	3.69897	-1.27	nidogen 1	P14543
PANK1	1.27	5e-05	4.30103	-1.27	pantothenate kinase 1	Q8TE04
CSNK1G1	1.27	3.36e-05	4.47366	-1.27	KIAA0101; casein kinase 1, gamma 1	Q9HCP0
PCLAF	1.27	3.36e-05	4.47366	-1.27	KIAA0101; casein kinase 1, gamma 1	Q15004
FANCD2	1.27	6.77e-06	5.16941	-1.27	Fanconi anemia complementation group D2	Q9BXW9
RARG	1.27	1.05e-06	5.97881	-1.27	retinoic acid receptor, gamma	P13631
PRRG4	1.26	0.0226	1.64589	-1.26	proline rich Gla (G-carboxyglutamic acid) 4 (transmembrane)	Q9BZD6
DGKG	1.26	0.0006	3.22185	-1.26	diacylglycerol kinase gamma	P49619
TTK	1.26	0.0003	3.52288	-1.26	TTK protein kinase	P33981
RTKN2	1.26	0.0001	4	-1.26	rhotekin 2	Q8IZC4
MMS22L	1.26	6.19e-05	4.20831	-1.26	MMS22-like, DNA repair protein	Q6ZRQ5
DLX2	1.26	4.25e-05	4.37161	-1.26	distal-less homeobox 2	Q07687
CHST3	1.26	3.54e-05	4.451	-1.26	carbohydrate (chondroitin 6) sulfotransferase 3	Q7LGC8
DCBLD1	1.26	3.56e-06	5.44855	-1.26	discoidin, CUB and LCCL domain containing 1	Q8N8Z6
CDCA8	1.26	1.07e-06	5.97062	-1.26	cell division cycle associated 8	Q53HL2
DCTPP1	1.26	3.93e-07	6.40561	-1.26	dCTP pyrophosphatase 1	Q9H773
ARHGAP22	1.25	2.54e-05	4.59517	-1.25	Rho GTPase activating protein 22	Q7Z5H3
RMI1	1.25	2.01e-05	4.6968	-1.25	RecQ mediated genome instability 1	Q9H9A7
SLC39A10	1.25	1.89e-05	4.72354	-1.25	solute carrier family 39 (zinc transporter), member 10	Q9ULF5
MARCH4	1.25	7.91e-07	6.10182	-1.25	membrane associated ring finger 4	Q9P2E8
IRX3	1.25	1.29e-07	6.88941	-1.25	iroquois homeobox 3	P78415
HIST1H2AJ	1.25	6.53e-08	7.18509	-1.25	histone cluster 1, H2aj	Q99878
PFKFB3	1.24	2.91e-06	5.53611	-1.24	6-phosphofructo-2-kinase/fructose-2,6-biphosphatase 3	Q16875
ANLN	1.24	1.83e-06	5.73755	-1.24	anillin actin binding protein	Q9NQW6
INCENP	1.24	7.06e-07	6.1512	-1.24	inner centromere protein	Q9NQS7
NUP85	1.24	5.16e-07	6.28735	-1.24	nucleoporin 85kDa	Q9BW27
APCDD1L	1.24	2.87e-07	6.54212	-1.24	adenomatosis polyposis coli down-regulated 1-like	Q8NCL9
DEPP1	1.23	0.0002	3.69897	-1.23	chromosome 10 open reading frame 10	Q9NTK1
SGO2	1.23	2.77e-05	4.55752	-1.23	shugoshin-like 2 (S. pombe)	Q562F6
GEMIN6	1.23	7.51e-06	5.12436	-1.23	gem nuclear organelle associated protein 6	Q8WXD5
LAMB1	1.23	5.33e-06	5.27327	-1.23	laminin, beta 1	P07942
ELMO1	1.23	3.71e-06	5.43063	-1.23	engulfment and cell motility 1	Q92556
TUBA4A	1.23	1.28e-07	6.89279	-1.23	tubulin, alpha 4a	P68366
LRFN5	1.22	0.0004	3.39794	-1.22	leucine rich repeat and fibronectin type III domain containing 5	Q96NI6
SASS6	1.22	0.0002	3.69897	-1.22	SAS-6 centriolar assembly protein	Q6UVJ0
KIF4A	1.22	3.47e-05	4.45967	-1.22	kinesin family member 4A	O95239
SERPIND1	1.22	4.76e-06	5.32239	-1.22	serpin peptidase inhibitor, clade D (heparin cofactor), member 1	P05546
FOXG1	1.22	2.82e-06	5.54975	-1.22	forkhead box G1	P55316
PRIM1	1.22	2.56e-06	5.59176	-1.22	primase, DNA, polypeptide 1 (49kDa)	P49642
POLA1	1.21	6.93e-05	4.15927	-1.21	polymerase (DNA directed), alpha 1, catalytic subunit	P09884
CDC7	1.21	6.18e-06	5.20901	-1.21	cell division cycle 7	O00311
RIN1	1.21	5.69e-06	5.24489	-1.21	Ras and Rab interactor 1	Q13671
PCSK1	1.21	1.2e-06	5.92082	-1.21	proprotein convertase subtilisin/kexin type 1	P29120
MKI67	1.21	4.04e-07	6.39362	-1.21	marker of proliferation Ki-67	P46013
KRTAP1-5	1.2	0.0051	2.29243	-1.2	keratin associated protein 1-5	Q9BYS1
HAS1	1.2	5.82e-06	5.23508	-1.2	hyaluronan synthase 1	Q92839
SPDL1	1.2	4.94e-06	5.30627	-1.2	spindle apparatus coiled-coil protein 1	Q96EA4
CCND3	1.2	3.63e-07	6.44009	-1.2	cyclin D3	P30281
GABRQ	1.2	1.29e-07	6.88941	-1.2	gamma-aminobutyric acid (GABA) A receptor, theta	Q9UN88
CA12	1.2	1.85e-08	7.73283	-1.2	carbonic anhydrase XII	O43570
FOXC2	1.19	0.0003	3.52288	-1.19	forkhead box C2	Q99958
GPR39	1.19	0.0003	3.52288	-1.19	G protein-coupled receptor 39	O43194
TACC3	1.19	0.0003	3.52288	-1.19	transforming, acidic coiled-coil containing protein 3	Q9Y6A5
C5orf30	1.19	3.45e-05	4.46218	-1.19	chromosome 5 open reading frame 30	Q96GV9
PRR5L	1.19	5.84e-06	5.23359	-1.19	proline rich 5 like	Q6MZQ0
BRIP1	1.19	9.68e-07	6.01412	-1.19	BRCA1 interacting protein C-terminal helicase 1	Q9BX63
FAM129B	1.19	6.46e-07	6.18977	-1.19	family with sequence similarity 129, member B	Q96TA1
RACGAP1	1.19	3.85e-07	6.41454	-1.19	Rac GTPase activating protein 1	Q9H0H5
EPN2	1.19	1.47e-07	6.83268	-1.19	epsin 2; EPN2 intronic transcript 1	O95208
CITED2	1.19	7.21e-08	7.14206	-1.19	Cbp/p300-interacting transactivator, with Glu/Asp rich carboxy-terminal domain, 2	Q99967
LAS2	1.18	2.41e-05	4.61798	-1.18	chromosome 18 open reading frame 54	Q8IYD9
LRR1	1.18	1.36e-05	4.86646	-1.18	leucine rich repeat protein 1; ras homolog family member Q pseudogene 1	Q96L50
CKAP2L	1.18	9.91e-07	6.00393	-1.18	cytoskeleton associated protein 2-like	Q8IYA6
CCL2	1.17	3.07e-05	4.51286	-1.17	chemokine (C-C motif) ligand 2	P13500
EFEMP1	1.17	2.13e-05	4.67162	-1.17	EGF containing fibulin-like extracellular matrix protein 1	Q12805
OPN3	1.17	6.46e-06	5.18977	-1.17	opsin 3	Q9H1Y3
MPRIP	1.17	6.24e-08	7.20482	-1.17	myosin phosphatase Rho interacting protein	Q6WCQ1
NR2F1	1.48	3.16e-08	7.50031	-1.17	nuclear receptor subfamily 2, group F, member 1	P10589
STIL	1.16	0.0001	4	-1.16	SCL/TAL1 interrupting locus	Q15468
HMGN3	1.16	6.43e-05	4.19179	-1.16	high mobility group nucleosomal binding domain 3	Q15651
GJA1	1.16	8.6e-07	6.0655	-1.16	gap junction protein alpha 1	P17302
RRM1	1.16	5.16e-07	6.28735	-1.16	ribonucleotide reductase M1	P23921
CDC25B	1.16	2.21e-07	6.65561	-1.16	cell division cycle 25B	P30305
CBX5	1.16	7.17e-08	7.14448	-1.16	chromobox homolog 5; microRNA 3198-2	P45973
SBSN	1.15	0.004	2.39794	-1.15	suprabasin	Q6UWP8
C5orf34	1.15	0.0014	2.85387	-1.15	chromosome 5 open reading frame 34	Q96MH7
CENPQ	1.15	0.0001	4	-1.15	centromere protein Q	Q7L2Z9
ZWILCH	1.15	9.58e-05	4.01863	-1.15	zwilch kinetochore protein	Q9H900
KIF18A	1.15	5.69e-05	4.24489	-1.15	kinesin family member 18A	Q8NI77
EGR1	1.15	3.53e-05	4.45223	-1.15	early growth response 1	P18146
HMGB3	1.15	1.73e-05	4.76195	-1.15	high mobility group box 3	O15347
VCAN	1.15	1.6e-05	4.79588	-1.15	versican	P13611
POLD3	1.15	3.31e-06	5.48017	-1.15	polymerase (DNA-directed), delta 3, accessory subunit	Q15054
RFWD3	1.15	2.2e-07	6.65758	-1.15	ring finger and WD repeat domain 3	Q6PCD5
KIF2C	1.14	0.0003	3.52288	-1.14	kinesin family member 2C	Q99661
GYS1	1.14	0.0002	3.69897	-1.14	glycogen synthase 1 (muscle)	P13807
IFI44L	1.14	0.0001	4	-1.14	interferon-induced protein 44-like	Q53G44
PLK1	1.14	2.48e-05	4.60555	-1.14	polo-like kinase 1	P53350
RANBP1	1.14	5.89e-06	5.22988	-1.14	RAN binding protein 1	P43487
BAIAP2	1.14	1.16e-06	5.93554	-1.14	BAI1-associated protein 2	Q9UQB8
ADAM12	1.14	2.46e-07	6.60906	-1.14	ADAM metallopeptidase domain 12	O43184
STMN1	1.14	1.67e-07	6.77728	-1.14	stathmin 1; microRNA 3917	P16949
MCMBP	1.14	4.21e-08	7.37572	-1.14	minichromosome maintenance complex binding protein	Q9BTE3
A4GALT	1.13	0.0002	3.69897	-1.13	alpha 1,4-galactosyltransferase	Q9NPC4
PDE5A	1.13	4.85e-05	4.31426	-1.13	phosphodiesterase 5A, cGMP-specific	O76074
CDC25C	1.13	4.29e-05	4.36754	-1.13	cell division cycle 25C	P30307
CLEC11A	1.13	5.95e-06	5.22548	-1.13	C-type lectin domain family 11, member A	Q9Y240
CEP78	1.13	4e-06	5.39794	-1.13	centrosomal protein 78kDa	Q5JTW2
ENG	1.13	6.26e-07	6.20343	-1.13	endoglin	P17813
PRC1	1.13	4.28e-07	6.36856	-1.13	protein regulator of cytokinesis 1	O43663
KPNA2	1.13	2.41e-07	6.61798	-1.13	karyopherin alpha 2 (RAG cohort 1, importin alpha 1)	P52292
ARHGAP29	1.12	0.0018	2.74473	-1.12	Rho GTPase activating protein 29	Q52LW3
CCR1	1.12	0.0004	3.39794	-1.12	chemokine (C-C motif) receptor 1	P32246
PHF19	1.12	0.0003	3.52288	-1.12	PHD finger protein 19	Q5T6S3
ANXA2R	1.12	0.0002	3.69897	-1.12	annexin A2 receptor	Q3ZCQ2
LRIG3	1.12	4.15e-05	4.38195	-1.12	leucine-rich repeats and immunoglobulin-like domains 3	Q6UXM1
SLC29A1	1.12	2.52e-05	4.5986	-1.12	solute carrier family 29 (equilibrative nucleoside transporter), member 1	Q99808
SOCS3	1.12	1.19e-05	4.92445	-1.12	suppressor of cytokine signaling 3	O14543
SOX9	1.12	6.68e-06	5.17522	-1.12	SRY box 9	P48436
PCYOX1L	1.12	4.87e-06	5.31247	-1.12	prenylcysteine oxidase 1 like	Q8NBM8
BUB1B	1.12	3.66e-06	5.43652	-1.12	BUB1 mitotic checkpoint serine/threonine kinase B	O60566
TRIM14	1.12	3.48e-06	5.45842	-1.12	tripartite motif containing 14	Q14142
MND1	1.12	2.83e-06	5.54821	-1.12	meiotic nuclear divisions 1	Q9BWT6
SAMD1	1.12	1.61e-06	5.79317	-1.12	sterile alpha motif domain containing 1	Q6SPF0
VSNL1	1.12	7.53e-07	6.12321	-1.12	visinin like 1	P62760
FANCI	1.12	5.36e-07	6.27084	-1.12	Fanconi anemia complementation group I	Q9NVI1
TGFBR2	1.12	1.97e-07	6.70553	-1.12	transforming growth factor beta receptor II	P37173
CDC6	1.11	5.98e-05	4.2233	-1.11	cell division cycle 6	Q99741
SPARC	1.11	8.41e-07	6.0752	-1.11	secreted protein, acidic, cysteine-rich (osteonectin)	P09486
HIST1H2AG; HIST1H2AI; HIST1H2AK; HIST1H2AL; HIST1H2AM	1.67	1.6e-07	6.79588	-1.11	histone cluster 1, H2am; histone cluster 1, H3j	P0C0S8
C17orf53	1.1	0.0004	3.39794	-1.1	chromosome 17 open reading frame 53	Q8N3J3
SPAG5	1.1	0.0002	3.69897	-1.1	sperm associated antigen 5	Q96R06
HIST1H2BK	1.1	2.93e-05	4.53313	-1.1	histone cluster 1, H2bk	O60814
USP13	1.1	2.84e-06	5.54668	-1.1	ubiquitin specific peptidase 13 (isopeptidase T-3)	Q92995
DNAJC9	1.1	2.58e-06	5.58838	-1.1	DnaJ (Hsp40) homolog, subfamily C, member 9	Q8WXX5
WDHD1	1.1	2.51e-06	5.60033	-1.1	WD repeat and HMG-box DNA binding protein 1	O75717
CASP2	1.1	2.28e-06	5.64207	-1.1	caspase 2	P42575
CDH11	1.1	6.18e-07	6.20901	-1.1	cadherin 11, type 2, OB-cadherin (osteoblast)	P55287
RFC4	1.1	3.41e-07	6.46725	-1.1	replication factor C subunit 4	P35249
NFIB	1.1	3.26e-07	6.48678	-1.1	nuclear factor I/B	O00712
AURKA	1.1	2.01e-07	6.6968	-1.1	aurora kinase A	O14965
NASP	1.1	9e-08	7.04576	-1.1	nuclear autoantigenic sperm protein (histone-binding)	P49321
DPF1	1.09	2.94e-05	4.53165	-1.09	D4, zinc and double PHD fingers family 1	Q92782
FAM13C	1.09	2.54e-05	4.59517	-1.09	family with sequence similarity 13, member C	Q8NE31
PTGES	1.09	1.85e-05	4.73283	-1.09	prostaglandin E synthase	O14684
CEP128	1.09	1.19e-05	4.92445	-1.09	centrosomal protein 128kDa	Q6ZU80
KNL1	1.09	1.1e-05	4.95861	-1.09	cancer susceptibility candidate 5	Q8NG31
ST3GAL5	1.09	1.05e-05	4.97881	-1.09	ST3 beta-galactoside alpha-2,3-sialyltransferase 5	Q9UNP4
TPBG	1.09	7.34e-06	5.1343	-1.09	trophoblast glycoprotein	Q13641
UBR7	1.09	6.36e-06	5.19654	-1.09	ubiquitin protein ligase E3 component n-recognin 7 (putative)	Q8N806
NET1	1.09	4.54e-06	5.34294	-1.09	neuroepithelial cell transforming 1	Q7Z628
LIN9	1.09	2.11e-06	5.67572	-1.09	lin-9 DREAM MuvB core complex component	Q5TKA1
SLC1A3	1.09	7.1e-07	6.14874	-1.09	solute carrier family 1 (glial high affinity glutamate transporter), member 3	P43003
HIST1H2AB; HIST1H2AE	1.62	1.28e-07	6.89279	-1.09	histone cluster 1, H2ae	P04908
TNFRSF10D	1.08	6.53e-05	4.18509	-1.08	tumor necrosis factor receptor superfamily, member 10d, decoy with truncated death domain	Q9UBN6
SEMA5A	1.08	4.67e-05	4.33068	-1.08	sema domain, seven thrombospondin repeats (type 1 and type 1-like), transmembrane domain (TM) and short cytoplasmic domain, (semaphorin) 5A	Q13591
MAB21L1	1.08	4.53e-05	4.3439	-1.08	mab-21-like 1 (C. elegans)	Q13394
HIST1H2BL	1.08	3.13e-05	4.50446	-1.08	histone cluster 1, H2bl	Q99880
DSN1	1.08	1.21e-05	4.91721	-1.08	DSN1 homolog, MIS12 kinetochore complex component	Q9H410
ZFP36L1	1.08	6.67e-07	6.17587	-1.08	ZFP36 ring finger protein-like 1	Q07352
DAG1	1.08	2.03e-08	7.6925	-1.08	dystroglycan 1 (dystrophin-associated glycoprotein 1)	Q14118
RASD2	1.07	0.0075	2.12494	-1.07	RASD family, member 2	Q96D21
FBXO43	1.07	0.0004	3.39794	-1.07	F-box protein 43	Q4G163
TLR3	1.07	4.17e-05	4.37986	-1.07	toll-like receptor 3	O15455
SHCBP1	1.07	3.54e-05	4.451	-1.07	SHC SH2-domain binding protein 1	Q8NEM2
TGM2	1.07	6.4e-06	5.19382	-1.07	transglutaminase 2	P21980
GPR19	1.07	8.78e-07	6.05651	-1.07	G protein-coupled receptor 19	Q15760
HS3ST3B1	1.07	8.06e-07	6.09366	-1.07	heparan sulfate (glucosamine) 3-O-sulfotransferase 3B1	Q9Y662
SNAI2	1.07	7.07e-07	6.15058	-1.07	snail family zinc finger 2	O43623
CTSK	1.07	5.52e-07	6.25806	-1.07	cathepsin K	P43235
SMC4	1.07	4.48e-07	6.34872	-1.07	structural maintenance of chromosomes 4	Q9NTJ3
CAVIN1	1.07	3.19e-07	6.49621	-1.07	polymerase I and transcript release factor	Q6NZI2
SYNJ2	1.07	1.77e-07	6.75203	-1.07	synaptojanin 2	O15056
CREB3L1	1.06	0.0012	2.92082	-1.06	cAMP responsive element binding protein 3-like 1	Q96BA8
SNRPD1	1.06	0.0002	3.69897	-1.06	small nuclear ribonucleoprotein D1 polypeptide	P62314
GNG2	1.06	4.01e-05	4.39686	-1.06	guanine nucleotide binding protein (G protein), gamma 2	P59768
CDC20	1.06	1.49e-05	4.82681	-1.06	cell division cycle 20	Q12834
KATNAL1	1.06	1.35e-05	4.86967	-1.06	katanin p60 subunit A-like 1	Q9BW62
PAPPA	1.06	7.72e-06	5.11238	-1.06	pregnancy-associated plasma protein A, pappalysin 1	Q13219
NRP1	1.06	1.38e-06	5.86012	-1.06	neuropilin 1	O14786
MYLK	1.06	3.26e-07	6.48678	-1.06	myosin light chain kinase	Q15746
ITGA5	1.06	2.76e-07	6.55909	-1.06	integrin alpha 5	P08648
ECT2	1.05	5.23e-05	4.2815	-1.05	epithelial cell transforming 2	Q9H8V3
SMC2	1.05	2.41e-05	4.61798	-1.05	structural maintenance of chromosomes 2	O95347
CLCF1	1.05	2.14e-05	4.66959	-1.05	cardiotrophin-like cytokine factor 1	Q9UBD9
VRK1	1.05	1.17e-05	4.93181	-1.05	vaccinia related kinase 1	Q99986
GEMIN4	1.05	3.86e-06	5.41341	-1.05	gem nuclear organelle associated protein 4	P57678
VANGL1	1.05	5.93e-07	6.22695	-1.05	VANGL planar cell polarity protein 1	Q8TAA9
ANP32A	1.05	2.72e-07	6.56543	-1.05	acidic nuclear phosphoprotein 32 family member A	P39687
GFPT2	1.05	1.31e-07	6.88273	-1.05	glutamine-fructose-6-phosphate transaminase 2	O94808
AUNIP	1.04	0.0037	2.4318	-1.04	aurora kinase A and ninein interacting protein	Q9H7T9
TIMELESS	1.04	4.38e-05	4.35853	-1.04	timeless circadian clock	Q9UNS1
TRIP13	1.04	4.38e-05	4.35853	-1.04	thyroid hormone receptor interactor 13	Q15645
FIGN	1.04	7.24e-06	5.14026	-1.04	fidgetin	Q5HY92
TMEM107	1.04	6.72e-06	5.17263	-1.04	transmembrane protein 107; small nucleolar RNA, C/D box 118	Q6UX40
NFIX	1.04	4.54e-06	5.34294	-1.04	nuclear factor I/X (CCAAT-binding transcription factor)	Q14938
SMC1A	1.04	8.18e-07	6.08725	-1.04	structural maintenance of chromosomes 1A	Q14683
GSG1	1.03	0.0125	1.90309	-1.03	germ cell associated 1	Q2KHT4
MPP4	1.03	0.0002	3.69897	-1.03	membrane protein, palmitoylated 4	Q96JB8
CIT	1.03	4.66e-05	4.33161	-1.03	citron rho-interacting serine/threonine kinase; microRNA 1178	O14578
LAMA5	1.03	1.36e-05	4.86646	-1.03	laminin, alpha 5; microRNA 4758	O15230
RFC5	1.03	2.82e-06	5.54975	-1.03	replication factor C subunit 5	P40937
SUV39H1	1.03	2.1e-06	5.67778	-1.03	suppressor of variegation 3-9 homolog 1 (Drosophila)	O43463
ETV1	1.03	1.59e-06	5.7986	-1.03	ets variant 1	P50549
FSTL1	1.03	4.38e-07	6.35853	-1.03	follistatin like 1; microRNA 198	Q12841
RGS4	1.02	0.0037	2.4318	-1.02	regulator of G-protein signaling 4	P49798
ST8SIA5	1.02	0.001	3	-1.02	ST8 alpha-N-acetyl-neuraminide alpha-2,8-sialyltransferase 5	O15466
ERCC6L	1.02	0.0002	3.69897	-1.02	excision repair cross-complementation group 6-like	Q2NKX8
PTPRU	1.02	4.19e-05	4.37779	-1.02	protein tyrosine phosphatase, receptor type, U	Q92729
PXYLP1	1.02	3.05e-05	4.5157	-1.02	2-phosphoxylose phosphatase 1	Q8TE99
RPA3	1.02	2.94e-05	4.53165	-1.02	replication protein A3	P35244
FRMD4A	1.02	5.8e-06	5.23657	-1.02	FERM domain containing 4A	Q9P2Q2
COL1A2	1.02	1.1e-06	5.95861	-1.02	collagen, type I, alpha 2	P08123
ERAP2	1.02	4.38e-07	6.35853	-1.02	endoplasmic reticulum aminopeptidase 2	Q6P179
TRABD2A	1.01	0.0008	3.09691	-1.01	TraB domain containing 2A	Q86V40
KRT15	1.01	0.0005	3.30103	-1.01	keratin 15, type I; microRNA 6510	P19012
PTPN22	1.01	5.19e-05	4.28483	-1.01	protein tyrosine phosphatase, non-receptor type 22 (lymphoid)	Q9Y2R2
XYLT2	1.01	2.67e-05	4.57349	-1.01	xylosyltransferase II	Q9H1B5
SALL1	1.01	1.17e-05	4.93181	-1.01	spalt-like transcription factor 1	Q9NSC2
IGF2BP3	1.01	5.94e-06	5.22621	-1.01	insulin-like growth factor 2 mRNA binding protein 3	O00425
RPS6KA1	1.01	4.88e-06	5.31158	-1.01	ribosomal protein S6 kinase, 90kDa, polypeptide 1	Q15418
RAC2	1.01	4.55e-06	5.34199	-1.01	ras-related C3 botulinum toxin substrate 2 (rho family, small GTP binding protein Rac2)	P15153
SMIM3	1.01	4.18e-06	5.37882	-1.01	small integral membrane protein 3	Q9BZL3
KDELC2	1.01	2.82e-06	5.54975	-1.01	KDEL (Lys-Asp-Glu-Leu) containing 2	Q7Z4H8
PREX1	1.01	1.52e-06	5.81816	-1.01	phosphatidylinositol-3,4,5-trisphosphate-dependent Rac exchange factor 1	Q8TCU6
FUT8	1.01	1.32e-06	5.87943	-1.01	fucosyltransferase 8 (alpha (1,6) fucosyltransferase)	Q9BYC5
PHC2	1.01	1.06e-06	5.97469	-1.01	polyhomeotic homolog 2 (Drosophila); microRNA 3605	Q8IXK0
CNN2	1.01	2.98e-07	6.52578	-1.01	calponin 2	Q99439
ADAMTS4	1	0.0029	2.5376	-1	ADAM metallopeptidase with thrombospondin type 1 motif 4	O75173
TUBD1	1	0.0008	3.09691	-1	tubulin, delta 1	Q9UJT1
TK1	1	0.0005	3.30103	-1	thymidine kinase 1, soluble	P04183
LSM2	1	0.0004	3.39794	-1	LSM2 homolog, U6 small nuclear RNA and mRNA degradation associated	Q9Y333
PLPP4	1	4.72e-05	4.32606	-1	phospholipid phosphatase 4	Q5VZY2
FSCN1	1	3.24e-05	4.48945	-1	fascin actin-bundling protein 1	Q16658
ALDH3A2	1	2.35e-05	4.62893	-1	aldehyde dehydrogenase 3 family, member A2	P51648
SIRPA	1	9.4e-06	5.02687	-1	signal-regulatory protein alpha	P78324
TJP2	1	9.09e-06	5.04144	-1	tight junction protein 2	Q9UDY2
SRSF2	1	4.1e-06	5.38722	-1	serine/arginine-rich splicing factor 2; microRNA 636	Q01130
ADAMTS12	1	1.58e-06	5.80134	-1	ADAM metallopeptidase with thrombospondin type 1 motif 12	P58397
TMEM100	1	3.41e-05	4.46725	-1	transmembrane protein 100	Q9NV29

## Sheet: F24_up
DEG F24 up-regulated
Gene names (primary )	MaxOfAbs log2FC	MinOfFDR P-val	MaxOflog FDR p value	FirstOflog2FC	FirstOfDescription	Uniprot_ID
PNLIPRP3	4.82	6.6e-08	7.18046	4.82	pancreatic lipase-related protein 3	Q17RR3
OLAH	4.14	2.14e-08	7.66959	4.14	oleoyl-ACP hydrolase	Q9NV23
TNFSF8	3.77	1.13e-11	10.9469	3.77	tumor necrosis factor (ligand) superfamily, member 8	P32971
SPRR2D	3.74	2.25e-09	8.64782	3.74	small proline-rich protein 2D	P22532
ATF3	3.65	1.51e-11	10.821	3.65	activating transcription factor 3	P18847
ATP6V0D2	3.33	2.74e-09	8.56225	3.33	ATPase, H+ transporting, lysosomal 38kDa, V0 subunit d2	Q8N8Y2
IL1A	3.3	1.24e-08	7.90658	3.3	interleukin 1 alpha	P01583
LCN2	3.27	4.41e-10	9.35556	3.27	lipocalin 2	P80188
SPINK1	3.03	5.43e-10	9.2652	3.03	serine peptidase inhibitor, Kazal type 1	P00995
IL36B	2.89	4.6e-08	7.33724	2.89	interleukin 36, beta	Q9NZH7
DDIT3	2.87	1.16e-09	8.93554	2.87	DNA-damage-inducible transcript 3	P35638
KCP	2.77	2.16e-08	7.66555	2.77	kielin/chordin-like protein	Q6ZWJ8
FOXP2	2.7	5.26e-10	9.27901	2.7	forkhead box P2	O15409
SLIT3	2.66	5.08e-10	9.29414	2.66	slit guidance ligand 3	O75094
GPR84	2.6	7.88e-07	6.10347	2.6	G protein-coupled receptor 84	Q9NQS5
TMPRSS11F	2.52	5.96e-07	6.22475	2.52	transmembrane protease, serine 11F	Q6ZWK6
SLAMF7	2.48	1.54e-07	6.81248	2.48	SLAM family member 7	Q9NQ25
HERPUD1	2.48	1.7e-11	10.7696	2.48	homocysteine-inducible, endoplasmic reticulum stress-inducible, ubiquitin-like domain member 1	Q15011
CTH	2.43	5.26e-10	9.27901	2.43	cystathionine gamma-lyase	P32929
CXCL8	2.42	2.49e-08	7.6038	2.42	chemokine (C-X-C motif) ligand 8	P10145
GCNT3	2.37	7.01e-08	7.15428	2.37	glucosaminyl (N-acetyl) transferase 3, mucin type	O95395
MGAM2	2.37	6.53e-08	7.18509	2.37	maltase-glucoamylase 2 (putative)	Q2M2H8
DNAJB9	2.36	7.15e-10	9.14569	2.36	DnaJ (Hsp40) homolog, subfamily B, member 9	Q9UBS3
CRYM	2.35	6.39e-09	8.1945	2.35	crystallin mu	Q14894
PDE1A	2.32	3.92e-08	7.40671	2.32	phosphodiesterase 1A, calmodulin-dependent	P54750
SLC35F1	2.3	1.66e-06	5.77989	2.3	solute carrier family 35, member F1	Q5T1Q4
SPX	2.29	2.17e-06	5.66354	2.29	spexin hormone	Q9BT56
ANKRD22	2.29	2.71e-08	7.56703	2.29	ankyrin repeat domain 22	Q5VYY1
ANKFN1	2.27	2.92e-08	7.53462	2.27	ankyrin-repeat and fibronectin type III domain containing 1	Q8N957
BEX4	2.26	2.25e-09	8.64782	2.26	brain expressed X-linked 4	Q9NWD9
CCL20	2.24	4.38e-08	7.35853	2.24	chemokine (C-C motif) ligand 20	P78556
ESRP1	2.23	3.03e-06	5.51856	2.23	epithelial splicing regulatory protein 1	Q6NXG1
CLEC2D	2.23	1.06e-08	7.97469	2.23	C-type lectin domain family 2, member D	Q9UHP7
NUPR1	2.23	8.69e-09	8.06098	2.23	nuclear protein 1, transcriptional regulator	O60356
GPR1	2.2	0.0004	3.39794	2.2	G protein-coupled receptor 1	P46091
PARM1	2.16	1.55e-08	7.80967	2.16	prostate androgen-regulated mucin-like protein 1	Q6UWI2
LTF	2.15	2.4e-06	5.61979	2.15	lactotransferrin	P02788
SLCO2B1	2.15	9.65e-08	7.01547	2.15	solute carrier organic anion transporter family, member 2B1	O94956
STK32A	2.11	1.13e-05	4.94692	2.11	serine/threonine kinase 32A	Q8WU08
CLDN1	2.09	4.62e-05	4.33536	2.09	claudin 1	O95832
CXCL2	2.06	1.55e-08	7.80967	2.06	chemokine (C-X-C motif) ligand 2	P19875
HMOX1	2.04	5.27e-09	8.27819	2.04	heme oxygenase 1	P09601
GDF15	2.03	2.38e-08	7.62342	2.03	growth differentiation factor 15	Q99988
NRXN3	2.01	4.97e-07	6.30364	2.01	neurexin 3	Q9HDB5
PPP1R15A	1.99	4.9e-10	9.3098	1.99	protein phosphatase 1, regulatory subunit 15A	O75807
RUBCNL	1.98	2.47e-06	5.6073	1.98	KIAA0226-like	Q9H714
CREBRF	1.97	3.6e-09	8.4437	1.97	CREB3 regulatory factor	Q8IUR6
RAB39B	1.95	1.63e-09	8.78781	1.95	RAB39B, member RAS oncogene family	Q96DA2
BEST1	1.95	9.29e-10	9.03198	1.95	bestrophin 1	O76090
CDRT1	1.94	6.39e-06	5.1945	1.94	CMT1A duplicated region transcript 1	O95170
GPRC5A	1.93	1.53e-09	8.81531	1.93	G protein-coupled receptor, class C, group 5, member A; microRNA 614	Q8NFJ5
CXCL1	1.9	2.26e-07	6.64589	1.9	chemokine (C-X-C motif) ligand 1 (melanoma growth stimulating activity, alpha)	P09341
CXCL3	1.9	2.14e-08	7.66959	1.9	chemokine (C-X-C motif) ligand 3	P19876
RNF185	1.87	1.16e-09	8.93554	1.87	ring finger protein 185	Q96GF1
SMYD3	1.86	2.42e-09	8.61618	1.86	SET and MYND domain containing 3	Q9H7B4
CASP5	1.85	2.09e-05	4.67985	1.85	caspase 5	P51878
RASGEF1B	1.85	1.89e-05	4.72354	1.85	RasGEF domain family member 1B	Q0VAM2
TM4SF19	1.85	1.63e-09	8.78781	1.85	transmembrane 4 L six family member 19	Q96DZ7
OCLN	1.84	1.57e-06	5.8041	1.84	occludin	Q16625
ZHX2	1.83	5.07e-08	7.29499	1.83	zinc fingers and homeoboxes 2	Q9Y6X8
CRHBP	1.82	1.59e-07	6.7986	1.82	corticotropin releasing hormone binding protein	P24387
ADAMTS5	1.82	1.22e-07	6.91364	1.82	ADAM metallopeptidase with thrombospondin type 1 motif 5	Q9UNA0
SLC22A15	1.81	4.57e-07	6.34008	1.81	solute carrier family 22, member 15	Q8IZD6
OSGIN1	1.81	5.8e-09	8.23657	1.81	oxidative stress induced growth inhibitor 1	Q9UJX0
JMY	1.79	8.12e-09	8.09044	1.79	junction mediating and regulatory protein, p53 cofactor	Q8N9B5
CBS	1.78	1.55e-07	6.80967	1.78	cystathionine-beta-synthase	P35520
FBXO16	1.78	3.77e-08	7.42366	1.78	F-box protein 16	Q8IX29
OTOGL	1.77	1.68e-07	6.77469	1.77	otogelin-like	Q3ZCN5
NFKBIZ	1.76	5.15e-08	7.28819	1.76	nuclear factor of kappa light polypeptide gene enhancer in B-cells inhibitor, zeta	Q9BYH8
PGM3	1.75	4.27e-07	6.36957	1.75	phosphoglucomutase 3	O95394
MAP2	1.75	6.37e-09	8.19586	1.75	microtubule associated protein 2	P11137
SESN2	1.73	4.21e-07	6.37572	1.73	sestrin 2	P58004
SRD5A2	1.7	8.89e-07	6.0511	1.7	steroid-5-alpha-reductase, alpha polypeptide 2 (3-oxo-5 alpha-steroid delta 4-dehydrogenase alpha 2)	P31213
EDA2R	1.7	2.22e-08	7.65365	1.7	ectodysplasin A2 receptor	Q9HAV5
GPCPD1	1.69	4.33e-06	5.36351	1.69	glycerophosphocholine phosphodiesterase 1	Q9NPB8
FICD	1.69	6.24e-08	7.20482	1.69	FIC domain containing	Q9BVA6
NFXL1	1.67	1.15e-05	4.9393	1.67	nuclear transcription factor, X-box binding-like 1	Q6ZNB6
TRIB3	1.67	2.12e-06	5.67366	1.67	tribbles pseudokinase 3	Q96RU7
KCNJ2	1.66	2.99e-06	5.52433	1.66	potassium channel, inwardly rectifying subfamily J, member 2	P63252
HDAC9	1.66	6.37e-09	8.19586	1.66	histone deacetylase 9	Q9UKV0
DYRK3	1.66	1.73e-09	8.76195	1.66	dual specificity tyrosine-(Y)-phosphorylation regulated kinase 3	O43781
IFRD1	1.65	6.37e-09	8.19586	1.65	interferon-related developmental regulator 1	O00458
TUFT1	1.64	1.03e-05	4.98716	1.64	tuftelin 1	Q9NNX1
GORAB	1.64	5.82e-07	6.23508	1.64	golgin, RAB6-interacting	Q5T7V8
SRXN1	1.64	3.41e-08	7.46725	1.64	sulfiredoxin 1	Q9BYN0
GADD45A	1.64	8.12e-09	8.09044	1.64	growth arrest and DNA-damage-inducible, alpha	P24522
IL36RN	1.63	7.57e-08	7.1209	1.63	interleukin 36 receptor antagonist	Q9UBH0
TCTEX1D2	1.63	2.54e-08	7.59517	1.63	TM4SF19-TCTEX1D2 readthrough (NMD candidate)	Q8WW35
OR4F15	1.62	0.0001	4	1.62	olfactory receptor, family 4, subfamily F, member 15	Q8NGB8
HSD17B14	1.62	2.52e-07	6.5986	1.62	hydroxysteroid (17-beta) dehydrogenase 14	Q9BPX1
CHAC1	1.61	0.0004	3.39794	1.61	ChaC glutathione-specific gamma-glutamylcyclotransferase 1	Q9BUX1
BPIFC	1.61	4.42e-05	4.35458	1.61	BPI fold containing family C	Q8NFQ6
SPRR2B	1.61	3.6e-07	6.4437	1.61	small proline-rich protein 2B	P35325
KATNBL1	1.61	2.32e-07	6.63451	1.61	katanin p80 subunit B-like 1	Q9H079
STC2	1.6	5.9e-08	7.22915	1.6	stanniocalcin 2	O76061
PTGS2	1.59	2.83e-06	5.54821	1.59	prostaglandin-endoperoxide synthase 2 (prostaglandin G/H synthase and cyclooxygenase)	P35354
TSLP	1.58	1.67e-08	7.77728	1.58	thymic stromal lymphopoietin	Q969D9
BMPR1B	1.57	1.17e-05	4.93181	1.57	bone morphogenetic protein receptor type IB	O00238
ERV3-1	1.57	8.25e-06	5.08355	1.57	endogenous retrovirus group 3, member 1; zinc finger protein 117	Q14264
ZNF117	1.57	8.25e-06	5.08355	1.57	endogenous retrovirus group 3, member 1; zinc finger protein 117	Q03924
DRAM1	1.57	5.43e-06	5.2652	1.57	DNA-damage regulated autophagy modulator 1	Q8N682
PINLYP	1.57	1.1e-06	5.95861	1.57	phospholipase A2 inhibitor and LY6/PLAUR domain containing	A6NC86
GABARAPL1	1.57	1.69e-07	6.77211	1.57	GABA(A) receptor-associated protein like 1	Q9H0R8
LURAP1L	1.57	1.03e-07	6.98716	1.57	leucine rich adaptor protein 1-like	Q8IV03
TSPAN1	1.56	1.95e-06	5.70997	1.56	tetraspanin 1	O60635
LRRC8E	1.56	1.03e-07	6.98716	1.56	leucine rich repeat containing 8 family, member E	Q6NSJ5
F2RL2	1.56	4.44e-08	7.35262	1.56	coagulation factor II (thrombin) receptor-like 2	O00254
SH3BGR	1.55	1.08e-06	5.96658	1.55	SH3 domain binding glutamate-rich protein	P55822
CYP4F11	1.53	2.18e-05	4.66154	1.53	cytochrome P450, family 4, subfamily F, polypeptide 11	Q9HBI6
NGF	1.53	2.93e-06	5.53313	1.53	nerve growth factor (beta polypeptide)	P01138
CYP2R1	1.52	1.14e-07	6.9431	1.52	cytochrome P450, family 2, subfamily R, polypeptide 1	Q6VVX0
MSC	1.52	1.11e-07	6.95468	1.52	musculin	O60682
STYK1	1.5	2.97e-05	4.52724	1.5	serine/threonine/tyrosine kinase 1	Q6J9G0
MANF	1.5	6.62e-09	8.17914	1.5	mesencephalic astrocyte-derived neurotrophic factor	P55145
TRIM16L	1.49	6.6e-08	7.18046	1.49	tripartite motif containing 16-like	Q309B1
ALDH1L2	1.49	2.92e-08	7.53462	1.49	aldehyde dehydrogenase 1 family, member L2	Q3SY69
BEX1	1.47	6.95e-05	4.15802	1.47	brain expressed X-linked 1	Q9HBH7
ALPK1	1.47	1.06e-05	4.97469	1.47	alpha kinase 1	Q96QP1
MXD1	1.47	3.29e-07	6.4828	1.47	MAX dimerization protein 1	Q05195
TMEM106A	1.46	1.58e-05	4.80134	1.46	transmembrane protein 106A	Q96A25
ETS2	1.46	6.24e-08	7.20482	1.46	v-ets avian erythroblastosis virus E26 oncogene homolog 2	P15036
SGTB	1.46	5.23e-08	7.2815	1.46	small glutamine-rich tetratricopeptide repeat (TPR)-containing, beta	Q96EQ0
SLC3A2	1.46	3.68e-08	7.43415	1.46	solute carrier family 3 (amino acid transporter heavy chain), member 2	P08195
PRKAB2	1.46	2.49e-08	7.6038	1.46	protein kinase, AMP-activated, beta 2 non-catalytic subunit	O43741
FBXW10	1.45	2.43e-05	4.61439	1.45	F-box and WD repeat domain containing 10	Q5XX13
ERICH2	1.45	4.27e-07	6.36957	1.45	glutamate rich 2	A1L162
ARMCX3	1.44	3.92e-08	7.40671	1.44	armadillo repeat containing, X-linked 3	Q9UH62
ELOVL7	1.44	1.96e-08	7.70774	1.44	ELOVL fatty acid elongase 7	A1L3X0
ZFAND2A	1.43	3e-07	6.52288	1.43	zinc finger, AN1-type domain 2A	Q8N6M9
ANK2	1.43	2.34e-07	6.63078	1.43	ankyrin 2, neuronal	Q01484
ZCCHC7	1.43	7.21e-08	7.14206	1.43	zinc finger, CCHC domain containing 7	Q8N3Z6
ABLIM3	1.42	2.38e-08	7.62342	1.42	actin binding LIM protein family, member 3	O94929
H1F0	1.42	1.63e-09	8.78781	1.42	H1 histone family, member 0	P07305
RWDD2A	1.41	3.19e-07	6.49621	1.41	RWD domain containing 2A	Q9UIY3
LINC00346	1.4	6.18e-07	6.20901	1.4	long intergenic non-protein coding RNA 346	Q8IVM7
CLIP4	1.4	3.44e-07	6.46344	1.4	CAP-GLY domain containing linker protein family, member 4	Q8N3C7
GOSR2	1.4	2.52e-07	6.5986	1.4	golgi SNAP receptor complex member 2	O14653
SLC33A1	1.4	3.33e-08	7.47756	1.4	solute carrier family 33 (acetyl-CoA transporter), member 1	O00400
CLCN6	1.39	7.74e-06	5.11126	1.39	chloride channel, voltage-sensitive 6	P51797
WDR5B	1.39	3.77e-08	7.42366	1.39	WD repeat domain 5B	Q86VZ2
SLC7A11	1.38	9.35e-05	4.02919	1.38	solute carrier family 7 (anionic amino acid transporter light chain, xc- system), member 11	Q9UPY5
NLRP1	1.38	1.29e-05	4.88941	1.38	NLR family, pyrin domain containing 1	Q9C000
ACAD11	1.38	6.18e-06	5.20901	1.38	acyl-CoA dehydrogenase family, member 11	Q709F0
SLC11A2	1.38	4e-06	5.39794	1.38	solute carrier family 11 (proton-coupled divalent metal ion transporter), member 2	P49281
ERO1B	1.38	3.69e-06	5.43297	1.38	endoplasmic reticulum oxidoreductase beta	Q86YB8
ZCWPW2	1.37	0.0166	1.77989	1.37	zinc finger, CW type with PWWP domain 2	Q504Y3
SLC16A12	1.37	4e-06	5.39794	1.37	solute carrier family 16, member 12	Q6ZSM3
GPNMB	1.37	4.16e-07	6.38091	1.37	glycoprotein (transmembrane) nmb	Q14956
TMEM39A	1.37	3.84e-07	6.41567	1.37	transmembrane protein 39A	Q9NV64
HSPA6	1.36	0.0013	2.88606	1.36	heat shock 70kDa protein 6 (HSP70B)	P17066
KRT34	1.36	9.16e-06	5.0381	1.36	keratin 34, type I	O76011
BEND7	1.36	6.63e-06	5.17849	1.36	BEN domain containing 7	Q8N7W2
HOXB9	1.36	1.17e-06	5.93181	1.36	homeobox B9	P17482
AGAP4	1.36	1.76e-07	6.75449	1.36	ArfGAP with GTPase domain, ankyrin repeat and PH domain 6	Q96P64
AGAP6	1.36	1.76e-07	6.75449	1.36	ArfGAP with GTPase domain, ankyrin repeat and PH domain 6	Q5VW22
LZTFL1	1.36	8.51e-08	7.07007	1.36	leucine zipper transcription factor like 1	Q9NQ48
WIPI1	1.36	2.15e-08	7.66756	1.36	WD repeat domain, phosphoinositide interacting 1	Q5MNZ9
RFTN2	1.34	0.0042	2.37675	1.34	raftlin family member 2	Q52LD8
SLC6A9	1.34	3.73e-05	4.42829	1.34	solute carrier family 6 (neurotransmitter transporter, glycine), member 9	P48067
SDC3	1.34	5.34e-06	5.27246	1.34	syndecan 3	O75056
BEX2	1.33	1.37e-05	4.86328	1.33	brain expressed X-linked 2	Q9BXY8
EPB41	1.33	4.88e-06	5.31158	1.33	erythrocyte membrane protein band 4.1	P11171
CTNS	1.33	6.53e-08	7.18509	1.33	cystinosin, lysosomal cystine transporter	O60931
FAM49A	1.33	5.9e-08	7.22915	1.33	family with sequence similarity 49, member A	Q9H0Q0
HKDC1	1.32	0.0006	3.22185	1.32	hexokinase domain containing 1	Q2TB90
C9orf72	1.32	2.55e-05	4.59346	1.32	chromosome 9 open reading frame 72	Q96LT7
PLPP5	1.32	8.6e-07	6.0655	1.32	phospholipid phosphatase 5	Q8NEB5
HINFP	1.32	2.25e-09	8.64782	1.32	histone H4 transcription factor	Q9BQA5
CLCN7	1.31	4.18e-06	5.37882	1.31	chloride channel, voltage-sensitive 7	P51798
IRS2	1.31	1.14e-06	5.9431	1.31	insulin receptor substrate 2	Q9Y4H2
MAP1LC3B	1.31	1.86e-07	6.73049	1.31	microtubule-associated protein 1 light chain 3 beta	Q9GZQ8
LRRC49	1.31	3.92e-08	7.40671	1.31	leucine rich repeat containing 49	Q8IUZ0
OGT	1.3	8.05e-05	4.0942	1.3	O-linked N-acetylglucosamine (GlcNAc) transferase	O15294
LSMEM1	1.3	2.84e-05	4.54668	1.3	leucine-rich single-pass membrane protein 1	Q8N8F7
SLC9B1	1.3	8.36e-06	5.07779	1.3	solute carrier family 9, subfamily B (NHA1, cation proton antiporter 1), member 1	Q4ZJI4
MCF2L	1.3	8.06e-07	6.09366	1.3	MCF.2 cell line derived transforming sequence like	O15068
ATF4	1.3	1.3e-07	6.88606	1.3	activating transcription factor 4	P18848
FAM102A	1.3	1.96e-08	7.70774	1.3	family with sequence similarity 102, member A	Q5T9C2
GOLGA6L9	1.29	8.34e-06	5.07883	1.29	golgin A6 family-like 5, pseudogene; golgin A6 family-like 17, pseudogene	A6NEM1
SLC1A4	1.29	1.74e-06	5.75945	1.29	solute carrier family 1 (glutamate/neutral amino acid transporter), member 4	P43007
EXPH5	1.29	2.46e-07	6.60906	1.29	exophilin 5	Q8NEV8
IDH1	1.29	1.85e-07	6.73283	1.29	isocitrate dehydrogenase 1 (NADP+)	O75874
C7orf31	1.28	0.0002	3.69897	1.28	chromosome 7 open reading frame 31	Q8N865
ULBP1	1.28	1.11e-05	4.95468	1.28	UL16 binding protein 1	Q9BZM6
SH3BGRL2	1.28	4.13e-06	5.38405	1.28	SH3 domain binding glutamate-rich protein like 2	Q9UJC5
LRRC6	1.28	4.38e-07	6.35853	1.28	leucine rich repeat containing 6	Q86X45
TTC29	1.28	1.65e-07	6.78252	1.28	tetratricopeptide repeat domain 29	Q8NA56
PRKG1	1.28	3.74e-08	7.42713	1.28	protein kinase, cGMP-dependent, type I	Q13976
RPS6KA2	1.27	2.85e-06	5.54516	1.27	ribosomal protein S6 kinase, 90kDa, polypeptide 2	Q15349
PIGA	1.27	1.97e-07	6.70553	1.27	phosphatidylinositol glycan anchor biosynthesis class A	P37287
DNAJC12	1.26	0.0001	4	1.26	DnaJ (Hsp40) homolog, subfamily C, member 12	Q9UKB3
SPRR2E	1.26	3.96e-05	4.4023	1.26	small proline-rich protein 2E	P22531
POLR3C	1.26	4.01e-07	6.39686	1.26	polymerase (RNA) III (DNA directed) polypeptide C (62kD)	Q9BUI4
ITGBL1	1.26	7.57e-08	7.1209	1.26	integrin beta like 1	O95965
FAM114A1	1.25	0.007	2.1549	1.25	family with sequence similarity 114, member A1	Q8IWE2
IL2RB	1.25	0.0011	2.95861	1.25	interleukin 2 receptor, beta	P14784
EFCAB13	1.25	0.001	3	1.25	EF-hand calcium binding domain 13	Q8IY85
GAB2	1.25	7.08e-05	4.14997	1.25	GRB2-associated binding protein 2	Q9UQC2
GDPD1	1.25	4.9e-05	4.3098	1.25	glycerophosphodiester phosphodiesterase domain containing 1	Q8N9F7
TNFRSF9	1.25	8.06e-08	7.09366	1.25	tumor necrosis factor receptor superfamily, member 9	Q07011
TMEM159	1.25	6.93e-08	7.15927	1.25	transmembrane protein 159	Q96B96
ARMCX1	1.24	1.44e-05	4.84164	1.24	armadillo repeat containing, X-linked 1	Q9P291
ABLIM1	1.24	9.6e-06	5.01773	1.24	actin binding LIM protein 1	O14639
FLYWCH1	1.24	4.93e-06	5.30715	1.24	FLYWCH-type zinc finger 1	Q4VC44
SERP1	1.24	4.18e-06	5.37882	1.24	stress-associated endoplasmic reticulum protein 1	Q9Y6X1
EAF2	1.24	3.57e-06	5.44733	1.24	ELL associated factor 2	Q96CJ1
TBRG1	1.24	6.05e-07	6.21824	1.24	transforming growth factor beta regulator 1	Q3YBR2
ZFPL1	1.24	5.16e-07	6.28735	1.24	zinc finger protein-like 1	O95159
C1orf158	1.23	0.0154	1.81248	1.23	chromosome 1 open reading frame 158	Q8N1D5
SGCG	1.23	1.17e-05	4.93181	1.23	sarcoglycan gamma	Q13326
GK	1.23	6.27e-06	5.20273	1.23	glycerol kinase	P32189
MLXIPL	1.23	6.01e-06	5.22113	1.23	MLX interacting protein-like	Q9NP71
STON2	1.23	3.69e-07	6.43297	1.23	stonin 2	Q8WXE9
ADAM17	1.23	1.96e-08	7.70774	1.23	ADAM metallopeptidase domain 17	P78536
CD55	1.23	1.96e-08	7.70774	1.23	CD55 molecule, decay accelerating factor for complement (Cromer blood group)	P08174
GNPDA1	1.22	5.54e-06	5.25649	1.22	glucosamine-6-phosphate deaminase 1	P46926
PAX8	1.22	4.42e-06	5.35458	1.22	paired box 8	Q06710
STAT2	1.22	6.89e-07	6.16178	1.22	signal transducer and activator of transcription 2	P52630
BLZF1	1.22	7.57e-08	7.1209	1.22	basic leucine zipper nuclear factor 1	Q9H2G9
ABCA5	1.21	1.56e-05	4.80688	1.21	ATP binding cassette subfamily A member 5	Q8WWZ7
TRAF1	1.21	3.84e-06	5.41567	1.21	TNF receptor-associated factor 1	Q13077
MOCOS	1.21	3.71e-06	5.43063	1.21	molybdenum cofactor sulfurase	Q96EN8
MDM4	1.21	1.94e-06	5.7122	1.21	MDM4, p53 regulator	O15151
UFM1	1.21	3.69e-08	7.43297	1.21	ubiquitin-fold modifier 1	P61960
TSGA10	1.2	1.72e-05	4.76447	1.2	testis specific 10	Q9BZW7
PPP1R3C	1.2	4.78e-06	5.32057	1.2	protein phosphatase 1, regulatory subunit 3C	Q9UQK1
GTPBP2	1.2	3.47e-06	5.45967	1.2	GTP binding protein 2	Q9BX10
GCLM	1.2	1.2e-07	6.92082	1.2	glutamate-cysteine ligase, modifier subunit	P48507
GFPT1	1.2	7.21e-08	7.14206	1.2	glutamine--fructose-6-phosphate transaminase 1	Q06210
UBE2Z	1.2	3.55e-08	7.44977	1.2	ubiquitin-conjugating enzyme E2Z	Q9H832
DMGDH	1.19	0.0072	2.14267	1.19	dimethylglycine dehydrogenase	Q9UI17
LONRF2	1.19	7.04e-06	5.15243	1.19	LON peptidase N-terminal domain and ring finger 2	Q1L5Z9
FHIT	1.18	2.15e-05	4.66756	1.18	fragile histidine triad	P49789
PIGL	1.18	9.62e-06	5.01682	1.18	phosphatidylinositol glycan anchor biosynthesis class L	Q9Y2B2
SLC41A2	1.18	4.7e-06	5.3279	1.18	solute carrier family 41 (magnesium transporter), member 2	Q96JW4
ATP6V0A2	1.18	2.28e-06	5.64207	1.18	ATPase, H+ transporting, lysosomal V0 subunit a2	Q9Y487
XBP1	1.18	2e-06	5.69897	1.18	X-box binding protein 1	P17861
SELENOS	1.18	7.22e-07	6.14146	1.18	VCP-interacting membrane selenoprotein	Q9BQE4
AGAP5	1.18	5.96e-07	6.22475	1.18	ArfGAP with GTPase domain, ankyrin repeat and PH domain 5	A6NIR3
TUBE1	1.18	5.93e-07	6.22695	1.18	tubulin, epsilon 1	Q9UJT0
KANSL1L	1.18	1.32e-07	6.87943	1.18	KAT8 regulatory NSL complex subunit 1 like	A0AUZ9
SQSTM1	1.18	9.79e-08	7.00922	1.18	sequestosome 1	Q13501
FAM27E3	1.17	0.0002	3.69897	1.17	family with sequence similarity 27, member E3	Q08E93
SPATA18	1.17	0.0001	4	1.17	spermatogenesis associated 18	Q8TC71
PLK2	1.17	2.41e-06	5.61798	1.17	polo-like kinase 2	Q9NYY3
COBLL1	1.16	3.84e-05	4.41567	1.16	cordon-bleu WH2 repeat protein like 1	Q53SF7
AKR1C1	1.16	1.6e-05	4.79588	1.16	aldo-keto reductase family 1, member C1	Q04828
MOSPD1	1.16	2.65e-06	5.57675	1.16	motile sperm domain containing 1	Q9UJG1
P2RX4	1.16	9.48e-07	6.02319	1.16	purinergic receptor P2X, ligand gated ion channel, 4	Q99571
RUFY3	1.16	1.39e-07	6.85699	1.16	RUN and FYVE domain containing 3	Q7L099
RRAGC	1.16	1.96e-08	7.70774	1.16	Ras-related GTP binding C	Q9HB90
CADPS2	1.15	0.0005	3.30103	1.15	Ca++-dependent secretion activator 2	Q86UW7
PYCR1	1.15	0.0001	4	1.15	pyrroline-5-carboxylate reductase 1	P32322
TMEM251	1.15	2.52e-05	4.5986	1.15	transmembrane protein 251	Q8N6I4
ADPRM	1.15	3.11e-06	5.50724	1.15	ADP-ribose/CDP-alcohol diphosphatase, manganese-dependent	Q3LIE5
MYEF2	1.15	6.27e-07	6.20273	1.15	myelin expression factor 2	Q9P2K5
NAMPT	1.15	3.5e-07	6.45593	1.15	nicotinamide phosphoribosyltransferase	P43490
LCA5L	1.14	0.0039	2.40894	1.14	Leber congenital amaurosis 5-like	O95447
ZNF70	1.14	5.08e-06	5.29414	1.14	zinc finger protein 70	Q9UC06
GPR176	1.14	5.57e-07	6.25414	1.14	G protein-coupled receptor 176	Q14439
TMEM41B	1.14	7.21e-08	7.14206	1.14	transmembrane protein 41B	Q5BJD5
SAT1	1.14	6.24e-08	7.20482	1.14	spermidine/spermine N1-acetyltransferase 1	P21673
SATL1	1.13	0.0004	3.39794	1.13	spermidine/spermine N1-acetyl transferase-like 1	Q86VE3
SLCO5A1	1.13	4.72e-05	4.32606	1.13	solute carrier organic anion transporter family, member 5A1	Q9H2Y9
PCLO	1.13	6.87e-06	5.16304	1.13	piccolo presynaptic cytomatrix protein	Q9Y6V0
NPIPB6	1.13	5.58e-06	5.25337	1.13	nuclear pore complex interacting protein family, member B6	E9PJ23
XIAP	1.13	1.06e-06	5.97469	1.13	X-linked inhibitor of apoptosis, E3 ubiquitin protein ligase	P98170
LYSMD3	1.13	7.44e-07	6.12843	1.13	LysM, putative peptidoglycan-binding, domain containing 3	Q7Z3D4
CHD2	1.13	6.72e-08	7.17263	1.13	chromodomain helicase DNA binding protein 2; microRNA 3175	O14647
DDR2	1.13	5.27e-09	8.27819	1.13	discoidin domain receptor tyrosine kinase 2	Q16832
FAM13B	1.12	0.0005	3.30103	1.12	family with sequence similarity 13, member B	Q9NYF5
PAPPA2	1.12	0.0001	4	1.12	pappalysin 2	Q9BXP8
SFRP2	1.12	0.0001	4	1.12	secreted frizzled-related protein 2	Q96HF1
DNAJC3	1.12	1.68e-06	5.77469	1.12	DnaJ (Hsp40) homolog, subfamily C, member 3	Q13217
UPP1	1.12	9.01e-07	6.04528	1.12	uridine phosphorylase 1	Q16831
RHOQ	1.12	1.32e-07	6.87943	1.12	ras homolog family member Q	P17081
FIBIN	1.11	0.0004	3.39794	1.11	fin bud initiation factor homolog (zebrafish)	Q8TAL6
RALA	1.11	7.12e-06	5.14752	1.11	v-ral simian leukemia viral oncogene homolog A (ras related)	P11233
PTPDC1	1.11	3.04e-06	5.51713	1.11	protein tyrosine phosphatase domain containing 1	A2A3K4
RRAGD	1.11	1.24e-06	5.90658	1.11	Ras-related GTP binding D	Q9NQL2
SPP1	1.11	6.47e-07	6.1891	1.11	secreted phosphoprotein 1	P10451
OSER1	1.11	3.72e-07	6.42946	1.11	oxidative stress responsive serine-rich 1	Q9NX31
NAT9	1.11	1.66e-07	6.77989	1.11	N-acetyltransferase 9 (GCN5-related, putative)	Q9BTE0
C6orf48	1.11	1.2e-07	6.92082	1.11	chromosome 6 open reading frame 48; small nucleolar RNA, C/D box 52; small nucleolar RNA, C/D box 48	Q9UBA6
CYLD	1.11	6.24e-08	7.20482	1.11	cylindromatosis (turban tumor syndrome)	Q9NQC7
RASEF	1.1	0.0007	3.1549	1.1	RAS and EF-hand domain containing	Q8IZ41
AIFM2	1.1	0.0002	3.69897	1.1	apoptosis-inducing factor, mitochondrion-associated, 2	Q9BRQ8
EZH1	1.1	1.44e-05	4.84164	1.1	enhancer of zeste 1 polycomb repressive complex 2 subunit	Q92800
DLGAP1	1.1	1.17e-05	4.93181	1.1	discs, large (Drosophila) homolog-associated protein 1	O14490
TNFRSF10B	1.1	3.37e-07	6.47237	1.1	tumor necrosis factor receptor superfamily, member 10b	O14763
ATP6V1B2	1.1	1.54e-07	6.81248	1.1	ATPase, H+ transporting, lysosomal 56/58kDa, V1 subunit B2	P21281
HYOU1	1.35	1.63e-09	8.78781	1.1	hypoxia up-regulated 1	Q9Y4L1
KCNT2	1.09	0.0008	3.09691	1.09	potassium channel, sodium activated subfamily T, member 2	Q6UVM3
AGTR1	1.09	0.0005	3.30103	1.09	angiotensin II receptor, type 1	P30556
COL21A1	1.09	0.0003	3.52288	1.09	collagen, type XXI, alpha 1	Q96P44
SRPRB	1.09	0.0002	3.69897	1.09	signal recognition particle receptor, B subunit	Q9Y5M8
DUS4L	1.09	1.36e-05	4.86646	1.09	dihydrouridine synthase 4-like	O95620
AAK1	1.09	3.31e-06	5.48017	1.09	AP2 associated kinase 1	Q2M2I8
NQO2	1.09	6.26e-07	6.20343	1.09	NAD(P)H dehydrogenase, quinone 2	P16083
GCC1	1.09	5.28e-07	6.27737	1.09	GRIP and coiled-coil domain containing 1	Q96CN9
ZNF432	1.09	3.44e-07	6.46344	1.09	zinc finger protein 432	O94892
HM13	1.09	2.38e-08	7.62342	1.09	histocompatibility (minor) 13; malignant T-cell amplified sequence 2, pseudogene	Q8TCT9
PLA2G4C	1.08	0.0009	3.04576	1.08	phospholipase A2, group IVC (cytosolic, calcium-independent)	Q9UP65
COG6	1.08	9.8e-06	5.00877	1.08	component of oligomeric golgi complex 6	Q9Y2V7
ARG2	1.08	1.6e-06	5.79588	1.08	arginase 2	P78540
NRBF2	1.08	9.91e-07	6.00393	1.08	nuclear receptor binding factor 2	Q96F24
BET1	1.08	4.28e-07	6.36856	1.08	Bet1 golgi vesicular membrane trafficking protein	O15155
CPEB4	1.08	1.81e-07	6.74232	1.08	cytoplasmic polyadenylation element binding protein 4	Q17RY0
SNX9	1.08	6.24e-08	7.20482	1.08	sorting nexin 9	Q9Y5X1
TULP3	1.08	1.28e-08	7.89279	1.08	tubby like protein 3	O75386
SLC17A5	1.07	0.0008	3.09691	1.07	solute carrier family 17 (acidic sugar transporter), member 5	Q9NRA2
CNNM4	1.07	5.01e-06	5.30016	1.07	cyclin and CBS domain divalent metal cation transport mediator 4	Q6P4Q7
CCDC80	1.07	2.64e-06	5.5784	1.07	coiled-coil domain containing 80; long intergenic non-protein coding RNA 1279	Q76M96
FADS3	1.07	7.07e-07	6.15058	1.07	fatty acid desaturase 3	Q9Y5Q0
KDM6B	1.07	6.18e-07	6.20901	1.07	lysine (K)-specific demethylase 6B	O15054
GOLPH3L	1.07	5.93e-07	6.22695	1.07	golgi phosphoprotein 3-like	Q9H4A5
SLFN5	1.07	1.09e-07	6.96257	1.07	schlafen family member 5	Q08AF3
ZBTB21	1.07	4.83e-08	7.31605	1.07	zinc finger and BTB domain containing 21	Q9ULJ3
LIPG	1.06	0.0016	2.79588	1.06	lipase, endothelial	Q9Y5X9
TUSC3	1.06	0.0008	3.09691	1.06	tumor suppressor candidate 3	Q13454
CDKL5	1.06	0.0005	3.30103	1.06	cyclin-dependent kinase-like 5	O76039
ADHFE1	1.06	0.0004	3.39794	1.06	alcohol dehydrogenase, iron containing 1; chromosome 8 open reading frame 46	Q8IWW8
VXN	1.06	0.0004	3.39794	1.06	alcohol dehydrogenase, iron containing 1; chromosome 8 open reading frame 46	Q8TAG6
SPRR2A	1.06	8.48e-05	4.0716	1.06	small proline-rich protein 2A	P35326
SUCO	1.06	3.23e-05	4.4908	1.06	SUN domain containing ossification factor	Q9UBS9
SYT14	1.06	1.86e-05	4.73049	1.06	synaptotagmin XIV	Q8NB59
GMPPB	1.06	7.66e-06	5.11577	1.06	GDP-mannose pyrophosphorylase B	Q9Y5P6
SGK3	1.18	5.38e-07	6.26922	1.06	serum/glucocorticoid regulated kinase family, member 3; C8orf44-SGK3 readthrough	Q96BR1
LACTB2	1.05	0.0051	2.29243	1.05	lactamase, beta 2	Q53H82
CNPY2	1.05	0.0004	3.39794	1.05	PAN2 poly(A) specific ribonuclease subunit; canopy FGF signaling regulator 2	Q9Y2B0
PAN2	1.05	0.0004	3.39794	1.05	PAN2 poly(A) specific ribonuclease subunit; canopy FGF signaling regulator 2	Q504Q3
ADCY7	1.05	4.04e-05	4.39362	1.05	adenylate cyclase 7	P51828
STAG3L4	1.05	7.48e-06	5.1261	1.05	stromal antigen 3-like 4 (pseudogene)	Q8TBR4
DPY19L3	1.05	4.49e-06	5.34775	1.05	dpy-19-like 3 (C. elegans)	Q6ZPD9
GOLGA6L10	1.05	2.92e-06	5.53462	1.05	golgin A6 family-like 10	A6NI86
SLC38A7	1.05	2.39e-06	5.6216	1.05	solute carrier family 38, member 7	Q9NVC3
IFT20	1.05	1.13e-06	5.94692	1.05	intraflagellar transport 20	Q8IY31
NFIL3	1.05	9.31e-07	6.03105	1.05	nuclear factor, interleukin 3 regulated	Q16649
PLEKHM1	1.05	6.93e-08	7.15927	1.05	pleckstrin homology domain containing, family M (with RUN domain) member 1; microRNA 4315-1	Q9Y4G2
NETO1	1.04	0.0241	1.61798	1.04	neuropilin (NRP) and tolloid (TLL)-like 1	Q8TDF5
CPEB3	1.04	0.0008	3.09691	1.04	cytoplasmic polyadenylation element binding protein 3	Q8NE35
ABHD4	1.04	0.0004	3.39794	1.04	abhydrolase domain containing 4	Q8TB40
KCTD7	1.04	1.08e-05	4.96658	1.04	potassium channel tetramerization domain containing 7	Q96MP8
SEC11C	1.04	4.79e-06	5.31966	1.04	SEC11 homolog C, signal peptidase complex subunit	Q9BY50
C8orf88	1.04	4.42e-06	5.35458	1.04	chromosome 8 open reading frame 88	P0DMB2
DAB2	1.04	2.24e-06	5.64975	1.04	Dab, mitogen-responsive phosphoprotein, homolog 2 (Drosophila)	P98082
NBAS	1.04	1.04e-06	5.98297	1.04	neuroblastoma amplified sequence	A2RRP1
SYVN1	1.04	2.02e-07	6.69465	1.04	synovial apoptosis inhibitor 1, synoviolin	Q86TM6
TMEM182	1.04	6.24e-08	7.20482	1.04	transmembrane protein 182	Q6ZP80
ZMAT1	1.03	0.002	2.69897	1.03	zinc finger, matrin-type 1	Q5H9K5
CCDC163	1.03	0.0003	3.52288	1.03	coiled-coil domain containing 163, pseudogene	A0A0D9SF12
TTC39B	1.03	0.0001	4	1.03	tetratricopeptide repeat domain 39B	Q5VTQ0
TIFA	1.03	2.92e-05	4.53462	1.03	TRAF-interacting protein with forkhead-associated domain	Q96CG3
SAT2	1.03	1.59e-05	4.7986	1.03	spermidine/spermine N1-acetyltransferase family member 2	Q96F10
PCNX2	1.03	2.82e-06	5.54975	1.03	pecanex-like 2 (Drosophila)	A6NKB5
RNF6	1.03	9.31e-07	6.03105	1.03	ring finger protein (C3H2C3 type) 6	Q9Y252
SEPHS2	1.03	7.15e-07	6.14569	1.03	selenophosphate synthetase 2	Q99611
MSTO1	1.03	2.97e-07	6.52724	1.03	misato 1, mitochondrial distribution and morphology regulator; misato family member 2, pseudogene	Q9BUK6
EXOC6B	1.03	2.72e-07	6.56543	1.03	exocyst complex component 6B	Q9Y2D4
GARS	1.03	1.09e-07	6.96257	1.03	glycyl-tRNA synthetase	P41250
ZNF805	1.02	0.0008	3.09691	1.02	zinc finger protein 805	Q5CZA5
KITLG	1.02	3.16e-05	4.50031	1.02	KIT ligand	P21583
STX3	1.02	2.88e-05	4.54061	1.02	syntaxin 3	Q13277
IL31RA	1.02	2.14e-05	4.66959	1.02	interleukin 31 receptor A	Q8NI17
CA13	1.02	1.46e-05	4.83565	1.02	carbonic anhydrase XIII	Q8N1Q1
TOM1L1	1.02	4.37e-06	5.35952	1.02	target of myb1 like 1 membrane trafficking protein	O75674
CCPG1	1.02	2.51e-06	5.60033	1.02	cell cycle progression 1; microRNA 628	Q9ULG6
EIF2AK3	1.02	1.74e-06	5.75945	1.02	eukaryotic translation initiation factor 2-alpha kinase 3	Q9NZJ5
CA5B	1.02	2.87e-07	6.54212	1.02	carbonic anhydrase VB, mitochondrial	Q9Y2D0
DHDDS	1.02	9.54e-08	7.02045	1.02	dehydrodolichyl diphosphate synthase subunit	Q86SQ9
PARP11	1.01	2.43e-05	4.61439	1.01	poly(ADP-ribose) polymerase family member 11	Q9NR21
FBXO42	1.01	1.61e-05	4.79317	1.01	F-box protein 42	Q6P3S6
TTC17	1.01	1.61e-05	4.79317	1.01	tetratricopeptide repeat domain 17	Q96AE7
LYPLAL1	1.01	8.64e-07	6.06349	1.01	lysophospholipase-like 1	Q5VWZ2
SLC25A33	1	0.0004	3.39794	1	solute carrier family 25 (pyrimidine nucleotide carrier), member 33	Q9BSK2
MMP19	1	0.0001	4	1	matrix metallopeptidase 19	Q99542
ZNF302	1	8.56e-05	4.06753	1	zinc finger protein 302	Q9NR11
CBLB	1	7.83e-07	6.10624	1	Cbl proto-oncogene B, E3 ubiquitin protein ligase	Q13191
COG5	1	1.27e-07	6.8962	1	component of oligomeric golgi complex 5	Q9UP83
TMEM71	2.51	5.43e-10	9.2652	1	transmembrane protein 71	Q6P5X7

## Sheet: F48_down
DEG F48 down-regulated
Gene names (primary )	MaxOfAbs log2FC	MinOfFDR P-val	MaxOflog FDR p value	FirstOflog2FC	FirstOfDescription	Entry
NR4A2	3.6	8.85e-08	7.05306	-3.6	nuclear receptor subfamily 4, group A, member 2	P43354
FGF7	3.48	1.33e-07	6.87615	-3.48	fibroblast growth factor 7	P21781
NR4A3	2.81	1.11e-08	7.95468	-2.81	nuclear receptor subfamily 4, group A, member 3	Q92570
NR4A1	2.51	3.5e-08	7.45593	-2.51	nuclear receptor subfamily 4, group A, member 1	P22736
SNAI1	2.5	8.12e-09	8.09044	-2.5	snail family zinc finger 1	O95863
PDE4B	2.47	6.14e-07	6.21183	-2.47	phosphodiesterase 4B, cAMP-specific	Q07343
CTGF	2.44	6.32e-08	7.19928	-2.44	connective tissue growth factor	P29279
RSPO3	2.4	3.78e-05	4.42251	-2.4	R-spondin 3	Q9BXY4
PCDH18	2.21	1.29e-06	5.88941	-2.21	protocadherin 18	Q9HCL0
F3	2.14	2.63e-06	5.58004	-2.14	coagulation factor III (thromboplastin, tissue factor)	P13726
MTUS2	2.13	3.3e-06	5.48149	-2.13	microtubule associated tumor suppressor candidate 2	Q5JR59
FAM111B	2.09	4.06e-07	6.39147	-2.09	family with sequence similarity 111, member B	Q6SJ93
STC1	2.08	1.13e-09	8.94692	-2.08	stanniocalcin 1	P52823
SPRY1	2.01	8.3e-08	7.08092	-2.01	sprouty RTK signaling antagonist 1	O43609
CSGALNACT1	2	8.3e-08	7.08092	-2	chondroitin sulfate N-acetylgalactosaminyltransferase 1	Q8TDX6
PCDH7	2	3.71e-08	7.43063	-2	protocadherin 7	O60245
DIO2	1.95	1.09e-06	5.96257	-1.95	deiodinase, iodothyronine, type II	Q92813
HAS1	1.95	4.61e-07	6.3363	-1.95	hyaluronan synthase 1	Q92839
RANBP3L	1.93	0.0002	3.69897	-1.93	RAN binding protein 3-like	Q86VV4
HSD11B1	1.93	0.0001	4	-1.93	hydroxysteroid (11-beta) dehydrogenase 1	P28845
TCIM	1.93	3.94e-06	5.4045	-1.93	chromosome 8 open reading frame 4	Q9NR00
GREM1	1.93	7.53e-08	7.12321	-1.93	gremlin 1, DAN family BMP antagonist	O60565
HES1	1.91	0.0002	3.69897	-1.91	hes family bHLH transcription factor 1	Q14469
SGK1	1.91	1.11e-08	7.95468	-1.91	serum/glucocorticoid regulated kinase 1	O00141
HBEGF	1.88	6.78e-07	6.16877	-1.88	heparin-binding EGF-like growth factor	Q99075
EGR3	1.87	2.23e-06	5.6517	-1.87	early growth response 3	Q06889
NDP	1.85	1.57e-05	4.8041	-1.85	Norrie disease (pseudoglioma)	Q00604
C14orf132	1.84	8.96e-07	6.04769	-1.84	chromosome 14 open reading frame 132	Q9NPU4
DCLRE1B	1.81	1.22e-06	5.91364	-1.81	DNA cross-link repair 1B	Q9H816
GINS1	1.8	0.0002	3.69897	-1.8	GINS complex subunit 1 (Psf1 homolog)	Q14691
ST8SIA4	1.79	9.9e-06	5.00436	-1.79	ST8 alpha-N-acetyl-neuraminide alpha-2,8-sialyltransferase 4	Q92187
MCM6	1.79	9.28e-06	5.03245	-1.79	minichromosome maintenance complex component 6	Q14566
CCNE2	1.78	6.09e-05	4.21538	-1.78	cyclin E2	O96020
P3H2	1.74	6.12e-08	7.21325	-1.74	prolyl 3-hydroxylase 2	Q8IVL5
SLC4A4	1.73	2.13e-05	4.67162	-1.73	solute carrier family 4 (sodium bicarbonate cotransporter), member 4	Q9Y6R1
NID2	1.71	6.56e-05	4.1831	-1.71	nidogen 2 (osteonidogen)	Q14112
ENC1	1.71	9.4e-08	7.02687	-1.71	ectodermal-neural cortex 1 (with BTB domain)	O14682
SLC14A1	1.7	0.0014	2.85387	-1.7	solute carrier family 14 (urea transporter), member 1 (Kidd blood group)	Q13336
CADPS2	1.66	2.16e-05	4.66555	-1.66	Ca++-dependent secretion activator 2	Q86UW7
UBE2T	1.64	4.52e-06	5.34486	-1.64	ubiquitin conjugating enzyme E2T	Q9NPD8
LMNB1	1.64	4.76e-07	6.32239	-1.64	lamin B1	P20700
RGS2	1.63	1.81e-06	5.74232	-1.63	regulator of G-protein signaling 2	P41220
EPHA4	1.62	4.6e-05	4.33724	-1.62	EPH receptor A4	P54764
TNFRSF11B	1.62	3.79e-06	5.42136	-1.62	tumor necrosis factor receptor superfamily, member 11b	O00300
BDKRB1	1.62	1.65e-06	5.78252	-1.62	bradykinin receptor B1	P46663
TNFSF10	1.61	0.0003	3.52288	-1.61	tumor necrosis factor (ligand) superfamily, member 10	P50591
GBP2	1.61	2.35e-05	4.62893	-1.61	guanylate binding protein 2, interferon-inducible	P32456
FADS2	1.6	0.0005	3.30103	-1.6	fatty acid desaturase 2	O95864
LGR4	1.6	3.26e-05	4.48678	-1.6	leucine-rich repeat containing G protein-coupled receptor 4	Q9BXB1
GALNT5	1.59	7.68e-06	5.11464	-1.59	polypeptide N-acetylgalactosaminyltransferase 5	Q7Z7M9
BDKRB2	1.57	4.11e-08	7.38616	-1.57	bradykinin receptor B2	P30411
ARSJ	1.56	1.89e-07	6.72354	-1.56	arylsulfatase family, member J	Q5FYB0
ANGPT1	1.55	0.003	2.52288	-1.55	angiopoietin 1	Q15389
TENT5A	1.55	3.96e-07	6.4023	-1.55	family with sequence similarity 46, member A	Q96IP4
PRRG4	1.54	9.96e-05	4.00174	-1.54	proline rich Gla (G-carboxyglutamic acid) 4 (transmembrane)	Q9BZD6
IDI1	1.54	3.14e-05	4.50307	-1.54	isopentenyl-diphosphate delta isomerase 1	Q13907
FAXDC2	1.52	3.74e-05	4.42713	-1.52	fatty acid hydroxylase domain containing 2	Q96IV6
PDK4	1.52	2.1e-05	4.67778	-1.52	pyruvate dehydrogenase kinase, isozyme 4	Q16654
CEMIP	1.51	6.32e-06	5.19928	-1.51	cell migration inducing protein, hyaluronan binding	Q8WUJ3
SRGN	1.51	4.35e-06	5.36151	-1.51	serglycin	P10124
FOXL1	1.51	3.43e-07	6.46471	-1.51	forkhead box L1	Q12952
GMNC	1.5	0.0007	3.1549	-1.5	geminin coiled-coil domain containing	A6NCL1
FAM13C	1.49	7.42e-06	5.1296	-1.49	family with sequence similarity 13, member C	Q8NE31
LOXL1	1.49	3.43e-07	6.46471	-1.49	lysyl oxidase-like 1	Q08397
IL7	1.48	8.79e-05	4.05601	-1.48	interleukin 7	P13232
GABRB1	1.47	4.55e-05	4.34199	-1.47	gamma-aminobutyric acid (GABA) A receptor, beta 1	P18505
EXO1	1.46	0.0005	3.30103	-1.46	exonuclease 1	Q9UQ84
HMGCR	1.46	7.01e-06	5.15428	-1.46	3-hydroxy-3-methylglutaryl-CoA reductase	P04035
IL7R	1.45	3.71e-05	4.43063	-1.45	interleukin 7 receptor	P16871
SMAD6	1.45	1.86e-05	4.73049	-1.45	SMAD family member 6	O43541
ATAD2	1.45	1.07e-05	4.97062	-1.45	ATPase family, AAA domain containing 2	Q6PL18
STAT4	1.44	0.004	2.39794	-1.44	signal transducer and activator of transcription 4	Q14765
PRLR	1.44	4.6e-05	4.33724	-1.44	prolactin receptor	P16471
EVA1C	1.44	2.21e-05	4.65561	-1.44	eva-1 homolog C (C. elegans)	P58658
EGR2	1.43	1.14e-05	4.9431	-1.43	early growth response 2	P11161
FAM102B	1.43	3.73e-07	6.42829	-1.43	family with sequence similarity 102, member B	Q5T8I3
RAD51	1.42	0.0009	3.04576	-1.42	RAD51 recombinase	Q06609
GPR155	1.42	0.0002	3.69897	-1.42	G protein-coupled receptor 155	Q7Z3F1
ITGB8	1.42	5.67e-05	4.24642	-1.42	integrin beta 8	P26012
FAM20C	1.42	3.87e-07	6.41229	-1.42	family with sequence similarity 20, member C	Q8IXL6
BMP6	1.41	0.0015	2.82391	-1.41	bone morphogenetic protein 6	P22004
OLFML2B	1.41	0.0002	3.69897	-1.41	olfactomedin like 2B	Q68BL8
EGLN3	1.4	6.29e-05	4.20135	-1.4	egl-9 family hypoxia-inducible factor 3	Q9H6Z9
EFEMP1	1.4	5.17e-05	4.28651	-1.4	EGF containing fibulin-like extracellular matrix protein 1	Q12805
PDZRN3	1.4	2.19e-06	5.65956	-1.4	PDZ domain containing ring finger 3	Q9UPQ7
LRRTM4	1.39	0.0015	2.82391	-1.39	leucine rich repeat transmembrane neuronal 4	Q86VH4
TACC3	1.39	0.0001	4	-1.39	transforming, acidic coiled-coil containing protein 3	Q9Y6A5
HMGCS1	1.38	0.0004	3.39794	-1.38	3-hydroxy-3-methylglutaryl-CoA synthase 1 (soluble)	Q01581
IFIT1	1.38	4.34e-05	4.36251	-1.38	interferon-induced protein with tetratricopeptide repeats 1	P09914
CAVIN1	1.38	5.36e-08	7.27084	-1.38	polymerase I and transcript release factor	Q6NZI2
MATN2	1.37	6.96e-05	4.15739	-1.37	matrilin 2	O00339
VRK1	1.37	6.96e-06	5.15739	-1.37	vaccinia related kinase 1	Q99986
FOS	1.37	3.9e-06	5.40894	-1.37	FBJ murine osteosarcoma viral oncogene homolog	P01100
GPD2	1.36	1.11e-08	7.95468	-1.36	glycerol-3-phosphate dehydrogenase 2	P43304
CRISPLD1	1.35	0.0016	2.79588	-1.35	cysteine-rich secretory protein LCCL domain containing 1	Q9H336
JADE1	1.35	1.06e-05	4.97469	-1.35	jade family PHD finger 1	Q6IE81
PCSK1	1.35	1.15e-06	5.9393	-1.35	proprotein convertase subtilisin/kexin type 1	P29120
ACBD7	1.34	0.0005	3.30103	-1.34	acyl-CoA binding domain containing 7	Q8N6N7
EPHA7	1.34	0.0001	4	-1.34	EPH receptor A7	Q15375
LPCAT1	1.34	4.15e-05	4.38195	-1.34	lysophosphatidylcholine acyltransferase 1	Q8NF37
NMU	1.33	0.0024	2.61979	-1.33	neuromedin U	P48645
E2F8	1.33	0.0012	2.92082	-1.33	E2F transcription factor 8	A0AVK6
CLSPN	1.33	0.0004	3.39794	-1.33	claspin	Q9HAW4
RHOBTB1	1.33	0.0002	3.69897	-1.33	Rho-related BTB domain containing 1	O94844
GCNT2	1.33	0.0001	4	-1.33	glucosaminyl (N-acetyl) transferase 2, I-branching enzyme (I blood group)	Q8N0V5
NDNF	1.33	1.48e-05	4.82974	-1.33	neuron-derived neurotrophic factor	Q8TB73
TGFA	1.33	3.12e-06	5.50585	-1.33	transforming growth factor alpha	P01135
HGF	1.33	1.19e-06	5.92445	-1.33	hepatocyte growth factor (hepapoietin A; scatter factor)	P14210
SCFD2	1.33	5.02e-07	6.2993	-1.33	sec1 family domain containing 2	Q8WU76
TRIB2	1.33	4.91e-07	6.30892	-1.33	tribbles pseudokinase 2	Q92519
ARRDC4	1.33	1.33e-07	6.87615	-1.33	arrestin domain containing 4	Q8NCT1
GPR183	1.32	0.0027	2.56864	-1.32	G protein-coupled receptor 183	P32249
CYTH4	1.32	0.0011	2.95861	-1.32	cytohesin 4	Q9UIA0
VAMP1	1.32	8.72e-05	4.05948	-1.32	vesicle associated membrane protein 1	P23763
FEN1	1.32	5.22e-06	5.28233	-1.32	flap structure-specific endonuclease 1	P39748
ID1	1.32	7.96e-07	6.09909	-1.32	inhibitor of DNA binding 1, dominant negative helix-loop-helix protein	P41134
IER2	1.32	2.42e-07	6.61618	-1.32	immediate early response 2	Q9BTL4
PEG10	1.32	8.3e-08	7.08092	-1.32	paternally expressed 10	Q86TG7
RNF122	1.31	0.0002	3.69897	-1.31	ring finger protein 122	Q9H9V4
EFNA5	1.31	6.7e-06	5.17393	-1.31	ephrin-A5	P52803
VCAN	1.31	5.84e-06	5.23359	-1.31	versican	P13611
RRM2	1.31	5.75e-06	5.24033	-1.31	ribonucleotide reductase M2	P31350
MID1	1.31	3.4e-07	6.46852	-1.31	midline 1	O15344
PRR16	1.3	2.01e-05	4.6968	-1.3	proline rich 16	Q569H4
PDGFRA	1.29	9.16e-05	4.0381	-1.29	platelet-derived growth factor receptor, alpha polypeptide	P16234
BARD1	1.29	3.78e-05	4.42251	-1.29	BRCA1 associated RING domain 1	Q99728
METTL7A	1.29	1.8e-05	4.74473	-1.29	methyltransferase like 7A	Q9H8H3
B4GAT1	1.29	1.57e-06	5.8041	-1.29	beta-1,4-glucuronyltransferase 1	O43505
FASN	1.28	0.0005	3.30103	-1.28	fatty acid synthase	P49327
ANGPTL2	1.28	1.38e-05	4.86012	-1.28	angiopoietin like 2	Q9UKU9
SLC1A1	1.28	1.09e-05	4.96257	-1.28	solute carrier family 1 (neuronal/epithelial high affinity glutamate transporter, system Xag), member 1	P43005
BDNF	1.27	2.2e-06	5.65758	-1.27	brain-derived neurotrophic factor	P23560
RARB	1.26	0.0002	3.69897	-1.26	retinoic acid receptor, beta	P10826
SOX9	1.26	4.36e-06	5.36051	-1.26	SRY box 9	P48436
MYBL1	1.26	1.4e-06	5.85387	-1.26	v-myb avian myeloblastosis viral oncogene homolog-like 1	P10243
TXNDC15	1.26	1.15e-06	5.9393	-1.26	thioredoxin domain containing 15	Q96J42
SESN3	1.25	0.0004	3.39794	-1.25	sestrin 3	P58005
RAPGEF6	1.25	1.95e-05	4.70997	-1.25	Rap guanine nucleotide exchange factor 6	Q8TEU7
VAV3	1.25	1.15e-05	4.9393	-1.25	vav 3 guanine nucleotide exchange factor	Q9UKW4
KIF20B	1.25	6.2e-06	5.20761	-1.25	kinesin family member 20B	Q96Q89
SMOC1	1.25	3.4e-07	6.46852	-1.25	SPARC related modular calcium binding 1	Q9H4F8
EDEM3	1.25	1.3e-07	6.88606	-1.25	ER degradation enhancer, mannosidase alpha-like 3	Q9BZQ6
ELOVL3	1.24	0.0002	3.69897	-1.24	ELOVL fatty acid elongase 3	Q9HB03
PFKFB3	1.24	2.3e-06	5.63827	-1.24	6-phosphofructo-2-kinase/fructose-2,6-biphosphatase 3	Q16875
CALHM5	1.23	0.0001	4	-1.23	family with sequence similarity 26, member E	Q8N5C1
EFNB2	1.23	6.86e-05	4.16368	-1.23	ephrin-B2	P52799
SLC1A3	1.23	1.82e-06	5.73993	-1.23	solute carrier family 1 (glial high affinity glutamate transporter), member 3	P43003
IFITM1	1.23	6.29e-07	6.20135	-1.23	interferon induced transmembrane protein 1	P13164
CITED2	1.23	9.4e-08	7.02687	-1.23	Cbp/p300-interacting transactivator, with Glu/Asp rich carboxy-terminal domain, 2	Q99967
APOBEC3G	1.22	0.0211	1.67572	-1.22	apolipoprotein B mRNA editing enzyme, catalytic polypeptide-like 3G	Q9HC16
CCDC102B	1.22	0.0013	2.88606	-1.22	coiled-coil domain containing 102B	Q68D86
HSPA2	1.22	1.29e-06	5.88941	-1.22	heat shock 70kDa protein 2	P54652
SEMA3D	1.21	0.0008	3.09691	-1.21	sema domain, immunoglobulin domain (Ig), short basic domain, secreted, (semaphorin) 3D	O95025
RAB30	1.21	0.0001	4	-1.21	RAB30, member RAS oncogene family	Q15771
TMEM100	1.21	2.94e-05	4.53165	-1.21	transmembrane protein 100	Q9NV29
RFC3	1.21	9.51e-06	5.02182	-1.21	replication factor C subunit 3	P40938
TUBB3	1.21	1.35e-06	5.86967	-1.21	tubulin, beta 3 class III; melanocortin 1 receptor (alpha melanocyte stimulating hormone receptor)	Q13509
CHSY1	1.21	8.3e-08	7.08092	-1.21	chondroitin sulfate synthase 1	Q86X52
GUCY1B1	1.2	2.75e-06	5.56067	-1.2	guanylate cyclase 1, soluble, beta 3	Q02153
METTL7B	1.2	2.6e-06	5.58503	-1.2	methyltransferase like 7B	Q6UX53
LAYN	1.19	0.0006	3.22185	-1.19	layilin	Q6UX15
WNT7B	1.19	0.0003	3.52288	-1.19	wingless-type MMTV integration site family, member 7B	P56706
LDLR	1.19	2.48e-05	4.60555	-1.19	low density lipoprotein receptor; microRNA 6886	P01130
LPAR6	1.18	0.0007	3.1549	-1.18	lysophosphatidic acid receptor 6	P43657
LCTL	1.18	0.0005	3.30103	-1.18	lactase-like	Q6UWM7
NR2F1	1.18	2.01e-06	5.6968	-1.18	nuclear receptor subfamily 2, group F, member 1	P10589
LMO7	1.18	1.59e-06	5.7986	-1.18	LIM domain 7	Q8WWI1
TGFB2	1.18	1.13e-06	5.94692	-1.18	transforming growth factor beta 2; TGFB2 overlapping transcript 1	P61812
DEPDC7	1.17	0.0014	2.85387	-1.17	DEP domain containing 7	Q96QD5
KLRC2	1.17	0.0011	2.95861	-1.17	killer cell lectin-like receptor subfamily C, member 2	P26717
PRR5L	1.17	0.0001	4	-1.17	proline rich 5 like	Q6MZQ0
RAB7B	1.17	0.0001	4	-1.17	RAB7B, member RAS oncogene family	Q96AH8
LRIG3	1.17	2.62e-05	4.5817	-1.17	leucine-rich repeats and immunoglobulin-like domains 3	Q6UXM1
CYR61	1.17	4.98e-06	5.30277	-1.17	cysteine-rich, angiogenic inducer, 61	O00622
PTCH1	1.17	4.35e-06	5.36151	-1.17	patched 1	Q13635
ID2	1.17	2.98e-06	5.52578	-1.17	inhibitor of DNA binding 2, dominant negative helix-loop-helix protein	Q02363
WNT5A	1.17	1.82e-07	6.73993	-1.17	wingless-type MMTV integration site family, member 5A	P41221
UGT8	1.17	4.7e-08	7.3279	-1.17	UDP glycosyltransferase 8	Q16880
COL13A1	1.16	0.0016	2.79588	-1.16	collagen, type XIII, alpha 1	Q5TAT6
DLX5	1.16	0.0014	2.85387	-1.16	distal-less homeobox 5	P56178
MEST	1.16	0.0003	3.52288	-1.16	mesoderm specific transcript	Q5EB52
SEMA4B	1.16	2.35e-07	6.62893	-1.16	sema domain, immunoglobulin domain (Ig), transmembrane domain (TM) and short cytoplasmic domain, (semaphorin) 4B	Q9NPR2
GMNN	1.15	0.0003	3.52288	-1.15	geminin, DNA replication inhibitor	O75496
SLFN11	1.15	0.0002	3.69897	-1.15	schlafen family member 11	Q7Z7L1
SLITRK5	1.15	0.0002	3.69897	-1.15	SLIT and NTRK-like family, member 5	O94991
USP13	1.15	5.39e-06	5.26841	-1.15	ubiquitin specific peptidase 13 (isopeptidase T-3)	Q92995
RNF145	1.15	4.71e-06	5.32698	-1.15	ring finger protein 145	Q96MT1
FAM160A1	1.14	0.0009	3.04576	-1.14	family with sequence similarity 160, member A1	Q05DH4
FKBP7	1.14	0.0006	3.22185	-1.14	FK506 binding protein 7	Q9Y680
MAP3K8	1.14	0.0002	3.69897	-1.14	mitogen-activated protein kinase kinase kinase 8	P41279
JUNB	1.14	1.92e-05	4.7167	-1.14	jun B proto-oncogene	P17275
SCD5	1.14	1.85e-05	4.73283	-1.14	stearoyl-CoA desaturase 5	Q86SK9
RCAN1	1.14	1.74e-05	4.75945	-1.14	regulator of calcineurin 1	P53805
FIGN	1.14	1.08e-05	4.96658	-1.14	fidgetin	Q5HY92
DHCR24	1.14	6.06e-06	5.21753	-1.14	24-dehydrocholesterol reductase	Q15392
MARCH4	1.14	5.58e-06	5.25337	-1.14	membrane associated ring finger 4	Q9P2E8
CENPE	1.14	4.11e-06	5.38616	-1.14	centromere protein E	Q02224
TMEM97	1.14	3.27e-06	5.48545	-1.14	transmembrane protein 97	Q5BJF2
RAB27B	1.14	1.33e-07	6.87615	-1.14	RAB27B, member RAS oncogene family	O00194
DDIAS	1.13	0.011	1.95861	-1.13	DNA damage-induced apoptosis suppressor	Q8IXT1
TMEM92	1.13	0.003	2.52288	-1.13	transmembrane protein 92	Q6UXU6
LRR1	1.13	0.0009	3.04576	-1.13	leucine rich repeat protein 1; ras homolog family member Q pseudogene 1	Q96L50
ARHGAP29	1.13	8.27e-05	4.08249	-1.13	Rho GTPase activating protein 29	Q52LW3
ADORA1	1.13	7.42e-06	5.1296	-1.13	adenosine A1 receptor	P30542
KCNE4	1.12	0.0214	1.66959	-1.12	potassium channel, voltage gated subfamily E regulatory beta subunit 4	Q8WWG9
HNMT	1.12	0.0002	3.69897	-1.12	histamine N-methyltransferase	P50135
PLK4	1.12	0.0001	4	-1.12	polo-like kinase 4	O00444
KNL1	1.12	2.82e-05	4.54975	-1.12	cancer susceptibility candidate 5	Q8NG31
GPER1	1.12	2.73e-05	4.56384	-1.12	G protein-coupled estrogen receptor 1	Q99527
RDH10	1.12	1.61e-05	4.79317	-1.12	retinol dehydrogenase 10 (all-trans)	Q8IZV5
CEP128	1.12	1.12e-05	4.95078	-1.12	centrosomal protein 128kDa	Q6ZU80
STXBP5	1.12	1.31e-06	5.88273	-1.12	syntaxin binding protein 5 (tomosyn)	Q5T5C0
B4GALT5	1.12	1.13e-06	5.94692	-1.12	UDP-Gal:betaGlcNAc beta 1,4- galactosyltransferase, polypeptide 5	O43286
PBK	1.11	0.0003	3.52288	-1.11	PDZ binding kinase	Q96KB5
PPARGC1A	1.11	8.69e-05	4.06098	-1.11	peroxisome proliferator-activated receptor gamma, coactivator 1 alpha	Q9UBK2
PRIM1	1.11	1.91e-05	4.71897	-1.11	primase, DNA, polypeptide 1 (49kDa)	P49642
ZNF92	1.11	1.16e-05	4.93554	-1.11	zinc finger protein 92	Q03936
BICC1	1.11	1.7e-06	5.76955	-1.11	BicC family RNA binding protein 1	Q9H694
RHOB	1.1	0.0003	3.52288	-1.1	ras homolog family member B	P62745
MYZAP	1.1	0.0002	3.69897	-1.1	GRINL1A complex locus 1; myocardial zonula adherens protein; polymerase (RNA) II (DNA directed) polypeptide M	P0CAP1
POLR2M	1.1	0.0002	3.69897	-1.1	GRINL1A complex locus 1; myocardial zonula adherens protein; polymerase (RNA) II (DNA directed) polypeptide M	P0CAP2
NCOA5	1.1	0.0001	4	-1.1	nuclear receptor coactivator 5	Q9HCD5
WDHD1	1.1	1.39e-05	4.85699	-1.1	WD repeat and HMG-box DNA binding protein 1	O75717
TFPI2	1.1	4.12e-06	5.3851	-1.1	tissue factor pathway inhibitor 2	P48307
OAS1	1.09	0.0082	2.08619	-1.09	2-5-oligoadenylate synthetase 1	P00973
ESCO2	1.09	0.0031	2.50864	-1.09	establishment of sister chromatid cohesion N-acetyltransferase 2	Q56NI9
VASH1	1.09	0.0002	3.69897	-1.09	vasohibin 1	Q7L8A9
ITGA2	1.09	4.04e-05	4.39362	-1.09	integrin, alpha 2 (CD49B, alpha 2 subunit of VLA-2 receptor)	P17301
SLC2A12	1.09	1.74e-05	4.75945	-1.09	solute carrier family 2 (facilitated glucose transporter), member 12	Q8TD20
HS3ST3A1	1.09	1.69e-05	4.77211	-1.09	heparan sulfate (glucosamine) 3-O-sulfotransferase 3A1	Q9Y663
MCM4	1.09	4.39e-06	5.35754	-1.09	minichromosome maintenance complex component 4	P33991
KDELC1	1.09	9.79e-07	6.00922	-1.09	KDEL (Lys-Asp-Glu-Leu) containing 1	Q6UW63
CD2	1.08	0.0071	2.14874	-1.08	CD2 molecule	P06729
MIR22HG	1.08	0.0013	2.88606	-1.08	MIR22 host gene	Q0VDD5
PCDH10	1.08	0.0001	4	-1.08	protocadherin 10	Q9P2E7
POLE	1.08	0.0001	4	-1.08	polymerase (DNA directed), epsilon, catalytic subunit	Q07864
TMPO	1.08	1.5e-05	4.82391	-1.08	thymopoietin	P42166
FILIP1L	1.08	1.65e-06	5.78252	-1.08	filamin A interacting protein 1-like	Q4L180
FUT11	1.08	1.15e-06	5.9393	-1.08	fucosyltransferase 11 (alpha (1,3) fucosyltransferase)	Q495W5
HEG1	1.08	4.06e-07	6.39147	-1.08	heart development protein with EGF-like domains 1	Q9ULI3
DCUN1D2	1.07	0.0004	3.39794	-1.07	DCN1, defective in cullin neddylation 1, domain containing 2	Q6PH85
DLGAP5	1.07	0.0004	3.39794	-1.07	discs, large (Drosophila) homolog-associated protein 5	Q15398
XRCC2	1.07	0.0001	4	-1.07	X-ray repair complementing defective repair in Chinese hamster cells 2	O43543
SNRPF	1.07	8.1e-05	4.09151	-1.07	small nuclear ribonucleoprotein polypeptide F	P62306
ABCA11P	1.07	5.22e-05	4.28233	-1.07	zinc finger protein 721; ATP binding cassette subfamily A member 11, pseudogene	Q4W5N1
ZNF721	1.07	5.22e-05	4.28233	-1.07	zinc finger protein 721; ATP binding cassette subfamily A member 11, pseudogene	Q8TF20
CEP78	1.07	3.37e-05	4.47237	-1.07	centrosomal protein 78kDa	Q5JTW2
SLFN12	1.07	4.74e-06	5.32422	-1.07	schlafen family member 12	Q8IYM2
B3GALT1	1.06	0.0129	1.88941	-1.06	UDP-Gal:betaGlcNAc beta 1,3-galactosyltransferase 1	Q9Y5Z6
IVNS1ABP	1.06	0.0003	3.52288	-1.06	influenza virus NS1A binding protein	Q9Y6Y0
MPHOSPH9	1.06	6.79e-05	4.16813	-1.06	M-phase phosphoprotein 9	Q99550
LYPD6	1.06	2.27e-05	4.64397	-1.06	LY6/PLAUR domain containing 6	Q86Y78
EYA1	1.06	2.09e-05	4.67985	-1.06	EYA transcriptional coactivator and phosphatase 1	Q99502
KIF23	1.06	1.84e-05	4.73518	-1.06	kinesin family member 23	Q02241
KCTD2	1.06	1.07e-05	4.97062	-1.06	potassium channel tetramerization domain containing 2	Q14681
POGLUT1	1.06	5.08e-06	5.29414	-1.06	protein O-glucosyltransferase 1	Q8NBL1
ARID5B	1.06	3.4e-07	6.46852	-1.06	AT rich interactive domain 5B (MRF1-like)	Q14865
DAG1	1.06	6.12e-08	7.21325	-1.06	dystroglycan 1 (dystrophin-associated glycoprotein 1)	Q14118
SPRED3	1.05	0.0071	2.14874	-1.05	sprouty-related, EVH1 domain containing 3	Q2MJR0
GNG2	1.05	0.0011	2.95861	-1.05	guanine nucleotide binding protein (G protein), gamma 2	P59768
PSMC6	1.05	0.0006	3.22185	-1.05	proteasome 26S subunit, ATPase 6	P62333
HIRIP3	1.05	0.0004	3.39794	-1.05	HIRA interacting protein 3	Q9BW71
PLCE1	1.05	0.0004	3.39794	-1.05	phospholipase C, epsilon 1	Q9P212
ACYP1	1.05	4.18e-05	4.37882	-1.05	acylphosphatase 1, erythrocyte (common) type	P07311
ELMO1	1.05	2.49e-05	4.6038	-1.05	engulfment and cell motility 1	Q92556
TUBGCP5	1.05	2.35e-05	4.62893	-1.05	tubulin, gamma complex associated protein 5	Q96RT8
ERLIN2	1.05	2.48e-06	5.60555	-1.05	ER lipid raft associated 2	O94905
MCTP2	1.05	1.92e-06	5.7167	-1.05	multiple C2 domains, transmembrane 2	Q6DN12
ADAMTS3	1.04	0.0035	2.45593	-1.04	ADAM metallopeptidase with thrombospondin type 1 motif 3	O15072
KRTAP1-5	1.04	0.0029	2.5376	-1.04	keratin associated protein 1-5	Q9BYS1
ADSSL1	1.04	0.0011	2.95861	-1.04	adenylosuccinate synthase like 1	Q8N142
POLA2	1.04	0.0009	3.04576	-1.04	polymerase (DNA directed), alpha 2, accessory subunit	Q14181
FANCA	1.04	0.0004	3.39794	-1.04	Fanconi anemia complementation group A	O15360
CENPW	1.04	0.0003	3.52288	-1.04	centromere protein W	Q5EE01
P3H4	1.04	0.0003	3.52288	-1.04	prolyl 3-hydroxylase family member 4 (non-enzymatic)	Q92791
CLEC2B	1.04	5.5e-05	4.25964	-1.04	C-type lectin domain family 2, member B	Q92478
ELK3	1.04	3.15e-06	5.50169	-1.04	ELK3, ETS-domain protein (SRF accessory protein 2)	P41970
ASPM	1.04	7.53e-08	7.12321	-1.04	abnormal spindle microtubule assembly	Q8IZT6
USP18	1.03	0.0007	3.1549	-1.03	ubiquitin specific peptidase 18	Q9UMW8
MCM3	1.03	4.26e-05	4.37059	-1.03	minichromosome maintenance complex component 3	P25205
USP41	1.21	2.73e-05	4.56384	-1.03	ubiquitin specific peptidase 18	Q3LFD5
CA9	1.03	2.38e-05	4.62342	-1.03	carbonic anhydrase IX	Q16790
CDC6	1.03	1.28e-05	4.89279	-1.03	cell division cycle 6	Q99741
PAK3	1.03	3.45e-06	5.46218	-1.03	p21 protein (Cdc42/Rac)-activated kinase 3	O75914
INHBA	1.03	8.54e-07	6.06854	-1.03	inhibin beta A	P08476
SPIN4	1.02	0.0007	3.1549	-1.02	spindlin family, member 4	Q56A73
KIAA0825	1.02	0.0006	3.22185	-1.02	KIAA0825	Q8IV33
SORT1	1.02	0.0005	3.30103	-1.02	sortilin 1	Q99523
PTPN22	1.02	0.0001	4	-1.02	protein tyrosine phosphatase, non-receptor type 22 (lymphoid)	Q9Y2R2
DCBLD1	1.02	5.72e-05	4.2426	-1.02	discoidin, CUB and LCCL domain containing 1	Q8N8Z6
ZNF503	1.02	5.37e-05	4.27003	-1.02	zinc finger protein 503	Q96F45
PPM1K	1.02	4.5e-05	4.34679	-1.02	protein phosphatase, Mg2+/Mn2+ dependent, 1K	Q8N3J5
VWA5A	1.02	3.62e-05	4.44129	-1.02	von Willebrand factor A domain containing 5A	O00534
CCND3	1.02	4e-06	5.39794	-1.02	cyclin D3	P30281
PDE7A	1.02	3.56e-06	5.44855	-1.02	phosphodiesterase 7A	Q13946
CKAP4	1.02	1.39e-06	5.85699	-1.02	cytoskeleton-associated protein 4	Q07065
ZNF395	1.02	1.31e-06	5.88273	-1.02	zinc finger protein 395	Q9H8N7
PHLDA1	1.02	1.06e-07	6.97469	-1.02	pleckstrin homology-like domain, family A, member 1	Q8WV24
PAPSS2	1.01	0.0131	1.88273	-1.01	3-phosphoadenosine 5-phosphosulfate synthase 2	O95340
NUAK2	1.01	0.0023	2.63827	-1.01	NUAK family, SNF1-like kinase, 2	Q9H093
UPRT	1.01	0.0021	2.67778	-1.01	uracil phosphoribosyltransferase (FUR1) homolog (S. cerevisiae)	Q96BW1
PTGER2	1.01	0.0003	3.52288	-1.01	prostaglandin E receptor 2	P43116
RFC2	1.01	0.0003	3.52288	-1.01	replication factor C subunit 2	P35250
ARHGAP31	1.01	0.0001	4	-1.01	Rho GTPase activating protein 31	Q2M1Z3
SESTD1	1.01	3.11e-05	4.50724	-1.01	SEC14 and spectrin domains 1	Q86VW0
GJA9	1.01	2.29e-05	4.64016	-1.01	MYC binding protein; gap junction protein alpha 9	P57773
MYCBP	1.01	2.29e-05	4.64016	-1.01	MYC binding protein; gap junction protein alpha 9	Q99417
CDK6	1.01	1.52e-05	4.81816	-1.01	cyclin-dependent kinase 6	Q00534
ERRFI1	1.01	1.3e-06	5.88606	-1.01	ERBB receptor feedback inhibitor 1	Q9UJM3
ZNF107	1	0.0015	2.82391	-1	zinc finger protein 107; microRNA 6839	Q9UII5
CNBD2	1	0.0009	3.04576	-1	cyclic nucleotide binding domain containing 2	Q96M20
FAM234B	1	0.0006	3.22185	-1	family with sequence similarity 234, member B	A2RU67
ARHGAP11A	1	0.0004	3.39794	-1	Rho GTPase activating protein 11B; Rho GTPase activating protein 11A	Q6P4F7
ARHGAP11B	1	0.0004	3.39794	-1	Rho GTPase activating protein 11B; Rho GTPase activating protein 11A	Q3KRB8
CDCA7	1	0.0004	3.39794	-1	cell division cycle associated 7	Q9BWT1
KIF20A	1	0.0004	3.39794	-1	kinesin family member 20A	O95235
PALMD	1	0.0004	3.39794	-1	palmdelphin	Q9NP74
ZNF845	1	0.0004	3.39794	-1	zinc finger protein 845	Q96IR2
ATAD5	1	0.0001	4	-1	ATPase family, AAA domain containing 5	Q96QE3
CCNB2	1	0.0001	4	-1	cyclin B2	O95067
SHCBP1	1	0.0001	4	-1	SHC SH2-domain binding protein 1	Q8NEM2
ADAM22	1	4.15e-05	4.38195	-1	ADAM metallopeptidase domain 22	Q9P0K1
KIF15	1.24	3.46e-05	4.46092	-1	kinesin family member 15	Q9NS87
TMEM9B	1	1.09e-05	4.96257	-1	TMEM9 domain family, member B	Q9NQ34
GALNT1	1	1.4e-06	5.85387	-1	polypeptide N-acetylgalactosaminyltransferase 1	Q10472

## Sheet: F48_up
DEG F48 up-regulated
Gene names (primary )	MaxOfAbs log2FC	MinOfFDR P-val	MaxOflog FDR p value	FirstOflog2FC	FirstOfDescription	Entry
GPR1	3.95	5.86e-06	5.2321	3.95	G protein-coupled receptor 1	P46091
CLDN1	3.58	1.17e-06	5.93181	3.58	claudin 1	O95832
SPRR2D	3.51	1.57e-08	7.8041	3.51	small proline-rich protein 2D	P22532
PNLIPRP3	3.25	1.32e-06	5.87943	3.25	pancreatic lipase-related protein 3	Q17RR3
ATP6V0D2	2.89	6.12e-08	7.21325	2.89	ATPase, H+ transporting, lysosomal 38kDa, V0 subunit d2	Q8N8Y2
IL36B	2.78	8.85e-08	7.05306	2.78	interleukin 36, beta	Q9NZH7
HMOX1	2.47	3.94e-09	8.4045	2.47	heme oxygenase 1	P09601
IL1A	2.45	7.75e-07	6.1107	2.45	interleukin 1 alpha	P01583
GCNT3	2.44	2.77e-07	6.55752	2.44	glucosaminyl (N-acetyl) transferase 3, mucin type	O95395
GDF15	2.36	1.37e-08	7.86328	2.36	growth differentiation factor 15	Q99988
KCP	2.35	3.4e-07	6.46852	2.35	kielin/chordin-like protein	Q6ZWJ8
NUPR1	2.35	1.11e-08	7.95468	2.35	nuclear protein 1, transcriptional regulator	O60356
SPINK1	2.29	4.47e-08	7.34969	2.29	serine peptidase inhibitor, Kazal type 1	P00995
SLC22A15	2.28	1.59e-07	6.7986	2.28	solute carrier family 22, member 15	Q8IZD6
SLIT3	2.24	1.11e-08	7.95468	2.24	slit guidance ligand 3	O75094
TRIB3	2.23	1.1e-07	6.95861	2.23	tribbles pseudokinase 3	Q96RU7
SPRR2B	2.18	8.49e-08	7.07109	2.18	small proline-rich protein 2B	P35325
DDIT3	2.18	4.82e-08	7.31695	2.18	DNA-damage-inducible transcript 3	P35638
STC2	2.1	2.27e-08	7.64397	2.1	stanniocalcin 2	O76061
ANKFN1	2.07	1.82e-07	6.73993	2.07	ankyrin-repeat and fibronectin type III domain containing 1	Q8N957
LURAP1L	2.02	4.7e-08	7.3279	2.02	leucine rich adaptor protein 1-like	Q8IV03
CTH	2.02	1.11e-08	7.95468	2.02	cystathionine gamma-lyase	P32929
ESRP1	1.99	4.97e-06	5.30364	1.99	epithelial splicing regulatory protein 1	Q6NXG1
GTPBP2	1.94	1.23e-07	6.91009	1.94	GTP binding protein 2	Q9BX10
MSC	1.91	8.19e-08	7.08672	1.91	musculin	O60682
SLC7A11	1.87	3.67e-05	4.43533	1.87	solute carrier family 7 (anionic amino acid transporter light chain, xc- system), member 11	Q9UPY5
CBS	1.85	2.42e-07	6.61618	1.85	cystathionine-beta-synthase	P35520
UNC5B	1.84	3.84e-07	6.41567	1.84	unc-5 netrin receptor B	Q8IZJ1
TNFSF8	1.82	3.71e-08	7.43063	1.82	tumor necrosis factor (ligand) superfamily, member 8	P32971
CHAC1	1.76	0.0005	3.30103	1.76	ChaC glutathione-specific gamma-glutamylcyclotransferase 1	Q9BUX1
ERICH2	1.72	1.82e-07	6.73993	1.72	glutamate rich 2	A1L162
SLC3A2	1.72	1.57e-08	7.8041	1.72	solute carrier family 3 (amino acid transporter heavy chain), member 2	P08195
TRIM25	1.69	8.3e-08	7.08092	1.69	tripartite motif containing 25; microRNA 3614	Q14258
IL20RB	1.68	5.77e-05	4.23882	1.68	interleukin 20 receptor beta	Q6UXL0
FLYWCH1	1.68	9.11e-07	6.04048	1.68	FLYWCH-type zinc finger 1	Q4VC44
CRYM	1.68	3.11e-07	6.50724	1.68	crystallin mu	Q14894
SESN2	1.62	1.22e-06	5.91364	1.62	sestrin 2	P58004
ASNS	1.58	8.46e-06	5.07263	1.58	asparagine synthetase (glutamine-hydrolyzing)	P08243
SLC1A4	1.58	2.51e-07	6.60033	1.58	solute carrier family 1 (glutamate/neutral amino acid transporter), member 4	P43007
GPCPD1	1.57	9.54e-06	5.02045	1.57	glycerophosphocholine phosphodiesterase 1	Q9NPB8
RNF185	1.56	3.68e-08	7.43415	1.56	ring finger protein 185	Q96GF1
PLLP	1.54	0.0001	4	1.54	plasmolipin	Q9Y342
BEX4	1.53	3.38e-07	6.47108	1.53	brain expressed X-linked 4	Q9NWD9
RPS6KA2	1.52	2.33e-06	5.63264	1.52	ribosomal protein S6 kinase, 90kDa, polypeptide 2	Q15349
SLC7A5	1.52	1.05e-06	5.97881	1.52	solute carrier family 7 (amino acid transporter light chain, L system), member 5	Q01650
CRHBP	1.5	3.54e-06	5.451	1.5	corticotropin releasing hormone binding protein	P24387
SLC25A27	1.48	0.0326	1.48678	1.48	solute carrier family 25, member 27	O95847
FGF18	1.48	4.43e-05	4.3536	1.48	fibroblast growth factor 18	O76093
CDR1	1.46	4.35e-06	5.36151	1.46	cerebellar degeneration related protein 1	P51861
MOCOS	1.43	1.29e-06	5.88941	1.43	molybdenum cofactor sulfurase	Q96EN8
HERPUD1	1.43	3.5e-08	7.45593	1.43	homocysteine-inducible, endoplasmic reticulum stress-inducible, ubiquitin-like domain member 1	Q15011
OSGIN1	1.42	4.73e-07	6.32514	1.42	oxidative stress induced growth inhibitor 1	Q9UJX0
HSPBAP1	1.41	1.74e-05	4.75945	1.41	HSPB (heat shock 27kDa) associated protein 1	Q96EW2
SPRR2A	1.41	1.02e-05	4.9914	1.41	small proline-rich protein 2A	P35326
FOXP2	1.41	1.94e-06	5.7122	1.41	forkhead box P2	O15409
LCN2	1.41	1.85e-06	5.73283	1.41	lipocalin 2	P80188
GPNMB	1.41	1.32e-06	5.87943	1.41	glycoprotein (transmembrane) nmb	Q14956
SGTB	1.38	2.03e-07	6.6925	1.38	small glutamine-rich tetratricopeptide repeat (TPR)-containing, beta	Q96EQ0
TM4SF19	1.37	7.53e-08	7.12321	1.37	transmembrane 4 L six family member 19	Q96DZ7
CASP5	1.36	0.0005	3.30103	1.36	caspase 5	P51878
ADAMTS5	1.36	7.42e-06	5.1296	1.36	ADAM metallopeptidase with thrombospondin type 1 motif 5	Q9UNA0
WARS	1.36	2.84e-07	6.54668	1.36	tryptophanyl-tRNA synthetase	P23381
SPX	1.32	0.0053	2.27572	1.32	spexin hormone	Q9BT56
SLC38A1	1.32	1.19e-06	5.92445	1.32	solute carrier family 38, member 1	Q9H2H9
GPR84	1.31	0.0002	3.69897	1.31	G protein-coupled receptor 84	Q9NQS5
ABLIM3	1.31	3.13e-07	6.50446	1.31	actin binding LIM protein family, member 3	O94929
IDH1	1.31	3.11e-07	6.50724	1.31	isocitrate dehydrogenase 1 (NADP+)	O75874
NCR3LG1	1.3	3.94e-05	4.4045	1.3	natural killer cell cytotoxicity receptor 3 ligand 1	Q68D85
STK32A	1.29	0.0002	3.69897	1.29	serine/threonine kinase 32A	Q8WU08
GORAB	1.29	6.1e-05	4.21467	1.29	golgin, RAB6-interacting	Q5T7V8
FBXO10	1.29	1.09e-05	4.96257	1.29	F-box protein 10	Q9UK96
FAM102A	1.29	8.3e-08	7.08092	1.29	family with sequence similarity 102, member A	Q5T9C2
PSAT1	1.28	5.73e-06	5.24185	1.28	phosphoserine aminotransferase 1	Q9Y617
ATF3	1.28	1.81e-06	5.74232	1.28	activating transcription factor 3	P18847
H1F0	1.28	1.84e-08	7.73518	1.28	H1 histone family, member 0	P07305
EDA2R	1.26	6.78e-07	6.16877	1.26	ectodysplasin A2 receptor	Q9HAV5
IARS	1.26	4.06e-07	6.39147	1.26	isoleucyl-tRNA synthetase	P41252
ELOVL7	1.26	2.78e-07	6.55596	1.26	ELOVL fatty acid elongase 7	A1L3X0
DYRK3	1.26	8.3e-08	7.08092	1.26	dual specificity tyrosine-(Y)-phosphorylation regulated kinase 3	O43781
TCEA1	1.26	8.3e-08	7.08092	1.26	transcription elongation factor A (SII), 1	P23193
SLCO2B1	1.25	5.47e-05	4.26201	1.25	solute carrier organic anion transporter family, member 2B1	O94956
CSTA	1.24	7.72e-05	4.11238	1.24	cystatin A (stefin A)	P01040
SLC6A9	1.24	3.11e-05	4.50724	1.24	solute carrier family 6 (neurotransmitter transporter, glycine), member 9	P48067
TCTEX1D2	1.24	2.01e-06	5.6968	1.24	TM4SF19-TCTEX1D2 readthrough (NMD candidate)	Q8WW35
CD55	1.24	4.82e-08	7.31695	1.24	CD55 molecule, decay accelerating factor for complement (Cromer blood group)	P08174
EIF4EBP1	1.23	1.28e-07	6.89279	1.23	eukaryotic translation initiation factor 4E binding protein 1	Q13541
PPP1R15A	1.23	4.7e-08	7.3279	1.23	protein phosphatase 1, regulatory subunit 15A	O75807
CLEC2D	1.21	1.09e-05	4.96257	1.21	C-type lectin domain family 2, member D	Q9UHP7
BEST1	1.21	1.69e-06	5.77211	1.21	bestrophin 1	O76090
SRXN1	1.21	7.9e-07	6.10237	1.21	sulfiredoxin 1	Q9BYN0
MUC6	1.2	0.0006	3.22185	1.2	mucin 6, oligomeric mucus/gel-forming	Q6W4X9
RTL9	1.2	0.0004	3.39794	1.2	retrotransposon gag domain containing 1	Q8NET4
NGF	1.2	9.86e-05	4.00612	1.2	nerve growth factor (beta polypeptide)	P01138
AIFM2	1.2	4.26e-05	4.37059	1.2	apoptosis-inducing factor, mitochondrion-associated, 2	Q9BRQ8
DLGAP1	1.2	2.99e-05	4.52433	1.2	discs, large (Drosophila) homolog-associated protein 1	O14490
FAM129A	1.2	2.91e-07	6.53611	1.2	family with sequence similarity 129, member A	Q9BZQ8
VAC14	1.2	1.87e-07	6.72816	1.2	Vac14 homolog (S. cerevisiae)	Q08AM6
ALPK1	1.19	0.0003	3.52288	1.19	alpha kinase 1	Q96QP1
MLXIPL	1.19	1.26e-05	4.89963	1.19	MLX interacting protein-like	Q9NP71
GARS	1.19	6.12e-08	7.21325	1.19	glycyl-tRNA synthetase	P41250
LTF	1.18	0.0007	3.1549	1.18	lactotransferrin	P02788
PAPPA2	1.18	0.0001	4	1.18	pappalysin 2	Q9BXP8
NPIPA1	1.17	7.62e-05	4.11805	1.17	nuclear pore complex interacting protein family, member A1	Q9UND3
HOXB9	1.17	3.75e-05	4.42597	1.17	homeobox B9	P17482
MXD1	1.17	6.19e-06	5.20831	1.17	MAX dimerization protein 1	Q05195
ACTL7A	1.16	0.0084	2.07572	1.16	actin-like 7A	Q9Y615
NARS	1.16	6.2e-06	5.20761	1.16	asparaginyl-tRNA synthetase	O43776
TUBE1	1.16	2.19e-06	5.65956	1.16	tubulin, epsilon 1	Q9UJT0
PABPC1L	1.15	0.0001	4	1.15	poly(A) binding protein, cytoplasmic 1-like	Q4VXU2
SH3BGR	1.15	2.3e-05	4.63827	1.15	SH3 domain binding glutamate-rich protein	P55822
RNF187	1.15	5.77e-07	6.23882	1.15	ring finger protein 187	Q5TA31
YARS	1.15	1.51e-07	6.82102	1.15	tyrosyl-tRNA synthetase	P54577
VEPH1	1.14	9.17e-05	4.03763	1.14	ventricular zone expressed PH domain containing 1	Q14D04
IFRD1	1.14	4.06e-07	6.39147	1.14	interferon-related developmental regulator 1	O00458
TXNRD1	1.14	2.35e-07	6.62893	1.14	thioredoxin reductase 1	Q16881
AARS	1.14	6.01e-08	7.22113	1.14	alanyl-tRNA synthetase	P49588
FIGNL1	1.13	0.0018	2.74473	1.13	fidgetin-like 1	Q6PIW4
ATF4	1.13	1.05e-06	5.97881	1.13	activating transcription factor 4	P18848
CSNK2A3	1.12	1.72e-06	5.76447	1.12	casein kinase 2, alpha 3 polypeptide	Q8NEV1
ATF5	1.11	4.67e-05	4.33068	1.11	activating transcription factor 5; microRNA 4751	Q9Y2D1
DCP1B	1.11	1.66e-06	5.77989	1.11	decapping mRNA 1B	Q8IZD4
GRB10	1.1	9.87e-08	7.00568	1.1	growth factor receptor bound protein 10	Q13322
E2F7	1.09	0.0039	2.40894	1.09	E2F transcription factor 7	Q96AV8
SPRR2E	1.09	0.0001	4	1.09	small proline-rich protein 2E	P22531
SUN3	1.09	0.0001	4	1.09	Sad1 and UNC84 domain containing 3	Q8TAQ9
CLCN7	1.09	2.87e-05	4.54212	1.09	chloride channel, voltage-sensitive 7	P51798
CEBPG	1.09	1.13e-05	4.94692	1.09	CCAAT/enhancer binding protein (C/EBP), gamma	P53567
LRRC49	1.09	9.56e-07	6.01954	1.09	leucine rich repeat containing 49	Q8IUZ0
ANKRD22	1.08	0.0003	3.52288	1.08	ankyrin repeat domain 22	Q5VYY1
HSD17B14	1.08	6.16e-05	4.21042	1.08	hydroxysteroid (17-beta) dehydrogenase 14	Q9BPX1
HDAC9	1.08	5e-07	6.30103	1.08	histone deacetylase 9	Q9UKV0
LACTB2	1.07	0.0065	2.18709	1.07	lactamase, beta 2	Q53H82
TUFT1	1.07	0.0023	2.63827	1.07	tuftelin 1	Q9NNX1
ABCC2	1.07	0.0003	3.52288	1.07	ATP binding cassette subfamily C member 2	Q92887
BEX2	1.07	7.85e-05	4.10513	1.07	brain expressed X-linked 2	Q9BXY8
CLGN	1.07	7.35e-05	4.13371	1.07	calmegin	O14967
SMYD3	1.07	3.71e-06	5.43063	1.07	SET and MYND domain containing 3	Q9H7B4
FNIP2	1.07	1.54e-06	5.81248	1.07	folliculin interacting protein 2	Q9P278
OSER1	1.07	1.31e-06	5.88273	1.07	oxidative stress responsive serine-rich 1	Q9NX31
FRMD7	1.06	0.0037	2.4318	1.06	FERM domain containing 7	Q6ZUT3
IL31RA	1.06	0.0003	3.52288	1.06	interleukin 31 receptor A	Q8NI17
HECW1	1.06	6.1e-05	4.21467	1.06	HECT, C2 and WW domain containing E3 ubiquitin protein ligase 1	Q76N89
SRGAP1	1.06	5.47e-05	4.26201	1.06	SLIT-ROBO Rho GTPase activating protein 1	Q7Z6B7
PKD1L2	1.05	0.0031	2.50864	1.05	polycystic kidney disease 1-like 2 (gene/pseudogene)	Q7Z442
RUBCNL	1.04	0.0042	2.37675	1.04	KIAA0226-like	Q9H714
B4GALNT3	1.04	0.0015	2.82391	1.04	beta-1,4-N-acetyl-galactosaminyl transferase 3	Q6L9W6
NPIPA5	1.17	2.13e-05	4.67162	1.04	nuclear pore complex interacting protein family, member A7; nuclear pore complex interacting protein family, member A8; polycystic kidney disease 1 (autosomal dominant) pseudogene 1	E9PKD4
NPIPA7	1.04	2.13e-05	4.67162	1.04	nuclear pore complex interacting protein family, member A7; nuclear pore complex interacting protein family, member A8; polycystic kidney disease 1 (autosomal dominant) pseudogene 1	E9PJI5
NPIPA8	1.11	2.13e-05	4.67162	1.04	nuclear pore complex interacting protein family, member A7; nuclear pore complex interacting protein family, member A8; polycystic kidney disease 1 (autosomal dominant) pseudogene 1	P0DM63
ALDH1L2	1.04	2.86e-06	5.54363	1.04	aldehyde dehydrogenase 1 family, member L2	Q3SY69
GCLM	1.04	9.17e-07	6.03763	1.04	glutamate-cysteine ligase, modifier subunit	P48507
CIART	1.04	4.33e-07	6.36351	1.04	circadian associated repressor of transcription	Q8N365
DMGDH	1.03	0.0105	1.97881	1.03	dimethylglycine dehydrogenase	Q9UI17
PRKAB2	1.03	1.14e-05	4.9431	1.03	protein kinase, AMP-activated, beta 2 non-catalytic subunit	O43741
FBXO32	1.03	4e-06	5.39794	1.03	F-box protein 32	Q969P5
AGAP5	1.03	3.84e-06	5.41567	1.03	ArfGAP with GTPase domain, ankyrin repeat and PH domain 5	A6NIR3
PTX3	1.02	0.0005	3.30103	1.02	pentraxin 3, long	P26022
PDCD5	1.02	0.0002	3.69897	1.02	programmed cell death 5	O14737
RAB38	1.02	9.99e-06	5.00043	1.02	RAB38, member RAS oncogene family	P57729
TTC29	1.02	5.84e-06	5.23359	1.02	tetratricopeptide repeat domain 29	Q8NA56
ALOXE3	1.01	0.0061	2.21467	1.01	arachidonate lipoxygenase 3	Q9BYJ1
ERBB2	1.01	0.0025	2.60206	1.01	erb-b2 receptor tyrosine kinase 2	P04626
HKDC1	1.01	0.0017	2.76955	1.01	hexokinase domain containing 1	Q2TB90
FLCN	1.01	5.58e-06	5.25337	1.01	folliculin	Q8NFG4
RXFP2	1	0.0035	2.45593	1	relaxin/insulin-like family peptide receptor 2	Q8WXD0
TMEM255B	1	0.0006	3.22185	1	transmembrane protein 255B	Q8WV15
AFF3	1	0.0005	3.30103	1	AF4/FMR2 family, member 3	P51826
RALA	1	6.05e-05	4.21824	1	v-ral simian leukemia viral oncogene homolog A (ras related)	P11233
CDK5RAP2	1	3.11e-05	4.50724	1	CDK5 regulatory subunit associated protein 2	Q96SN8

## Sheet: L24_down
DEG L24 down-regulated
Gene names (primary )	MaxOfAbs log2FC	MinOfFDR P-val	MaxOflog FDR p value	FirstOflog2FC	FirstOfDescription	Entry
FAM111B	4.07	9.89e-10	9.0048	-4.07	family with sequence similarity 111, member B	Q6SJ93
E2F8	3.97	2.17e-08	7.66354	-3.97	E2F transcription factor 8	A0AVK6
IL7R	3.47	1.46e-08	7.83565	-3.47	interleukin 7 receptor	P16871
VEPH1	3.36	5.59e-10	9.25259	-3.36	ventricular zone expressed PH domain containing 1	Q14D04
TNFRSF9	3.24	5.35e-12	11.2716	-3.24	tumor necrosis factor receptor superfamily, member 9	Q07011
HIST1H2BM	3.23	7.79e-09	8.10846	-3.23	histone cluster 1, H2bm	Q99879
TLR3	3.2	3.87e-10	9.41229	-3.2	toll-like receptor 3	O15455
GPR1	3.17	2.72e-06	5.56543	-3.17	G protein-coupled receptor 1	P46091
POLE2	3.17	1.05e-08	7.97881	-3.17	polymerase (DNA directed), epsilon 2, accessory subunit	P56282
MLLT11	3.01	1.12e-10	9.95078	-3.01	myeloid/lymphoid or mixed-lineage leukemia; translocated to, 11	Q13015
ARHGAP31	2.97	5.97e-10	9.22403	-2.97	Rho GTPase activating protein 31	Q2M1Z3
NDP	2.93	1.43e-07	6.84466	-2.93	Norrie disease (pseudoglioma)	Q00604
UHRF1	2.86	1.94e-09	8.7122	-2.86	ubiquitin-like with PHD and ring finger domains 1	Q96T88
SEMA3A	2.85	4.08e-08	7.38934	-2.85	sema domain, immunoglobulin domain (Ig), short basic domain, secreted, (semaphorin) 3A	Q14563
PDCD1LG2	2.81	2.46e-10	9.60906	-2.81	programmed cell death 1 ligand 2	Q9BQ51
RRM2	2.79	4.45e-09	8.35164	-2.79	ribonucleotide reductase M2	P31350
WDR76	2.79	1.18e-09	8.92812	-2.79	WD repeat domain 76	Q9H967
DTL	2.78	3.67e-08	7.43533	-2.78	denticleless E3 ubiquitin protein ligase homolog (Drosophila)	Q9NZJ0
CHAC1	2.77	3.02e-07	6.51999	-2.77	ChaC glutathione-specific gamma-glutamylcyclotransferase 1	Q9BUX1
LMNB1	2.73	4.78e-09	8.32057	-2.73	lamin B1	P20700
MFAP2	2.73	2.73e-10	9.56384	-2.73	microfibrillar associated protein 2	P55001
GPX8	2.62	2.71e-09	8.56703	-2.62	glutathione peroxidase 8 (putative)	Q8TED1
CLDN1	2.57	4.57e-06	5.34008	-2.57	claudin 1	O95832
MCM5	2.54	1.32e-09	8.87943	-2.54	minichromosome maintenance complex component 5	P33992
PSAT1	2.53	9.83e-10	9.00745	-2.53	phosphoserine aminotransferase 1	Q9Y617
CDC45	2.51	6.65e-09	8.17718	-2.51	cell division cycle 45	O75419
MOCOS	2.49	2.34e-09	8.63078	-2.49	molybdenum cofactor sulfurase	Q96EN8
ESCO2	2.48	1.64e-06	5.78516	-2.48	establishment of sister chromatid cohesion N-acetyltransferase 2	Q56NI9
MYBL2	2.48	1.63e-09	8.78781	-2.48	v-myb avian myeloblastosis viral oncogene homolog-like 2	P10244
GBP1	2.43	1.71e-06	5.767	-2.43	guanylate binding protein 1, interferon-inducible	P32455
C1orf94	2.42	2.6e-08	7.58503	-2.42	chromosome 1 open reading frame 94	Q6P1W5
AKR1B15	2.36	1.1e-09	8.95861	-2.36	aldo-keto reductase family 1, member B15	C9JRZ8
NDC80	2.34	7.16e-09	8.14509	-2.34	NDC80 kinetochore complex component	O14777
CDC6	2.34	4.83e-09	8.31605	-2.34	cell division cycle 6	Q99741
HIST2H3A; HIST2H3C; HIST2H3D	2.33	8.73e-09	8.05899	-2.33	histone cluster 2, H3a	Q71DI3
E2F1	2.3	4.1e-09	8.38722	-2.3	E2F transcription factor 1	Q01094
PCDHB6	2.27	6.25e-08	7.20412	-2.27	protocadherin beta 6	Q9Y5E3
CCNE2	2.26	7.96e-06	5.09909	-2.26	cyclin E2	O96020
GINS1	2.26	5.18e-06	5.28567	-2.26	GINS complex subunit 1 (Psf1 homolog)	Q14691
PER2	2.25	1.8e-06	5.74473	-2.25	period circadian clock 2	O15055
LRR1	2.25	6.32e-08	7.19928	-2.25	leucine rich repeat protein 1; ras homolog family member Q pseudogene 1	Q96L50
EPHA2	2.24	3.21e-07	6.49349	-2.24	EPH receptor A2	P29317
HELLS	2.24	1.46e-08	7.83565	-2.24	helicase, lymphoid-specific	Q9NRZ9
SLC7A5	2.24	4.73e-09	8.32514	-2.24	solute carrier family 7 (amino acid transporter light chain, L system), member 5	Q01650
MMS22L	2.23	2.59e-07	6.5867	-2.23	MMS22-like, DNA repair protein	Q6ZRQ5
LOXL1	2.23	1.45e-09	8.83863	-2.23	lysyl oxidase-like 1	Q08397
CDC25A	2.21	8.99e-07	6.04624	-2.21	cell division cycle 25A	P30304
CA9	2.2	1.48e-08	7.82974	-2.2	carbonic anhydrase IX	Q16790
RAD51AP1	2.19	4.96e-09	8.30452	-2.19	RAD51 associated protein 1	Q96B01
GINS2	2.18	8.84e-07	6.05355	-2.18	GINS complex subunit 2 (Psf2 homolog)	Q9Y248
MILR1	2.16	2.7e-08	7.56864	-2.16	mast cell immunoglobulin-like receptor 1	Q7Z6M3
EGLN3	2.14	3.95e-05	4.4034	-2.14	egl-9 family hypoxia-inducible factor 3	Q9H6Z9
RAD51	2.13	5.78e-06	5.23807	-2.13	RAD51 recombinase	Q06609
SPC25	2.13	1.01e-06	5.99568	-2.13	SPC25, NDC80 kinetochore complex component	Q9HBM1
SLITRK6	2.12	1.4e-05	4.85387	-2.12	SLIT and NTRK-like family, member 6	Q9H5Y7
ORC1	2.12	5.08e-07	6.29414	-2.12	origin recognition complex subunit 1	Q13415
APOBEC3A	2.1	7.79e-09	8.10846	-2.1	apolipoprotein B mRNA editing enzyme, catalytic polypeptide-like 3B	P31941
APOBEC3B	2.1	7.79e-09	8.10846	-2.1	apolipoprotein B mRNA editing enzyme, catalytic polypeptide-like 3B	Q9UH17
CDCA3	2.09	1.8e-07	6.74473	-2.09	cell division cycle associated 3	Q99618
PHGDH	2.09	8.5e-10	9.07058	-2.09	phosphoglycerate dehydrogenase	O43175
PRLR	2.07	5.57e-07	6.25414	-2.07	prolactin receptor	P16471
ASNS	2.07	2.8e-07	6.55284	-2.07	asparagine synthetase (glutamine-hydrolyzing)	P08243
EXO1	2.05	6.71e-06	5.17328	-2.05	exonuclease 1	Q9UQ84
KIF23	2.05	7.68e-09	8.11464	-2.05	kinesin family member 23	Q02241
GPR85	2.05	2.89e-09	8.5391	-2.05	G protein-coupled receptor 85	P60893
HJURP	2.04	7.69e-09	8.11407	-2.04	Holliday junction recognition protein	Q8NCD3
TYMS	2.04	4.78e-09	8.32057	-2.04	thymidylate synthetase	P04818
SHCBP1	2.01	2.22e-08	7.65365	-2.01	SHC SH2-domain binding protein 1	Q8NEM2
PRIM1	1.99	1.44e-08	7.84164	-1.99	primase, DNA, polypeptide 1 (49kDa)	P49642
PLEKHA2	1.98	4.73e-09	8.32514	-1.98	pleckstrin homology domain containing, family A (phosphoinositide binding specific) member 2	Q9HB19
AKR1B10	1.97	8.18e-06	5.08725	-1.97	aldo-keto reductase family 1, member B10 (aldose reductase)	O60218
ST8SIA5	1.97	5.16e-06	5.28735	-1.97	ST8 alpha-N-acetyl-neuraminide alpha-2,8-sialyltransferase 5	O15466
PBK	1.97	2.79e-07	6.5544	-1.97	PDZ binding kinase	Q96KB5
SGO1	1.95	2.62e-07	6.5817	-1.95	shugoshin-like 1 (S. pombe)	Q5FBB7
UBE2T	1.95	2.19e-07	6.65956	-1.95	ubiquitin conjugating enzyme E2T	Q9NPD8
DEPDC1	1.95	1.64e-07	6.78516	-1.95	DEP domain containing 1	Q5TB30
TRIB3	1.95	1.03e-07	6.98716	-1.95	tribbles pseudokinase 3	Q96RU7
CCNA2	1.94	5.12e-08	7.29073	-1.94	cyclin A2	P20248
MCM6	1.93	4.22e-07	6.37469	-1.93	minichromosome maintenance complex component 6	Q14566
DDX46	1.93	9.29e-09	8.03198	-1.93	DEAD (Asp-Glu-Ala-Asp) box polypeptide 46	Q7L014
TK1	1.92	8.75e-07	6.05799	-1.92	thymidine kinase 1, soluble	P04183
MAPK10	1.92	1.21e-07	6.91721	-1.92	mitogen-activated protein kinase 10	P53779
MCM3	1.9	1.92e-08	7.7167	-1.9	minichromosome maintenance complex component 3	P25205
UBE2C	1.89	1.21e-07	6.91721	-1.89	ubiquitin-conjugating enzyme E2C	O00762
CDK2	1.89	3.98e-09	8.40012	-1.89	cyclin-dependent kinase 2	P24941
CEP41	1.88	1.23e-06	5.91009	-1.88	centrosomal protein 41kDa	Q9BYV8
FAM83D	1.88	9.53e-08	7.02091	-1.88	family with sequence similarity 83, member D	Q9H4H8
PLK4	1.87	2.97e-07	6.52724	-1.87	polo-like kinase 4	O00444
MBOAT1	1.87	1.05e-08	7.97881	-1.87	membrane bound O-acyltransferase domain containing 1	Q6ZNC8
TMPO	1.87	1.05e-08	7.97881	-1.87	thymopoietin	P42166
ALDH1L2	1.87	1.03e-08	7.98716	-1.87	aldehyde dehydrogenase 1 family, member L2	Q3SY69
PRRG4	1.86	0.0002	3.69897	-1.86	proline rich Gla (G-carboxyglutamic acid) 4 (transmembrane)	Q9BZD6
ZWILCH	1.86	2.41e-06	5.61798	-1.86	zwilch kinetochore protein	Q9H900
FEN1	1.85	4.34e-08	7.36251	-1.85	flap structure-specific endonuclease 1	P39748
MYLK	1.85	9.98e-10	9.00087	-1.85	myosin light chain kinase	Q15746
RFTN2	1.84	7.64e-05	4.11691	-1.84	raftlin family member 2	Q52LD8
NLRP3	1.82	5.07e-08	7.29499	-1.82	NLR family, pyrin domain containing 3	Q96P20
HSPB8	1.81	5.47e-08	7.26201	-1.81	heat shock 22kDa protein 8	Q9UJY1
ENG	1.81	4.78e-09	8.32057	-1.81	endoglin	P17813
CDK1	1.8	2.12e-06	5.67366	-1.8	cyclin-dependent kinase 1	P06493
IL31RA	1.8	1.62e-07	6.79048	-1.8	interleukin 31 receptor A	Q8NI17
MCM10	1.8	7.8e-08	7.10791	-1.8	minichromosome maintenance 10 replication initiation factor	Q7L590
EREG	1.8	2.45e-09	8.61083	-1.8	epiregulin	O14944
CHAF1B	1.79	3.02e-07	6.51999	-1.79	chromatin assembly factor 1, subunit B (p60)	Q13112
SASS6	1.78	2.63e-06	5.58004	-1.78	SAS-6 centriolar assembly protein	Q6UVJ0
RAB7B	1.78	1.48e-06	5.82974	-1.78	RAB7B, member RAS oncogene family	Q96AH8
AURKB	1.78	5.43e-07	6.2652	-1.78	aurora kinase B	Q96GD4
CIP2A	1.78	2.62e-07	6.5817	-1.78	KIAA1524	Q8TCG1
PLAU	1.78	2.34e-08	7.63078	-1.78	plasminogen activator, urokinase	P00749
SRSF7	1.78	1.75e-08	7.75696	-1.78	serine/arginine-rich splicing factor 7	Q16629
PRC1	1.76	2.45e-09	8.61083	-1.76	protein regulator of cytokinesis 1	O43663
C5orf34	1.75	9.14e-06	5.03905	-1.75	chromosome 5 open reading frame 34	Q96MH7
C3AR1	1.75	3.08e-07	6.51145	-1.75	complement component 3a receptor 1	Q16581
TANGO6	1.74	8.64e-06	5.06349	-1.74	transport and golgi organization 6 homolog	Q9C0B7
PPIL1	1.74	4.02e-06	5.39577	-1.74	peptidylprolyl isomerase (cyclophilin)-like 1	Q9Y3C6
POLA2	1.74	1.09e-06	5.96257	-1.74	polymerase (DNA directed), alpha 2, accessory subunit	Q14181
FBXO5	1.74	3.75e-08	7.42597	-1.74	F-box protein 5	Q9UKT4
AURKA	1.74	1.63e-09	8.78781	-1.74	aurora kinase A	O14965
B3GALNT1	1.73	2.42e-06	5.61618	-1.73	beta-1,3-N-acetylgalactosaminyltransferase 1 (globoside blood group)	O75752
CALHM5	1.73	1.4e-06	5.85387	-1.73	family with sequence similarity 26, member E	Q8N5C1
SYNPO	1.73	1.88e-08	7.72584	-1.73	synaptopodin	Q8N3V7
SNRPA1	1.73	1.04e-08	7.98297	-1.73	small nuclear ribonucleoprotein polypeptide A	P09661
TCF19	1.72	1.47e-06	5.83268	-1.72	transcription factor 19	Q9Y242
IFI44L	1.72	1.09e-06	5.96257	-1.72	interferon-induced protein 44-like	Q53G44
SDC1	1.72	3.09e-07	6.51004	-1.72	syndecan 1	P18827
RGS4	1.71	8.85e-06	5.05306	-1.71	regulator of G-protein signaling 4	P49798
RBL1	1.71	1.07e-07	6.97062	-1.71	retinoblastoma-like 1	P28749
MPP4	1.7	2.94e-06	5.53165	-1.7	membrane protein, palmitoylated 4	Q96JB8
PHF19	1.7	1.11e-06	5.95468	-1.7	PHD finger protein 19	Q5T6S3
CENPW	1.7	7.78e-07	6.10902	-1.7	centromere protein W	Q5EE01
GTF3C6	1.7	5.77e-07	6.23882	-1.7	general transcription factor IIIC subunit 6	Q969F1
PTPN22	1.7	4.85e-07	6.31426	-1.7	protein tyrosine phosphatase, non-receptor type 22 (lymphoid)	Q9Y2R2
TGFA	1.7	1.58e-07	6.80134	-1.7	transforming growth factor alpha	P01135
SAMD9L	1.7	1.32e-09	8.87943	-1.7	sterile alpha motif domain containing 9-like	Q8IVG5
ALPK2	1.69	0.001	3	-1.69	alpha kinase 2	Q86TB3
DDIAS	1.69	0.0001	4	-1.69	DNA damage-induced apoptosis suppressor	Q8IXT1
NMU	1.69	5.01e-05	4.30016	-1.69	neuromedin U	P48645
KLHL4	1.69	7.44e-06	5.12843	-1.69	kelch-like family member 4	Q9C0H6
TPX2	1.69	1.55e-08	7.80967	-1.69	TPX2, microtubule-associated	Q9ULW0
TRIM22	1.69	9.5e-09	8.02228	-1.69	tripartite motif containing 22	Q8IYM9
ZNF367	1.68	1.79e-05	4.74715	-1.68	zinc finger protein 367	Q7RTV3
NAV3	1.68	1.07e-07	6.97062	-1.68	neuron navigator 3	Q8IVL0
POLD3	1.68	2.6e-08	7.58503	-1.68	polymerase (DNA-directed), delta 3, accessory subunit	Q15054
MTFR2	1.67	0.006	2.22185	-1.67	mitochondrial fission regulator 2	Q6P444
HIST1H2BJ	1.67	1.45e-06	5.83863	-1.67	histone cluster 1, H2bj	P06899
CDC20	1.67	9.03e-08	7.04431	-1.67	cell division cycle 20	Q12834
FOSL1	1.67	1.63e-08	7.78781	-1.67	FOS-like antigen 1	P15407
WARS	1.67	6.46e-09	8.18977	-1.67	tryptophanyl-tRNA synthetase	P23381
CAP2	1.66	6.34e-07	6.19791	-1.66	CAP, adenylate cyclase-associated protein, 2 (yeast)	P40123
CCL2	1.66	5.38e-07	6.26922	-1.66	chemokine (C-C motif) ligand 2	P13500
SFXN4	1.65	1e-05	5	-1.65	sideroflexin 4	Q6P4A7
IL1A	1.65	6.87e-06	5.16304	-1.65	interleukin 1 alpha	P01583
TIMP3	1.65	1.91e-06	5.71897	-1.65	TIMP metallopeptidase inhibitor 3	P35625
RFC4	1.65	4.78e-09	8.32057	-1.65	replication factor C subunit 4	P35249
CENPU	1.64	7.71e-07	6.11295	-1.64	centromere protein U	Q71F23
TRIM14	1.64	2.86e-08	7.54363	-1.64	tripartite motif containing 14	Q14142
KDELR3	1.63	1.18e-06	5.92812	-1.63	KDEL (Lys-Asp-Glu-Leu) endoplasmic reticulum protein retention receptor 3	O43731
LRRC34	1.63	7.25e-08	7.13966	-1.63	leucine rich repeat containing 34	Q8IZ02
SCFD2	1.63	4.5e-08	7.34679	-1.63	sec1 family domain containing 2	Q8WU76
TUBA4A	1.63	6.82e-09	8.16622	-1.63	tubulin, alpha 4a	P68366
CEP55	1.62	1.34e-05	4.8729	-1.62	centrosomal protein 55kDa	Q53EZ4
RAD54L	1.62	9.18e-06	5.03716	-1.62	RAD54-like (S. cerevisiae)	Q92698
APOL1	1.62	5.82e-06	5.23508	-1.62	apolipoprotein L1	O14791
LIN9	1.62	5.07e-08	7.29499	-1.62	lin-9 DREAM MuvB core complex component	Q5TKA1
RRM1	1.62	8.73e-09	8.05899	-1.62	ribonucleotide reductase M1	P23921
STIL	1.61	1.05e-05	4.97881	-1.61	SCL/TAL1 interrupting locus	Q15468
FAR2	1.61	2.19e-06	5.65956	-1.61	fatty acyl-CoA reductase 2	Q96K12
HIST1H1B	1.61	1.15e-08	7.9393	-1.61	histone cluster 1, H1b	P16401
TMEM117	1.6	0.0001	4	-1.6	transmembrane protein 117	Q9H0C3
MEST	1.6	5.05e-05	4.29671	-1.6	mesoderm specific transcript	Q5EB52
FBXO43	1.6	1.84e-05	4.73518	-1.6	F-box protein 43	Q4G163
SMC2	1.6	1.6e-07	6.79588	-1.6	structural maintenance of chromosomes 2	O95347
EPB41L4B	1.6	4.02e-08	7.39577	-1.6	erythrocyte membrane protein band 4.1 like 4B	Q9H329
SLC14A1	1.59	0.0067	2.17393	-1.59	solute carrier family 14 (urea transporter), member 1 (Kidd blood group)	Q13336
ANGPT1	1.59	0.0026	2.58503	-1.59	angiopoietin 1	Q15389
KIF11	1.59	7.08e-06	5.14997	-1.59	kinesin family member 11	P52732
COL5A1	1.58	1.51e-07	6.82102	-1.58	collagen, type V, alpha 1	P20908
ASF1B	1.58	5.8e-08	7.23657	-1.58	anti-silencing function 1B histone chaperone	Q9NVP2
CLIC1	1.58	7.38e-09	8.13194	-1.58	chloride intracellular channel 1	O00299
SPRED3	1.57	7.92e-06	5.10127	-1.57	sprouty-related, EVH1 domain containing 3	Q2MJR0
KIFC1	1.57	5.07e-06	5.29499	-1.57	kinesin family member C1	Q9BW19
TSPAN1	1.57	4.09e-06	5.38828	-1.57	tetraspanin 1	O60635
S100A3	1.57	1.38e-07	6.86012	-1.57	S100 calcium binding protein A3	P33764
OAS1	1.56	0.0005	3.30103	-1.56	2-5-oligoadenylate synthetase 1	P00973
SGO2	1.56	1.42e-06	5.84771	-1.56	shugoshin-like 2 (S. pombe)	Q562F6
ZWINT	1.56	9.71e-08	7.01278	-1.56	ZW10 interacting kinetochore protein	O95229
PARP2	1.56	7.91e-08	7.10182	-1.56	poly(ADP-ribose) polymerase 2	Q9UGN5
MELK	1.56	5.58e-08	7.25337	-1.56	maternal embryonic leucine zipper kinase	Q14680
DCTPP1	1.56	3.37e-08	7.47237	-1.56	dCTP pyrophosphatase 1	Q9H773
TRABD2A	1.55	2.43e-05	4.61439	-1.55	TraB domain containing 2A	Q86V40
TIPIN	1.55	1.71e-05	4.767	-1.55	TIMELESS interacting protein	Q9BVW5
CCDC58	1.55	3.62e-06	5.44129	-1.55	coiled-coil domain containing 58	Q4VC31
KIF4A	1.55	2.97e-06	5.52724	-1.55	kinesin family member 4A	O95239
MANSC1	1.55	1.33e-06	5.87615	-1.55	MANSC domain containing 1	Q9H8J5
RBMS3	1.55	1.27e-06	5.8962	-1.55	RNA binding motif, single stranded interacting protein 3	Q6XE24
SERPINH1	1.55	9.59e-07	6.01818	-1.55	serpin peptidase inhibitor, clade H (heat shock protein 47), member 1, (collagen binding protein 1)	P50454
FANCD2	1.55	8.84e-07	6.05355	-1.55	Fanconi anemia complementation group D2	Q9BXW9
TRIP13	1.55	3.81e-07	6.41908	-1.55	thyroid hormone receptor interactor 13	Q15645
HGF	1.55	3.4e-07	6.46852	-1.55	hepatocyte growth factor (hepapoietin A; scatter factor)	P14210
PLEKHG4	1.54	8.96e-05	4.04769	-1.54	pleckstrin homology domain containing, family G (with RhoGef domain) member 4	Q58EX7
SPAG5	1.54	1.49e-05	4.82681	-1.54	sperm associated antigen 5	Q96R06
SPRR2D	1.54	8.98e-06	5.04672	-1.54	small proline-rich protein 2D	P22532
TXNRD2	1.54	1.21e-07	6.91721	-1.54	thioredoxin reductase 2	Q9NNW7
RANBP1	1.54	8.53e-08	7.06905	-1.54	RAN binding protein 1	P43487
SEPT8	1.54	4.34e-08	7.36251	-1.54	septin 8	Q92599
XRCC4	1.54	3.1e-09	8.50864	-1.54	X-ray repair complementing defective repair in Chinese hamster cells 4	Q13426
NMI	1.53	0.0001	4	-1.53	N-myc (and STAT) interactor	Q13287
ATAD2	1.53	7.86e-06	5.10458	-1.53	ATPase family, AAA domain containing 2	Q6PL18
CPED1	1.53	4.93e-06	5.30715	-1.53	cadherin-like and PC-esterase domain containing 1	A4D0V7
DIAPH3	1.53	2.19e-07	6.65956	-1.53	diaphanous-related formin 3	Q9NSV4
NQO1	1.53	1.8e-08	7.74473	-1.53	NAD(P)H dehydrogenase, quinone 1	P15559
COQ3	1.52	7.44e-07	6.12843	-1.52	coenzyme Q3 methyltransferase	Q9NZJ6
BRCA1	1.52	6.1e-07	6.21467	-1.52	breast cancer 1, early onset	P38398
PER3	1.52	1.64e-07	6.78516	-1.52	period circadian clock 3	P56645
HIST1H2AG; HIST1H2AI; HIST1H2AK; HIST1H2AL; HIST1H2AM	1.8	6.55e-08	7.18376	-1.52	histone cluster 1, H2am; histone cluster 1, H3j	P0C0S8
KIF2C	1.51	4.74e-05	4.32422	-1.51	kinesin family member 2C	Q99661
RXFP2	1.51	1.17e-05	4.93181	-1.51	relaxin/insulin-like family peptide receptor 2	Q8WXD0
ADGRF4	1.51	1.06e-05	4.97469	-1.51	adhesion G protein-coupled receptor F4	Q8IZF3
KIAA0040	1.51	4.56e-06	5.34104	-1.51	KIAA0040	Q15053
SLC6A9	1.51	8.54e-07	6.06854	-1.51	solute carrier family 6 (neurotransmitter transporter, glycine), member 9	P48067
PDSS1	1.51	5.77e-07	6.23882	-1.51	prenyl (decaprenyl) diphosphate synthase, subunit 1	Q5T2R2
ZNF827	1.51	3.31e-08	7.48017	-1.51	zinc finger protein 827	Q17R98
TSPAN4	1.51	2.83e-08	7.54821	-1.51	tetraspanin 4	O14817
SLC22A5	1.5	5.22e-06	5.28233	-1.5	solute carrier family 22 (organic cation/carnitine transporter), member 5	O76082
RARG	1.5	7.02e-07	6.15366	-1.5	retinoic acid receptor, gamma	P13631
NUSAP1	1.5	1.37e-07	6.86328	-1.5	nucleolar and spindle associated protein 1	Q9BXS6
HIST1H2AB; HIST1H2AE	1.92	2.64e-08	7.5784	-1.5	histone cluster 1, H2ae	P04908
ANP32A	1.5	1.05e-08	7.97881	-1.5	acidic nuclear phosphoprotein 32 family member A	P39687
FSBP	1.5	1.04e-08	7.98297	-1.5	RAD54 homolog B (S. cerevisiae); fibrinogen silencer binding protein	O95073
RAD54B	1.5	1.04e-08	7.98297	-1.5	RAD54 homolog B (S. cerevisiae); fibrinogen silencer binding protein	Q9Y620
SCN2A	1.49	0.0004	3.39794	-1.49	sodium channel, voltage gated, type II alpha subunit	Q99250
CLSPN	1.49	0.0002	3.69897	-1.49	claspin	Q9HAW4
F3	1.49	1.55e-05	4.80967	-1.49	coagulation factor III (thromboplastin, tissue factor)	P13726
POLQ	1.49	1.23e-06	5.91009	-1.49	polymerase (DNA directed), theta	O75417
EXOSC8	1.49	1.93e-07	6.71444	-1.49	exosome component 8	Q96B26
FIGN	1.49	1.45e-07	6.83863	-1.49	fidgetin	Q5HY92
KIF22	1.49	9.91e-08	7.00393	-1.49	kinesin family member 22	Q14807
HSPB1	1.49	7.59e-09	8.11976	-1.49	heat shock 27kDa protein 1	P04792
IL20RB	1.48	2.69e-05	4.57025	-1.48	interleukin 20 receptor beta	Q6UXL0
ZHX2	1.48	1.19e-06	5.92445	-1.48	zinc fingers and homeoboxes 2	Q9Y6X8
NRXN2	1.48	8.75e-07	6.05799	-1.48	neurexin 2	P58401
TOP2A	1.48	4.05e-07	6.39254	-1.48	topoisomerase (DNA) II alpha	P11388
SPARC	1.48	4.28e-08	7.36856	-1.48	secreted protein, acidic, cysteine-rich (osteonectin)	P09486
MYPN	1.47	0.0001	4	-1.47	myopalladin	Q86TC9
PSRC1	1.47	1.3e-05	4.88606	-1.47	proline/serine-rich coiled-coil 1	Q6PGN9
BIRC5	1.47	8.62e-06	5.06449	-1.47	baculoviral IAP repeat containing 5	O15392
SKA1	1.47	2.35e-06	5.62893	-1.47	spindle and kinetochore associated complex subunit 1	Q96BD8
BRCA2	1.47	1.51e-06	5.82102	-1.47	breast cancer 2, early onset	P51587
PLCXD1	1.47	7.47e-07	6.12668	-1.47	phosphatidylinositol-specific phospholipase C, X domain containing 1	Q9NUJ7
SERPIND1	1.47	5.59e-07	6.25259	-1.47	serpin peptidase inhibitor, clade D (heparin cofactor), member 1	P05546
AK4	1.47	3.58e-08	7.44612	-1.47	adenylate kinase 4	P27144
ZNF532	1.47	1.55e-08	7.80967	-1.47	zinc finger protein 532	Q9HCE3
PRRX1	1.47	4.45e-09	8.35164	-1.47	paired related homeobox 1	P54821
CDCA2	1.46	4.5e-06	5.34679	-1.46	cell division cycle associated 2	Q69YH5
FRMD4A	1.46	4.75e-08	7.32331	-1.46	FERM domain containing 4A	Q9P2Q2
EIF4EBP1	1.46	1.05e-08	7.97881	-1.46	eukaryotic translation initiation factor 4E binding protein 1	Q13541
HAS2	1.45	0.0005	3.30103	-1.45	hyaluronan synthase 2	Q92819
METTL4	1.45	7.47e-07	6.12668	-1.45	methyltransferase like 4	Q8N3J2
CENPK	1.45	5.17e-07	6.28651	-1.45	centromere protein K	Q9BS16
ORC6	1.45	1.14e-07	6.9431	-1.45	origin recognition complex subunit 6	Q9Y5N6
ARHGAP11A	1.44	1.36e-05	4.86646	-1.44	Rho GTPase activating protein 11B; Rho GTPase activating protein 11A	Q6P4F7
ARHGAP11B	1.44	1.36e-05	4.86646	-1.44	Rho GTPase activating protein 11B; Rho GTPase activating protein 11A	Q3KRB8
PRR5L	1.44	5.06e-06	5.29585	-1.44	proline rich 5 like	Q6MZQ0
IFIT1	1.44	3.58e-06	5.44612	-1.44	interferon-induced protein with tetratricopeptide repeats 1	P09914
NCAPG	1.44	2.77e-07	6.55752	-1.44	non-SMC condensin I complex subunit G	Q9BPX3
RFC3	1.44	2.6e-07	6.58503	-1.44	replication factor C subunit 3	P40938
MAP2K6	1.43	1.29e-05	4.88941	-1.43	mitogen-activated protein kinase kinase 6	P52564
ADAMTS16	1.43	1.26e-05	4.89963	-1.43	ADAM metallopeptidase with thrombospondin type 1 motif 16	Q8TE57
SLC25A43	1.43	1.01e-05	4.99568	-1.43	solute carrier family 25, member 43	Q8WUT9
BNC2	1.43	6.23e-06	5.20551	-1.43	basonuclin 2	Q6ZN30
MCM7	1.43	7.83e-08	7.10624	-1.43	minichromosome maintenance complex component 7	P33993
KDELC2	1.43	2.09e-08	7.67985	-1.43	KDEL (Lys-Asp-Glu-Leu) containing 2	Q7Z4H8
KIF20A	1.42	2.67e-05	4.57349	-1.42	kinesin family member 20A	O95235
GPR39	1.42	1.15e-05	4.9393	-1.42	G protein-coupled receptor 39	O43194
SSX1	1.41	8.34e-06	5.07883	-1.41	synovial sarcoma, X breakpoint 1	Q16384
BLM	1.41	8.23e-06	5.0846	-1.41	Bloom syndrome, RecQ helicase-like	P54132
DCPS	1.41	6.74e-08	7.17134	-1.41	decapping enzyme, scavenger	Q96C86
PRDM1	1.41	4.69e-08	7.32883	-1.41	PR domain containing 1, with ZNF domain	O75626
PARPBP	1.4	5.17e-05	4.28651	-1.4	PARP1 binding protein	Q9NWS1
SLFN11	1.4	3.48e-05	4.45842	-1.4	schlafen family member 11	Q7Z7L1
CDKAL1	1.4	1.3e-05	4.88606	-1.4	CDK5 regulatory subunit associated protein 1-like 1	Q5VV42
PLK1	1.4	2.81e-06	5.55129	-1.4	polo-like kinase 1	P53350
BORA	1.4	1e-06	6	-1.4	bora, aurora kinase A activator	Q6PGQ7
TNFAIP2	1.39	7.25e-08	7.13966	-1.39	tumor necrosis factor, alpha-induced protein 2	Q03169
HMMR	1.38	0.0001	4	-1.38	hyaluronan-mediated motility receptor (RHAMM)	O75330
BDH2	1.38	3.98e-06	5.40012	-1.38	3-hydroxybutyrate dehydrogenase, type 2	Q9BUT1
ABCC2	1.38	2.48e-06	5.60555	-1.38	ATP binding cassette subfamily C member 2	Q92887
MKI67	1.38	4.34e-08	7.36251	-1.38	marker of proliferation Ki-67	P46013
CPA4	1.37	0.0002	3.69897	-1.37	carboxypeptidase A4	Q9UI42
GJB2	1.37	2.3e-05	4.63827	-1.37	gap junction protein beta 2	P29033
SNAP25	1.37	1.34e-05	4.8729	-1.37	synaptosome associated protein 25kDa	P60880
CENPE	1.37	6.19e-07	6.20831	-1.37	centromere protein E	Q02224
FAM72C	1.36	1.17e-05	4.93181	-1.36	family with sequence similarity 72, member C	H0Y354
NEMP2	1.36	1.07e-05	4.97062	-1.36	nuclear envelope integral membrane protein 2	A6NFY4
TMEM255A	1.36	1.09e-06	5.96257	-1.36	transmembrane protein 255A	Q5JRV8
SCARA3	1.36	3.73e-07	6.42829	-1.36	scavenger receptor class A, member 3	Q6AZY7
CDCA8	1.36	2.15e-07	6.66756	-1.36	cell division cycle associated 8	Q53HL2
KIF15	1.81	1.53e-07	6.81531	-1.36	kinesin family member 15	Q9NS87
GPR19	1.36	4.47e-08	7.34969	-1.36	G protein-coupled receptor 19	Q15760
MTHFD2	1.36	4.22e-08	7.37469	-1.36	methylenetetrahydrofolate dehydrogenase (NADP+ dependent) 2, methenyltetrahydrofolate cyclohydrolase	P13995
CHAF1A	1.36	2.4e-08	7.61979	-1.36	chromatin assembly factor 1, subunit A (p150)	Q13111
ESRP1	1.35	0.0001	4	-1.35	epithelial splicing regulatory protein 1	Q6NXG1
PCDHB7	1.35	8.73e-06	5.05899	-1.35	protocadherin beta 7	Q9Y5E2
HIST1H2AD	1.35	1.89e-06	5.72354	-1.35	histone cluster 1, H3d; histone cluster 1, H2ad	P20671
TMEM156	1.35	1.54e-06	5.81248	-1.35	transmembrane protein 156	Q8N614
FST	1.35	1.08e-07	6.96658	-1.35	follistatin	P19883
SORBS2	1.35	1.75e-08	7.75696	-1.35	sorbin and SH3 domain containing 2	O94875
HIST1H3A; HIST1H3B; HIST1H3C; HIST1H3D; HIST1H3E; HIST1H3F; HIST1H3G; HIST1H3H; HIST1H3I; HIST1H3J	2.83	1.73e-08	7.76195	-1.35	histone cluster 1, H3d; histone cluster 1, H2ad	P68431
FAIM	1.34	2.23e-05	4.6517	-1.34	Fas apoptotic inhibitory molecule	Q9NVQ4
KCNN4	1.34	3.2e-06	5.49485	-1.34	potassium channel, calcium activated intermediate/small conductance subfamily N alpha, member 4	O15554
ATAD5	1.34	2.5e-06	5.60206	-1.34	ATPase family, AAA domain containing 5	Q96QE3
CARD16	1.34	5.6e-07	6.25181	-1.34	caspase recruitment domain family, member 16	Q5EG05
ARHGEF6	1.34	1.92e-08	7.7167	-1.34	Rac/Cdc42 guanine nucleotide exchange factor 6	Q15052
KCNT2	1.33	0.0037	2.4318	-1.33	potassium channel, sodium activated subfamily T, member 2	Q6UVM3
IGFBP3	1.33	0.0003	3.52288	-1.33	insulin like growth factor binding protein 3	P17936
CSNK1G1	1.33	1.72e-05	4.76447	-1.33	KIAA0101; casein kinase 1, gamma 1	Q9HCP0
PCLAF	1.33	1.72e-05	4.76447	-1.33	KIAA0101; casein kinase 1, gamma 1	Q15004
H2AFX	1.33	1.28e-05	4.89279	-1.33	H2A histone family, member X	P16104
CRABP2	1.33	1.46e-06	5.83565	-1.33	cellular retinoic acid binding protein 2	P29373
C1orf54	1.33	6.51e-07	6.18642	-1.33	chromosome 1 open reading frame 54	Q8WWF1
ADAMTS12	1.33	2.38e-07	6.62342	-1.33	ADAM metallopeptidase with thrombospondin type 1 motif 12	P58397
MR1	1.33	6.54e-08	7.18442	-1.33	major histocompatibility complex, class I-related	Q95460
MCM8	1.33	3.79e-08	7.42136	-1.33	minichromosome maintenance 8 homologous recombination repair factor	Q9UJA3
RTKN2	1.32	6.11e-05	4.21396	-1.32	rhotekin 2	Q8IZC4
USP18	1.32	1.07e-05	4.97062	-1.32	ubiquitin specific peptidase 18	Q9UMW8
APOL6	1.32	2.97e-07	6.52724	-1.32	apolipoprotein L, 6	Q9BWW8
ZMYND8	1.32	1.93e-07	6.71444	-1.32	zinc finger, MYND-type containing 8	Q9ULU4
SENP7	1.32	5.49e-08	7.26043	-1.32	SUMO1/sentrin specific peptidase 7	Q9BQF6
USP41	2.16	2.12e-08	7.67366	-1.32	ubiquitin specific peptidase 18	Q3LFD5
FAH	1.32	1.75e-08	7.75696	-1.32	fumarylacetoacetate hydrolase (fumarylacetoacetase)	P16930
APOBEC3G	1.31	0.0134	1.8729	-1.31	apolipoprotein B mRNA editing enzyme, catalytic polypeptide-like 3G	Q9HC16
PRTFDC1	1.31	3.2e-06	5.49485	-1.31	phosphoribosyl transferase domain containing 1	Q9NRG1
F2RL2	1.31	2.03e-07	6.6925	-1.31	coagulation factor II (thrombin) receptor-like 2	O00254
PARP8	1.31	6.15e-08	7.21112	-1.31	poly(ADP-ribose) polymerase family member 8	Q8N3A8
INSYN2B	1.3	3.96e-05	4.4023	-1.3	family with sequence similarity 196, member B	A6NMK8
EMP2	1.3	2.23e-06	5.6517	-1.3	epithelial membrane protein 2	P54851
SAMD9	1.3	2e-06	5.69897	-1.3	sterile alpha motif domain containing 9	Q5K651
GJA9	1.3	9.67e-07	6.01457	-1.3	MYC binding protein; gap junction protein alpha 9	P57773
MYCBP	1.3	9.67e-07	6.01457	-1.3	MYC binding protein; gap junction protein alpha 9	Q99417
XPOT	1.3	7.91e-08	7.10182	-1.3	exportin, tRNA	O43592
ABCG2	1.29	0.0004	3.39794	-1.29	ATP binding cassette subfamily G member 2 (Junior blood group)	Q9UNQ0
MIS18A	1.29	3.22e-06	5.49214	-1.29	MIS18 kinetochore protein A	Q9NYP9
MCM2	1.29	7.46e-07	6.12726	-1.29	minichromosome maintenance complex component 2	P49736
ANK2	1.29	6.66e-07	6.17653	-1.29	ankyrin 2, neuronal	Q01484
ARSI	1.29	4.49e-07	6.34775	-1.29	arylsulfatase family, member I	Q5FYB1
HIST1H2BN	1.29	2.37e-07	6.62525	-1.29	histone cluster 1, H2al; histone cluster 1, H2bn	Q99877
SENP1	1.29	5.49e-08	7.26043	-1.29	SUMO1/sentrin specific peptidase 1	Q9P0U3
MARK1	1.28	0.0005	3.30103	-1.28	MAP/microtubule affinity-regulating kinase 1	Q9P0L2
GCNT2	1.28	0.0001	4	-1.28	glucosaminyl (N-acetyl) transferase 2, I-branching enzyme (I blood group)	Q8N0V5
FIGNL1	1.28	2.36e-05	4.62709	-1.28	fidgetin-like 1	Q6PIW4
SYNC	1.28	1.88e-05	4.72584	-1.28	syncoilin, intermediate filament protein	Q9H7C4
TOPBP1	1.28	6.04e-07	6.21896	-1.28	topoisomerase (DNA) II binding protein 1	Q92547
SUV39H1	1.28	2.31e-07	6.63639	-1.28	suppressor of variegation 3-9 homolog 1 (Drosophila)	O43463
GOT1	1.28	1.44e-08	7.84164	-1.28	glutamic-oxaloacetic transaminase 1, soluble	P17174
RMI1	1.27	2.8e-05	4.55284	-1.27	RecQ mediated genome instability 1	Q9H9A7
CDC25C	1.27	6.23e-06	5.20551	-1.27	cell division cycle 25C	P30307
SLCO4A1	1.27	4.23e-06	5.37366	-1.27	solute carrier organic anion transporter family, member 4A1	Q96BD0
SKP2	1.27	1.84e-06	5.73518	-1.27	S-phase kinase-associated protein 2, E3 ubiquitin protein ligase	Q13309
HIST1H2BH	1.27	1.61e-07	6.79317	-1.27	histone cluster 1, H2bh	Q93079
FANCI	1.27	1.21e-07	6.91721	-1.27	Fanconi anemia complementation group I	Q9NVI1
PSMC3IP	1.26	8.66e-05	4.06248	-1.26	PSMC3 interacting protein	Q9P2W1
HIST1H1A	1.26	6.54e-05	4.18442	-1.26	histone cluster 1, H1a	Q02539
CCDC74A	1.26	2.14e-06	5.66959	-1.26	coiled-coil domain containing 74A	Q96AQ1
MARCH4	1.26	9.64e-07	6.01592	-1.26	membrane associated ring finger 4	Q9P2E8
CHCHD6	1.26	5.12e-07	6.29073	-1.26	coiled-coil-helix-coiled-coil-helix domain containing 6	Q9BRQ6
FOXM1	1.26	5.12e-07	6.29073	-1.26	forkhead box M1	Q08050
FAM129A	1.26	6.65e-08	7.17718	-1.26	family with sequence similarity 129, member A	Q9BZQ8
RARB	1.25	0.0005	3.30103	-1.25	retinoic acid receptor, beta	P10826
XRCC2	1.25	2.77e-05	4.55752	-1.25	X-ray repair complementing defective repair in Chinese hamster cells 2	O43543
SIX4	1.25	2.63e-05	4.58004	-1.25	SIX homeobox 4	Q9UIU6
DLGAP5	1.25	5.77e-06	5.23882	-1.25	discs, large (Drosophila) homolog-associated protein 5	Q15398
CCNB1	1.25	6.14e-07	6.21183	-1.25	cyclin B1	P14635
CKAP4	1.25	2.8e-08	7.55284	-1.25	cytoskeleton-associated protein 4	Q07065
ELOVL6	1.25	1.67e-08	7.77728	-1.25	ELOVL fatty acid elongase 6	Q9H5J4
CENPI	1.24	0.0002	3.69897	-1.24	centromere protein I	Q92674
CENPQ	1.24	1.62e-05	4.79048	-1.24	centromere protein Q	Q7L2Z9
CDCA7	1.24	6.42e-06	5.19246	-1.24	cell division cycle associated 7	Q9BWT1
KATNAL1	1.24	4.83e-06	5.31605	-1.24	katanin p60 subunit A-like 1	Q9BW62
LOXL3	1.24	2.97e-06	5.52724	-1.24	lysyl oxidase-like 3	P58215
S100A16	1.24	8.29e-07	6.08145	-1.24	S100 calcium binding protein A16	Q96FQ6
CASP8	1.24	6.1e-07	6.21467	-1.24	caspase 8, apoptosis-related cysteine peptidase	Q14790
ARRDC4	1.24	7.83e-08	7.10624	-1.24	arrestin domain containing 4	Q8NCT1
RFWD3	1.24	4.18e-08	7.37882	-1.24	ring finger and WD repeat domain 3	Q6PCD5
KIF18B	1.23	0.0001	4	-1.23	kinesin family member 18B	Q86Y91
FANCA	1.23	2.34e-05	4.63078	-1.23	Fanconi anemia complementation group A	O15360
HIST1H2BL	1.23	1.67e-05	4.77728	-1.23	histone cluster 1, H2bl	Q99880
RNASEH2B	1.23	1.29e-05	4.88941	-1.23	ribonuclease H2, subunit B	Q5TBB1
TLR4	1.23	1.23e-05	4.91009	-1.23	toll-like receptor 4	O00206
DCLRE1A	1.23	7.09e-06	5.14935	-1.23	DNA cross-link repair 1A	Q6PJP8
DENND1B	1.23	5.9e-06	5.22915	-1.23	DENN/MADD domain containing 1B	Q6P3S1
CBS	1.45	1.63e-06	5.78781	-1.23	cystathionine-beta-synthase	P35520
BUB1B	1.23	1.06e-06	5.97469	-1.23	BUB1 mitotic checkpoint serine/threonine kinase B	O60566
OCIAD2	1.23	9.59e-07	6.01818	-1.23	OCIA domain containing 2	Q56VL3
CKAP2L	1.23	4.02e-07	6.39577	-1.23	cytoskeleton associated protein 2-like	Q8IYA6
HIST1H2AJ	1.23	5.96e-08	7.22475	-1.23	histone cluster 1, H2aj	Q99878
LCLAT1	1.23	4.75e-08	7.32331	-1.23	lysocardiolipin acyltransferase 1	Q6UWP7
VNN2	1.22	0.0009	3.04576	-1.22	vanin 2	O95498
ALKBH8	1.22	6.98e-05	4.15614	-1.22	alkB homolog 8, tRNA methyltransferase	Q96BT7
ZGRF1	1.22	4.84e-05	4.31515	-1.22	zinc finger, GRF-type containing 1	Q86YA3
EEF1E1	1.22	3.92e-05	4.40671	-1.22	eukaryotic translation elongation factor 1 epsilon 1	O43324
VBP1	1.22	3.02e-05	4.51999	-1.22	von Hippel-Lindau binding protein 1	P61758
CLEC2B	1.22	6.35e-06	5.19723	-1.22	C-type lectin domain family 2, member B	Q92478
BID	1.22	5.08e-07	6.29414	-1.22	BH3 interacting domain death agonist	P55957
SMAGP	1.22	3.19e-07	6.49621	-1.22	small cell adhesion glycoprotein	Q0VAQ4
DNAJC15	1.22	6.64e-08	7.17783	-1.22	DnaJ (Hsp40) homolog, subfamily C, member 15	Q9Y5T4
PFN2	1.22	5.07e-08	7.29499	-1.22	profilin 2	P35080
BOLA3	1.22	4.5e-08	7.34679	-1.22	bolA family member 3	Q53S33
ANKRD22	1.21	0.0001	4	-1.21	ankyrin repeat domain 22	Q5VYY1
FABP5	1.31	0.0001	4	-1.21	fatty acid binding protein 5 (psoriasis-associated)	Q01469
PIGB	1.21	4.27e-05	4.36957	-1.21	phosphatidylinositol glycan anchor biosynthesis class B	Q92521
CDCA5	1.21	2.85e-05	4.54516	-1.21	cell division cycle associated 5	Q96FF9
SVIL	1.21	8.98e-06	5.04672	-1.21	supervillin	O95425
CEBPG	1.21	3.2e-06	5.49485	-1.21	CCAAT/enhancer binding protein (C/EBP), gamma	P53567
MAD2L1	1.21	2.86e-06	5.54363	-1.21	MAD2 mitotic arrest deficient-like 1 (yeast)	Q13257
DNAJC22	1.2	0.0002	3.69897	-1.2	DnaJ (Hsp40) homolog, subfamily C, member 22	Q8N4W6
LANCL3	1.2	0.0002	3.69897	-1.2	LanC lantibiotic synthetase component C-like 3 (bacterial)	Q6ZV70
APOBEC3D	1.2	1.36e-05	4.86646	-1.2	apolipoprotein B mRNA editing enzyme, catalytic polypeptide-like 3D	Q96AK3
MCPH1	1.2	6.03e-06	5.21968	-1.2	microcephalin 1	Q8NEM0
PALMD	1.2	2.46e-06	5.60906	-1.2	palmdelphin	Q9NP74
TIMP4	1.2	6.41e-08	7.19314	-1.2	TIMP metallopeptidase inhibitor 4	Q99727
PSMC3	1.2	5.96e-08	7.22475	-1.2	proteasome 26S subunit, ATPase 3	P17980
GTSE1	1.19	8.86e-06	5.05257	-1.19	G-2 and S-phase expressed 1	Q9NYZ3
KIAA1549L	1.19	8.57e-06	5.06702	-1.19	KIAA1549-like	Q6ZVL6
ARHGAP19	1.19	4.62e-06	5.33536	-1.19	Rho GTPase activating protein 19	Q14CB8
IL1B	1.19	3.74e-06	5.42713	-1.19	interleukin 1 beta	P01584
C4orf46	1.19	3.04e-06	5.51713	-1.19	chromosome 4 open reading frame 46	Q504U0
MCM4	1.19	2.81e-06	5.55129	-1.19	minichromosome maintenance complex component 4	P33991
ANLN	1.19	1.63e-06	5.78781	-1.19	anillin actin binding protein	Q9NQW6
JADE2	1.19	9.21e-07	6.03574	-1.19	jade family PHD finger 2	Q9NQC1
AXL	1.19	5.07e-08	7.29499	-1.19	AXL receptor tyrosine kinase	P30530
ALYREF	1.19	9.52e-09	8.02136	-1.19	Aly/REF export factor	Q86V81
NUF2	1.18	0.0009	3.04576	-1.18	NUF2, NDC80 kinetochore complex component	Q9BZD4
TACC3	1.18	0.0003	3.52288	-1.18	transforming, acidic coiled-coil containing protein 3	Q9Y6A5
SIGLEC15	1.18	2.46e-05	4.60906	-1.18	sialic acid binding Ig-like lectin 15	Q6ZMC9
COA6	1.18	5.28e-06	5.27737	-1.18	cytochrome c oxidase assembly factor 6	Q5JTJ3
FAS	1.18	2.42e-06	5.61618	-1.18	Fas cell surface death receptor	P25445
PSMD14	1.18	2.71e-08	7.56703	-1.18	proteasome 26S subunit, non-ATPase 14	O00487
CKAP2	1.17	0.0007	3.1549	-1.17	cytoskeleton associated protein 2	Q8WWK9
FAM72B	1.17	6.87e-05	4.16304	-1.17	family with sequence similarity 72, member B	Q86X60
AIM2	1.17	2.28e-05	4.64207	-1.17	absent in melanoma 2	O14862
BAALC	1.17	3.87e-06	5.41229	-1.17	brain and acute leukemia, cytoplasmic	Q8WXS3
PDK1	1.17	2.63e-06	5.58004	-1.17	pyruvate dehydrogenase kinase, isozyme 1	Q15118
KIAA0391	1.17	2.06e-06	5.68613	-1.17	KIAA0391	O15091
DPYSL3	1.17	1.76e-06	5.75449	-1.17	dihydropyrimidinase-like 3	Q14195
RGS20	1.17	9.77e-07	6.01011	-1.17	regulator of G-protein signaling 20	O76081
COL6A3	1.17	2.35e-07	6.62893	-1.17	collagen, type VI, alpha 3	P12111
BCAT1	1.17	1.74e-07	6.75945	-1.17	branched chain amino-acid transaminase 1, cytosolic	P54687
CYTH4	1.16	0.0005	3.30103	-1.16	cytohesin 4	Q9UIA0
MRPL23	1.16	6.01e-05	4.22113	-1.16	mitochondrial ribosomal protein L23	Q16540
GSAP	1.16	3.62e-05	4.44129	-1.16	gamma-secretase activating protein	A4D1B5
KRT15	1.16	3.12e-05	4.50585	-1.16	keratin 15, type I; microRNA 6510	P19012
NFATC2	1.16	2.59e-05	4.5867	-1.16	nuclear factor of activated T-cells, cytoplasmic, calcineurin-dependent 2	Q13469
SNRPF	1.16	5.9e-06	5.22915	-1.16	small nuclear ribonucleoprotein polypeptide F	P62306
B3GNT5	1.16	5.26e-06	5.27901	-1.16	UDP-GlcNAc:betaGal beta-1,3-N-acetylglucosaminyltransferase 5	Q9BYG0
USP1	1.16	5.26e-06	5.27901	-1.16	ubiquitin specific peptidase 1	O94782
BNIP1	1.16	2.53e-07	6.59688	-1.16	BCL2/adenovirus E1B 19kDa interacting protein 1	Q12981
PPP1R14B	1.16	2.39e-08	7.6216	-1.16	protein phosphatase 1, regulatory (inhibitor) subunit 14B	Q96C90
PLEK2	1.15	0.0003	3.52288	-1.15	pleckstrin 2	Q9NYT0
SHLD3	1.15	0.0001	4	-1.15	trafficking protein particle complex 13	Q6ZNX1
TRAPPC13	1.15	0.0001	4	-1.15	trafficking protein particle complex 13	A5PLN9
CCNB2	1.15	2.71e-05	4.56703	-1.15	cyclin B2	O95067
MGAM2	1.15	2.41e-05	4.61798	-1.15	maltase-glucoamylase 2 (putative)	Q2M2H8
DCLRE1B	1.15	2.2e-05	4.65758	-1.15	DNA cross-link repair 1B	Q9H816
MTBP	1.15	1.22e-05	4.91364	-1.15	MDM2 binding protein	Q96DY7
MND1	1.15	1.11e-05	4.95468	-1.15	meiotic nuclear divisions 1	Q9BWT6
CDC7	1.15	5.65e-06	5.24795	-1.15	cell division cycle 7	O00311
SPOCD1	1.15	3.82e-06	5.41794	-1.15	SPOC domain containing 1	Q6ZMY3
CLCF1	1.15	2.98e-06	5.52578	-1.15	cardiotrophin-like cytokine factor 1	Q9UBD9
ARNTL2	1.15	1.41e-06	5.85078	-1.15	aryl hydrocarbon receptor nuclear translocator-like 2	Q8WYA1
COL1A2	1.15	2.55e-07	6.59346	-1.15	collagen, type I, alpha 2	P08123
FAIM2	1.15	2.1e-07	6.67778	-1.15	Fas apoptotic inhibitory molecule 2	Q9BWQ8
ERGIC2	1.15	1.28e-07	6.89279	-1.15	ERGIC and golgi 2	Q96RQ1
CLPP	1.15	3.11e-08	7.50724	-1.15	caseinolytic mitochondrial matrix peptidase proteolytic subunit	Q16740
CASP1	1.14	0.0009	3.04576	-1.14	caspase 1	P29466
AFG1L	1.14	0.0003	3.52288	-1.14	lactation elevated 1	Q8WV93
AP1S3	1.14	4.71e-05	4.32698	-1.14	adaptor-related protein complex 1 sigma 3 subunit	Q96PC3
FAM72A	1.14	4.15e-05	4.38195	-1.14	family with sequence similarity 72, member A	Q5TYM5
FAM72D	1.38	4.15e-05	4.38195	-1.14	family with sequence similarity 72, member A	Q6L9T8
TMCO4	1.14	3.27e-05	4.48545	-1.14	transmembrane and coiled-coil domains 4	Q5TGY1
C1orf112	1.14	2.88e-05	4.54061	-1.14	chromosome 1 open reading frame 112	Q9NSG2
CTPS2	1.14	1.3e-05	4.88606	-1.14	CTP synthase 2	Q9NRF8
METTL7B	1.14	4.85e-06	5.31426	-1.14	methyltransferase like 7B	Q6UX53
CHEK1	1.14	1.02e-06	5.9914	-1.14	checkpoint kinase 1	O14757
MARS	1.14	1.04e-08	7.98297	-1.14	methionyl-tRNA synthetase; microRNA 6758	P56192
IKZF2	1.13	0.0012	2.92082	-1.13	IKAROS family zinc finger 2	Q9UKS7
GMNN	1.13	0.0008	3.09691	-1.13	geminin, DNA replication inhibitor	O75496
CORO2B	1.13	1.12e-05	4.95078	-1.13	coronin, actin binding protein, 2B	Q9UQ03
WDHD1	1.13	3.55e-06	5.44977	-1.13	WD repeat and HMG-box DNA binding protein 1	O75717
VRK1	1.13	2.46e-06	5.60906	-1.13	vaccinia related kinase 1	Q99986
APOBEC3C	1.13	3.64e-07	6.4389	-1.13	apolipoprotein B mRNA editing enzyme, catalytic polypeptide-like 3C	Q9NRW3
CDKN3	1.13	3.54e-07	6.451	-1.13	cyclin-dependent kinase inhibitor 3	Q16667
SH3BP2	1.13	3.21e-07	6.49349	-1.13	SH3-domain binding protein 2	P78314
ARHGEF10	1.13	3.18e-07	6.49757	-1.13	Rho guanine nucleotide exchange factor 10	O15013
MYH15	1.12	0.0047	2.3279	-1.12	myosin, heavy chain 15	Q9Y2K3
ANP32E	1.12	0.0001	4	-1.12	acidic nuclear phosphoprotein 32 family member E	Q9BTT0
HIST1H2BK	1.12	1.14e-05	4.9431	-1.12	histone cluster 1, H2bk	O60814
TMEM154	1.12	4.08e-06	5.38934	-1.12	transmembrane protein 154	Q6P9G4
SLFN12	1.12	1.75e-06	5.75696	-1.12	schlafen family member 12	Q8IYM2
RAD18	1.12	1.49e-06	5.82681	-1.12	RAD18 E3 ubiquitin protein ligase	Q9NS91
PLPP4	1.12	1.39e-06	5.85699	-1.12	phospholipid phosphatase 4	Q5VZY2
MORN4	1.12	1.07e-06	5.97062	-1.12	MORN repeat containing 4	Q8NDC4
CCDC34	1.12	7.2e-07	6.14267	-1.12	coiled-coil domain containing 34	Q96HJ3
PDGFRB	1.12	4.83e-07	6.31605	-1.12	platelet-derived growth factor receptor, beta polypeptide	P09619
TIMM21	1.12	3.61e-07	6.44249	-1.12	translocase of inner mitochondrial membrane 21 homolog (yeast)	Q9BVV7
SKA2	1.12	2.11e-07	6.67572	-1.12	spindle and kinetochore associated complex subunit 2	Q8WVK7
CNN3	1.12	1.51e-07	6.82102	-1.12	calponin 3, acidic	Q15417
ASPM	1.12	1.38e-08	7.86012	-1.12	abnormal spindle microtubule assembly	Q8IZT6
CNOT9	1.12	7.68e-09	8.11464	-1.12	RCD1 required for cell differentiation1 homolog (S. pombe)	Q92600
CFI	1.11	0.0009	3.04576	-1.11	complement factor I	P05156
DGKG	1.11	0.0009	3.04576	-1.11	diacylglycerol kinase gamma	P49619
NCAPH	1.11	0.0004	3.39794	-1.11	non-SMC condensin I complex subunit H	Q15003
CALCRL	1.11	0.0002	3.69897	-1.11	calcitonin receptor like receptor	Q16602
MLKL	1.11	0.0002	3.69897	-1.11	mixed lineage kinase domain-like	Q8NB16
SMARCAL1	1.11	0.0001	4	-1.11	SWI/SNF related, matrix associated, actin dependent regulator of chromatin, subfamily a-like 1	Q9NZC9
AIFM2	1.11	8.32e-05	4.07988	-1.11	apoptosis-inducing factor, mitochondrion-associated, 2	Q9BRQ8
SLC29A1	1.11	7.36e-05	4.13312	-1.11	solute carrier family 29 (equilibrative nucleoside transporter), member 1	Q99808
DPF1	1.11	3.67e-05	4.43533	-1.11	D4, zinc and double PHD fingers family 1	Q92782
SLC19A1	1.11	1.42e-05	4.84771	-1.11	solute carrier family 19 (folate transporter), member 1	P41440
CCND1	1.11	1e-05	5	-1.11	cyclin D1	P24385
GPR3	1.11	9.13e-06	5.03953	-1.11	G protein-coupled receptor 3	P46089
DSN1	1.11	7.36e-06	5.13312	-1.11	DSN1 homolog, MIS12 kinetochore complex component	Q9H410
MRPL13	1.11	6.39e-06	5.1945	-1.11	mitochondrial ribosomal protein L13	Q9BYD1
DNAJC9	1.11	3.34e-06	5.47625	-1.11	DnaJ (Hsp40) homolog, subfamily C, member 9	Q8WXX5
SYDE1	1.11	2.62e-06	5.5817	-1.11	synapse defective 1, Rho GTPase, homolog 1 (C. elegans)	Q6ZW31
TMEM237	1.11	2.39e-08	7.6216	-1.11	transmembrane protein 237	Q96Q45
NME5	1.1	0.0064	2.19382	-1.1	NME/NM23 family member 5	P56597
DNA2	1.1	4.26e-05	4.37059	-1.1	DNA replication helicase/nuclease 2	P51530
TMEM97	1.1	1.53e-05	4.81531	-1.1	transmembrane protein 97	Q5BJF2
NDUFAF5	1.1	1.49e-05	4.82681	-1.1	NADH dehydrogenase (ubiquinone) complex I, assembly factor 5	Q5TEU4
LRRC8D	1.1	9.4e-06	5.02687	-1.1	leucine rich repeat containing 8 family, member D	Q7L1W4
RCAN1	1.1	5.27e-06	5.27819	-1.1	regulator of calcineurin 1	P53805
GABPB1	1.1	2.46e-06	5.60906	-1.1	GA binding protein transcription factor, beta subunit 1	Q06547
CHRNA9	1.1	2.38e-06	5.62342	-1.1	cholinergic receptor, nicotinic alpha 9	Q9UGM1
SIRPA	1.1	1.61e-06	5.79317	-1.1	signal-regulatory protein alpha	P78324
NCAPG2	1.1	2.6e-07	6.58503	-1.1	non-SMC condensin II complex subunit G2	Q86XI2
ADAM12	1.1	1.93e-07	6.71444	-1.1	ADAM metallopeptidase domain 12	O43184
EXOSC9	1.1	2.68e-08	7.57187	-1.1	exosome component 9	Q06265
ABLIM1	1.09	0.0006	3.22185	-1.09	actin binding LIM protein 1	O14639
MBNL3	1.09	0.0002	3.69897	-1.09	muscleblind-like splicing regulator 3	Q9NUK0
TLR1	1.09	0.0002	3.69897	-1.09	toll-like receptor 1	Q15399
RMI2	1.09	0.0001	4	-1.09	RecQ mediated genome instability 2	Q96E14
C17orf53	1.09	7.08e-05	4.14997	-1.09	chromosome 17 open reading frame 53	Q8N3J3
AADAT	1.09	1.97e-05	4.70553	-1.09	aminoadipate aminotransferase	Q8N5Z0
NEK2	1.09	9.14e-06	5.03905	-1.09	NIMA-related kinase 2	P51955
RNASEH2A	1.09	6.51e-06	5.18642	-1.09	ribonuclease H2, subunit A	O75792
CCDC74B	1.09	3.26e-06	5.48678	-1.09	coiled-coil domain containing 74B	Q96LY2
DERA	1.09	2.19e-06	5.65956	-1.09	deoxyribose-phosphate aldolase (putative)	Q9Y315
LMAN2L	1.09	1.83e-06	5.73755	-1.09	lectin, mannose-binding 2-like	Q9H0V9
TCERG1	1.09	1.32e-06	5.87943	-1.09	transcription elongation regulator 1	O14776
FANCC	1.09	1.31e-06	5.88273	-1.09	Fanconi anemia complementation group C	Q00597
BRIX1	1.09	4.27e-07	6.36957	-1.09	BRX1, biogenesis of ribosomes	Q8TDN6
PRDX2	1.09	2.15e-07	6.66756	-1.09	peroxiredoxin 2	P32119
NHLRC2	1.09	1.9e-07	6.72125	-1.09	NHL repeat containing 2	Q8NBF2
ATP1B1	1.09	1.21e-07	6.91721	-1.09	ATPase, Na+/K+ transporting, beta 1 polypeptide	P05026
NACC1	1.09	6.13e-08	7.21254	-1.09	nucleus accumbens associated 1, BEN and BTB (POZ) domain containing	Q96RE7
PSMA3	1.09	1.85e-08	7.73283	-1.09	proteasome subunit alpha 3	P25788
CCRL2	1.08	0.0008	3.09691	-1.08	chemokine (C-C motif) receptor-like 2	O00421
BARD1	1.08	0.0001	4	-1.08	BRCA1 associated RING domain 1	Q99728
HIST1H2BB	1.08	9.36e-05	4.02872	-1.08	histone cluster 1, H2bb	P33778
PDE5A	1.08	7.79e-05	4.10846	-1.08	phosphodiesterase 5A, cGMP-specific	O76074
ZBTB2	1.08	2.5e-05	4.60206	-1.08	zinc finger and BTB domain containing 2	Q8N680
RFC2	1.08	1.92e-05	4.7167	-1.08	replication factor C subunit 2	P35250
NMNAT2	1.08	1.31e-05	4.88273	-1.08	nicotinamide nucleotide adenylyltransferase 2	Q9BZQ4
ERI2	1.08	1.01e-05	4.99568	-1.08	ERI1 exoribonuclease family member 2	A8K979
ASF1A	1.08	1.81e-06	5.74232	-1.08	anti-silencing function 1A histone chaperone	Q9Y294
LZIC	1.08	7.43e-07	6.12901	-1.08	leucine zipper and CTNNBIP1 domain containing	Q8WZA0
SERPINE1	1.08	1.49e-08	7.82681	-1.08	serpin peptidase inhibitor, clade E (nexin, plasminogen activator inhibitor type 1), member 1	P05121
ACSL5	1.07	0.0002	3.69897	-1.07	acyl-CoA synthetase long-chain family member 5	Q9ULC5
METAP1D	1.07	0.0002	3.69897	-1.07	methionyl aminopeptidase type 1D (mitochondrial)	Q6UB28
ZCCHC10	1.07	5.9e-06	5.22915	-1.07	zinc finger, CCHC domain containing 10	Q8TBK6
SPDL1	1.07	4.06e-06	5.39147	-1.07	spindle apparatus coiled-coil protein 1	Q96EA4
AOX1	1.07	1.83e-06	5.73755	-1.07	aldehyde oxidase 1	Q06278
TFPI	1.07	1.51e-06	5.82102	-1.07	tissue factor pathway inhibitor (lipoprotein-associated coagulation inhibitor)	P10646
RACGAP1	1.07	1e-06	6	-1.07	Rac GTPase activating protein 1	Q9H0H5
MRPL39	1.07	9.17e-07	6.03763	-1.07	mitochondrial ribosomal protein L39	Q9NYK5
PCDHB16	1.07	2.14e-07	6.66959	-1.07	protocadherin beta 16	Q9NRJ7
PTPA	1.07	5.07e-08	7.29499	-1.07	protein phosphatase 2A activator, regulatory subunit 4	Q15257
RPS6KA4	1.06	0.0037	2.4318	-1.06	ribosomal protein S6 kinase, 90kDa, polypeptide 4	O75676
E2F3	1.06	0.0032	2.49485	-1.06	E2F transcription factor 3	O00716
ARL14EPL	1.06	0.001	3	-1.06	ADP-ribosylation factor like GTPase 14 effector protein like	P0DKL9
SPRR2B	1.06	0.0005	3.30103	-1.06	small proline-rich protein 2B	P35325
LNX1	1.06	0.0002	3.69897	-1.06	ligand of numb-protein X 1, E3 ubiquitin protein ligase	Q8TBB1
SH3BGR	1.06	6.8e-05	4.16749	-1.06	SH3 domain binding glutamate-rich protein	P55822
LETM2	1.06	5.27e-06	5.27819	-1.06	leucine zipper-EF-hand containing transmembrane protein 2	Q2VYF4
INCENP	1.06	2.97e-06	5.52724	-1.06	inner centromere protein	Q9NQS7
TRA2B	1.06	1.22e-06	5.91364	-1.06	transformer 2 beta homolog (Drosophila)	P62995
NUP205	1.06	8.05e-07	6.0942	-1.06	nucleoporin 205kDa	Q92621
SLC35B4	1.06	4.22e-07	6.37469	-1.06	solute carrier family 35 (UDP-xylose/UDP-N-acetylglucosamine transporter), member B4	Q969S0
TBL1X	1.06	1.99e-07	6.70115	-1.06	transducin (beta)-like 1X-linked	O60907
ZC4H2	1.06	1.37e-07	6.86328	-1.06	zinc finger, C4H2 domain containing	Q9NQZ6
CCR1	1.05	0.0032	2.49485	-1.05	chemokine (C-C motif) receptor 1	P32246
CENPA	1.05	0.0012	2.92082	-1.05	centromere protein A	P49450
TMEM62	1.05	0.0004	3.39794	-1.05	transmembrane protein 62	Q0P6H9
PFKFB4	1.05	0.0003	3.52288	-1.05	6-phosphofructo-2-kinase/fructose-2,6-biphosphatase 4; microRNA 6823	Q16877
DIRAS3	1.05	0.0002	3.69897	-1.05	DIRAS family, GTP-binding RAS-like 3	O95661
BIRC3	1.05	0.0001	4	-1.05	baculoviral IAP repeat containing 3	Q13489
PADI3	1.28	8.31e-05	4.0804	-1.05	peptidyl arginine deiminase, type III	Q9ULW8
ALDH1B1	1.05	2.82e-05	4.54975	-1.05	aldehyde dehydrogenase 1 family, member B1	P30837
SLC1A4	1.05	1.86e-05	4.73049	-1.05	solute carrier family 1 (glutamate/neutral amino acid transporter), member 4	P43007
ECT2	1.05	1.78e-05	4.74958	-1.05	epithelial cell transforming 2	Q9H8V3
HDGFL3	1.05	1.03e-05	4.98716	-1.05	hepatoma-derived growth factor, related protein 3; Hepatoma-derived growth factor-related protein 3 [Source:UniProtKB/Swiss-Prot;Acc:Q9Y3E1]; Transcript Identified by AceView, Entrez Gene ID(s) 50810; Jeck2013, Memczak2013, Salzman2013 ANNOTATED, CDS, co	Q9Y3E1
BRIP1	1.05	7.4e-06	5.13077	-1.05	BRCA1 interacting protein C-terminal helicase 1	Q9BX63
BCCIP	1.05	7.1e-06	5.14874	-1.05	BRCA2 and CDKN1A interacting protein	Q9P287
IARS	1.05	3.96e-06	5.4023	-1.05	isoleucyl-tRNA synthetase	P41252
SHISAL1	1.05	7.46e-07	6.12726	-1.05	KIAA1644	Q3SXP7
FLNC	1.05	7.44e-07	6.12843	-1.05	filamin C, gamma	Q14315
PGAM1	1.05	7.21e-07	6.14206	-1.05	phosphoglycerate mutase 1 (brain)	P18669
SDC4	1.05	6.2e-07	6.20761	-1.05	syndecan 4	P31431
GABRQ	1.05	6.1e-07	6.21467	-1.05	gamma-aminobutyric acid (GABA) A receptor, theta	Q9UN88
CCDC167	1.04	0.0036	2.4437	-1.04	coiled-coil domain containing 167	Q9P0B6
CCDC103	1.04	0.0002	3.69897	-1.04	coiled-coil domain containing 103	Q8IW40
DTYMK	1.04	0.0002	3.69897	-1.04	deoxythymidylate kinase	P23919
FAM187A	1.04	0.0002	3.69897	-1.04	coiled-coil domain containing 103	A6NFU0
P2RY6	1.04	0.0001	4	-1.04	pyrimidinergic receptor P2Y, G-protein coupled, 6	Q15077
SNRPD1	1.04	0.0001	4	-1.04	small nuclear ribonucleoprotein D1 polypeptide	P62314
FANCG	1.04	9.29e-05	4.03198	-1.04	Fanconi anemia complementation group G	O15287
SYTL2	1.04	3.3e-05	4.48149	-1.04	synaptotagmin-like 2	Q9HCH5
HS3ST3A1	1.04	3.11e-05	4.50724	-1.04	heparan sulfate (glucosamine) 3-O-sulfotransferase 3A1	Q9Y663
EVA1A	1.04	2.67e-05	4.57349	-1.04	eva-1 homolog A (C. elegans)	Q9H8M9
ANGPTL2	1.04	2.2e-05	4.65758	-1.04	angiopoietin like 2	Q9UKU9
FSCN1	1.04	1.65e-05	4.78252	-1.04	fascin actin-bundling protein 1	Q16658
NELFCD	1.04	1.25e-05	4.90309	-1.04	negative elongation factor complex member C/D	Q8IXH7
IFITM2	1.04	7.35e-06	5.13371	-1.04	interferon induced transmembrane protein 2	Q01629
KNTC1	1.04	8.84e-07	6.05355	-1.04	kinetochore associated 1	P50748
MTMR2	1.04	5.37e-07	6.27003	-1.04	myotubularin related protein 2	Q13614
TMEM109	1.04	4.22e-07	6.37469	-1.04	transmembrane protein 109	Q9BVC6
SRSF3	1.04	3.43e-07	6.46471	-1.04	serine/arginine-rich splicing factor 3	P84103
HOMER2	1.04	1.84e-07	6.73518	-1.04	homer scaffolding protein 2	Q9NSB8
H2AFZ	1.04	1.21e-07	6.91721	-1.04	H2A histone family, member Z	P0C0S5
ANKFN1	1.03	0.0014	2.85387	-1.03	ankyrin-repeat and fibronectin type III domain containing 1	Q8N957
METTL7A	1.03	0.0002	3.69897	-1.03	methyltransferase like 7A	Q9H8H3
TOE1	1.03	3.65e-05	4.43771	-1.03	target of EGR1, member 1 (nuclear)	Q96GM8
CKS1B	1.03	2.64e-05	4.5784	-1.03	CDC28 protein kinase regulatory subunit 1B	P61024
JPT2	1.03	2.02e-05	4.69465	-1.03	hematological and neurological expressed 1-like	Q9H910
ANXA6	1.03	1.22e-05	4.91364	-1.03	annexin A6	P08133
PXN	1.03	1.02e-05	4.9914	-1.03	paxillin	P49023
NET1	1.03	7.4e-06	5.13077	-1.03	neuroepithelial cell transforming 1	Q7Z628
DNAJC17	1.03	3.31e-06	5.48017	-1.03	DnaJ (Hsp40) homolog, subfamily C, member 17	Q9NVM6
HDGF	1.03	2.97e-06	5.52724	-1.03	hepatoma-derived growth factor	P51858
SMC4	1.03	7.75e-07	6.1107	-1.03	structural maintenance of chromosomes 4	Q9NTJ3
LRRC49	1.03	3.74e-07	6.42713	-1.03	leucine rich repeat containing 49	Q8IUZ0
NFIC	1.03	2.7e-07	6.56864	-1.03	nuclear factor I/C (CCAAT-binding transcription factor)	P08651
GABRG3	1.03	1.28e-07	6.89279	-1.03	gamma-aminobutyric acid (GABA) A receptor, gamma 3	Q99928
CREB3L1	1.02	0.0016	2.79588	-1.02	cAMP responsive element binding protein 3-like 1	Q96BA8
FIBIN	1.02	0.0012	2.92082	-1.02	fin bud initiation factor homolog (zebrafish)	Q8TAL6
NHLRC3	1.02	0.0002	3.69897	-1.02	NHL repeat containing 3	Q5JS37
PTTG1	1.02	5.36e-05	4.27084	-1.02	pituitary tumor-transforming 1	O95997
TXNIP	1.02	4.71e-05	4.32698	-1.02	thioredoxin interacting protein	Q9H3M7
LEF1	1.02	4.09e-05	4.38828	-1.02	lymphoid enhancer-binding factor 1	Q9UJU2
COL5A2	1.02	2.83e-05	4.54821	-1.02	collagen, type V, alpha 2	P05997
ELMO1	1.02	2.21e-05	4.65561	-1.02	engulfment and cell motility 1	Q92556
NUP155	1.02	2.18e-05	4.66154	-1.02	nucleoporin 155kDa	O75694
PPIH	1.02	2.02e-05	4.69465	-1.02	peptidylprolyl isomerase H (cyclophilin H)	O43447
PRSS3	1.02	2.52e-06	5.5986	-1.02	protease, serine, 3	P35030
GYPC	1.02	2.41e-06	5.61798	-1.02	glycophorin C (Gerbich blood group)	P04921
TUBGCP3	1.02	2.26e-06	5.64589	-1.02	tubulin, gamma complex associated protein 3	Q96CW5
HNRNPAB	1.02	1.15e-06	5.9393	-1.02	heterogeneous nuclear ribonucleoprotein A/B	Q99729
KPNA2	1.02	5.26e-07	6.27901	-1.02	karyopherin alpha 2 (RAG cohort 1, importin alpha 1)	P52292
GSTCD	1.02	1.21e-07	6.91721	-1.02	glutathione S-transferase, C-terminal domain containing	Q8NEC7
SSBP1	1.01	0.0155	1.80967	-1.01	single-stranded DNA binding protein 1, mitochondrial	Q04837
TTK	1.01	0.0018	2.74473	-1.01	TTK protein kinase	P33981
MRPS18C	1.01	0.0015	2.82391	-1.01	mitochondrial ribosomal protein S18C	Q9Y3D5
GYS1	1.01	0.0011	2.95861	-1.01	glycogen synthase 1 (muscle)	P13807
GINS4	1.01	0.0003	3.52288	-1.01	GINS complex subunit 4 (Sld5 homolog)	Q9BRT9
POLA1	1.01	0.0003	3.52288	-1.01	polymerase (DNA directed), alpha 1, catalytic subunit	P09884
RIN3	1.01	6.46e-05	4.18977	-1.01	Ras and Rab interactor 3	Q8TB24
PPRC1	1.01	8.47e-06	5.07212	-1.01	peroxisome proliferator-activated receptor gamma, coactivator-related 1	Q5VV67
CDK2AP1	1.01	3.89e-06	5.41005	-1.01	cyclin-dependent kinase 2 associated protein 1	O14519
APCDD1L	1.01	2.37e-06	5.62525	-1.01	adenomatosis polyposis coli down-regulated 1-like	Q8NCL9
RPL22L1	1.01	1.08e-06	5.96658	-1.01	ribosomal protein L22-like 1	Q6P5R6
KNSTRN	1.01	5.49e-07	6.26043	-1.01	kinetochore-localized astrin/SPAG5 binding protein	Q9Y448
PAK1IP1	1.01	1.12e-07	6.95078	-1.01	PAK1 interacting protein 1	Q9NWT1
RPL39L	1	0.0024	2.61979	-1	ribosomal protein L39-like	Q96EH5
KIF14	1	0.0006	3.22185	-1	kinesin family member 14	Q15058
ZC3HAV1L	1	0.0006	3.22185	-1	zinc finger CCCH-type, antiviral 1-like	Q96H79
SLC16A3	1	8.51e-05	4.07007	-1	solute carrier family 16 (monocarboxylate transporter), member 3; microRNA 6787	O15427
SEPT9	1	2.99e-05	4.52433	-1	septin 9	Q9UHD8
DBF4	1	2.79e-05	4.5544	-1	DBF4 zinc finger	Q9UBU7
CCNF	1	1.44e-05	4.84164	-1	cyclin F	P41002
MPP2	1	8.98e-06	5.04672	-1	membrane protein, palmitoylated 2	Q14168
MRPL42	1	6.77e-06	5.16941	-1	mitochondrial ribosomal protein L42	Q9Y6G3
SHC1	1	1.12e-06	5.95078	-1	SHC (Src homology 2 domain containing) transforming protein 1	P29353
PPT1	1	6.6e-07	6.18046	-1	palmitoyl-protein thioesterase 1	P50897
PGK1	1	2.82e-07	6.54975	-1	phosphoglycerate kinase 1	P00558
MYOF	1	9.44e-08	7.02503	-1	myoferlin	Q9NZM1
DDR2	1	2.12e-08	7.67366	-1	discoidin domain receptor tyrosine kinase 2	Q16832
ARHGAP22	1	0.0002	3.69897	-1	Rho GTPase activating protein 22	Q7Z5H3

## Sheet: L24_up
DEG L24 up-regulated
Gene names (primary )	MaxOfAbs log2FC	MinOfFDR P-val	MaxOflog FDR p value	FirstOflog2FC	FirstOfDescription	Entry
CADM2	3.09	3.51e-09	8.45469	3.09	cell adhesion molecule 2	Q8N3J6
BAG1	3.07	7.24e-09	8.14026	3.07	BCL2-associated athanogene	Q99933
IRS2	2.77	5.25e-10	9.27984	2.77	insulin receptor substrate 2	Q9Y4H2
B3GALT1	2.38	9.51e-07	6.02182	2.38	UDP-Gal:betaGlcNAc beta 1,3-galactosyltransferase 1	Q9Y5Z6
ERMAP	2.36	4.44e-09	8.35262	2.36	erythroblast membrane-associated protein (Scianna blood group)	Q96PL5
NR4A3	2.26	1.05e-08	7.97881	2.26	nuclear receptor subfamily 4, group A, member 3	Q92570
FBXO32	2.26	7.73e-10	9.11182	2.26	F-box protein 32	Q969P5
ZNF425	2.18	4.22e-08	7.37469	2.18	zinc finger protein 425	Q6IV72
PPM1L	2.15	4.78e-09	8.32057	2.15	protein phosphatase, Mg2+/Mn2+ dependent, 1L	Q5SGD2
PNLIPRP3	2.13	0.0003	3.52288	2.13	pancreatic lipase-related protein 3	Q17RR3
YPEL1	2.11	7.25e-08	7.13966	2.11	yippee like 1	O60688
LPCAT2	2.07	1.14e-07	6.9431	2.07	lysophosphatidylcholine acyltransferase 2	Q7L5N7
YPEL2	2.01	7.27e-07	6.13847	2.01	yippee like 2	Q96QA6
MAFB	2	6.1e-07	6.21467	2	v-maf avian musculoaponeurotic fibrosarcoma oncogene homolog B	Q9Y5Q3
CCL20	2	1.74e-07	6.75945	2	chemokine (C-C motif) ligand 20	P78556
KLHL21	2	2.45e-09	8.61083	2	kelch-like family member 21	Q9UJP4
ADHFE1	1.99	1.31e-07	6.88273	1.99	alcohol dehydrogenase, iron containing 1; chromosome 8 open reading frame 46	Q8IWW8
VXN	1.99	1.31e-07	6.88273	1.99	alcohol dehydrogenase, iron containing 1; chromosome 8 open reading frame 46	Q8TAG6
YPEL3	1.99	1.32e-09	8.87943	1.99	yippee like 3	P61236
SNX9	1.99	2.36e-10	9.62709	1.99	sorting nexin 9	Q9Y5X1
NR4A2	1.98	6.31e-06	5.19997	1.98	nuclear receptor subfamily 4, group A, member 2	P43354
SEMA6C	1.97	6.79e-09	8.16813	1.97	sema domain, transmembrane domain (TM), and cytoplasmic domain, (semaphorin) 6C	Q9H3T2
GRAMD4	1.89	3.9e-06	5.40894	1.89	GRAM domain containing 4	Q6IC98
PTGS2	1.89	1.05e-06	5.97881	1.89	prostaglandin-endoperoxide synthase 2 (prostaglandin G/H synthase and cyclooxygenase)	P35354
SERPINI1	1.88	2.34e-08	7.63078	1.88	serpin peptidase inhibitor, clade I (neuroserpin), member 1	Q99574
H1FX	1.86	1.75e-08	7.75696	1.86	H1 histone family, member X	Q92522
TESK2	1.83	1.96e-07	6.70774	1.83	testis-specific kinase 2	Q96S53
SAT1	1.76	5.97e-10	9.22403	1.76	spermidine/spermine N1-acetyltransferase 1	P21673
GATM	1.75	1.81e-06	5.74232	1.75	glycine amidinotransferase (L-arginine:glycine amidinotransferase)	P50440
TSPAN12	1.73	1.12e-06	5.95078	1.73	tetraspanin 12	O95859
PLD1	1.71	5.92e-08	7.22768	1.71	phospholipase D1, phosphatidylcholine-specific	Q13393
CREBRF	1.7	1.49e-08	7.82681	1.7	CREB3 regulatory factor	Q8IUR6
DSEL	1.7	7.16e-09	8.14509	1.7	dermatan sulfate epimerase-like	Q8IZU8
HEATR5A	1.68	2.29e-06	5.64016	1.68	HEAT repeat containing 5A	Q86XA9
PTGES	1.68	5.07e-07	6.29499	1.68	prostaglandin E synthase	O14684
SOD2	1.66	2.35e-07	6.62893	1.66	superoxide dismutase 2, mitochondrial	P04179
PELI2	1.64	8.53e-08	7.06905	1.64	pellino E3 ubiquitin protein ligase family member 2	Q9HAT8
NOA1	1.64	6.79e-09	8.16813	1.64	nitric oxide associated 1	Q8NC60
NEU1	1.63	3.82e-09	8.41794	1.63	sialidase 1 (lysosomal sialidase)	Q99519
H1F0	1.62	5.59e-10	9.25259	1.62	H1 histone family, member 0	P07305
TOM1	1.61	3.87e-09	8.41229	1.61	target of myb1 membrane trafficking protein	O60784
RPS6KA5	1.59	1.64e-06	5.78516	1.59	ribosomal protein S6 kinase, 90kDa, polypeptide 5	O75582
SIK1	1.59	1.11e-06	5.95468	1.59	salt-inducible kinase 1	P57059
TP53INP1	1.59	9.56e-07	6.01954	1.59	tumor protein p53 inducible nuclear protein 1	Q96A56
SEMA6A	1.57	2.37e-05	4.62525	1.57	sema domain, transmembrane domain (TM), and cytoplasmic domain, (semaphorin) 6A	Q9H2E6
CNNM3	1.57	2.64e-06	5.5784	1.57	cyclin and CBS domain divalent metal cation transport mediator 3	Q8NE01
ABRAXAS1	1.57	2.09e-08	7.67985	1.57	family with sequence similarity 175, member A	Q6UWZ7
KLHL24	1.57	1.15e-08	7.9393	1.57	kelch-like family member 24	Q6TFL4
ZCCHC14	1.57	9.03e-09	8.04431	1.57	zinc finger, CCHC domain containing 14	Q8WYQ9
WDR78	1.56	1.5e-05	4.82391	1.56	WD repeat domain 78	Q5VTH9
ADPRM	1.56	1.31e-07	6.88273	1.56	ADP-ribose/CDP-alcohol diphosphatase, manganese-dependent	Q3LIE5
FOXN3	1.56	1.73e-08	7.76195	1.56	forkhead box N3	O00409
EYA4	1.56	1.63e-08	7.78781	1.56	EYA transcriptional coactivator and phosphatase 4	O95677
NR3C2	1.55	3.26e-06	5.48678	1.55	nuclear receptor subfamily 3, group C, member 2	P08235
ADM	1.53	3.1e-07	6.50864	1.53	adrenomedullin	P35318
STRIP2	1.53	6.79e-09	8.16813	1.53	striatin interacting protein 2	Q9ULQ0
ADAMTS5	1.49	7.19e-07	6.14327	1.49	ADAM metallopeptidase with thrombospondin type 1 motif 5	Q9UNA0
EZH1	1.49	4.69e-07	6.32883	1.49	enhancer of zeste 1 polycomb repressive complex 2 subunit	Q92800
ADARB1	1.49	2.53e-07	6.59688	1.49	adenosine deaminase, RNA-specific, B1	P78563
AMPH	1.48	3.02e-06	5.51999	1.48	amphiphysin	P49418
FNIP2	1.47	2.34e-08	7.63078	1.47	folliculin interacting protein 2	Q9P278
KANSL1L	1.47	8.73e-09	8.05899	1.47	KAT8 regulatory NSL complex subunit 1 like	A0AUZ9
CHI3L1	1.46	1.85e-06	5.73283	1.46	chitinase 3-like 1 (cartilage glycoprotein-39)	P36222
CLCN7	1.46	1.01e-06	5.99568	1.46	chloride channel, voltage-sensitive 7	P51798
EBF1	1.46	7.09e-08	7.14935	1.46	early B-cell factor 1	Q9UH73
VASN	1.45	5.96e-07	6.22475	1.45	vasorin	Q6EMK4
ZNF521	1.45	1.11e-07	6.95468	1.45	zinc finger protein 521	Q96K83
FAM49A	1.45	2.29e-08	7.64016	1.45	family with sequence similarity 49, member A	Q9H0Q0
RHOB	1.44	1.48e-06	5.82974	1.44	ras homolog family member B	P62745
WDR19	1.44	5.36e-07	6.27084	1.44	WD repeat domain 19	Q8NEZ3
MMP14	1.44	5.48e-08	7.26122	1.44	matrix metallopeptidase 14 (membrane-inserted)	P50281
MXI1	1.43	3.06e-08	7.51428	1.43	MAX interactor 1, dimerization protein	P50539
THG1L	1.43	2.12e-08	7.67366	1.43	tRNA-histidine guanylyltransferase 1-like	Q9NWX6
SGK1	1.43	1.64e-08	7.78516	1.43	serum/glucocorticoid regulated kinase 1	O00141
TTC17	1.42	2.05e-07	6.68825	1.42	tetratricopeptide repeat domain 17	Q96AE7
OTUD1	1.42	8.54e-08	7.06854	1.42	OTU deubiquitinase 1	Q5VV17
CTNS	1.42	5.07e-08	7.29499	1.42	cystinosin, lysosomal cystine transporter	O60931
IL36B	1.41	0.0004	3.39794	1.41	interleukin 36, beta	Q9NZH7
CASTOR3	1.41	4.06e-08	7.39147	1.41	GATS, stromal antigen 3 opposite strand	Q8NAP1
INSYN2	1.4	1.44e-05	4.84164	1.4	family with sequence similarity 196, member A	Q6ZSG2
BCL2L11	1.4	1.55e-07	6.80967	1.4	BCL2-like 11 (apoptosis facilitator)	O43521
CITED2	1.4	1.8e-08	7.74473	1.4	Cbp/p300-interacting transactivator, with Glu/Asp rich carboxy-terminal domain, 2	Q99967
PDK4	1.39	3.47e-05	4.45967	1.39	pyruvate dehydrogenase kinase, isozyme 4	Q16654
PPP1R36	1.39	2.85e-05	4.54516	1.39	protein phosphatase 1, regulatory subunit 36	Q96LQ0
SLC16A6	1.39	1.76e-05	4.75449	1.39	solute carrier family 16, member 6	O15403
GPCPD1	1.39	1.45e-05	4.83863	1.39	glycerophosphocholine phosphodiesterase 1	Q9NPB8
CAMLG	1.39	6.65e-09	8.17718	1.39	calcium modulating ligand	P49069
MMP1	1.38	1.43e-06	5.84466	1.38	matrix metallopeptidase 1	P03956
GLCCI1	1.37	3.06e-08	7.51428	1.37	glucocorticoid induced 1	Q86VQ1
RSPO3	1.36	0.0009	3.04576	1.36	R-spondin 3	Q9BXY4
PLPP3	1.36	3.29e-06	5.4828	1.36	phospholipid phosphatase 3	O14495
MAP3K8	1.35	1.07e-05	4.97062	1.35	mitogen-activated protein kinase kinase kinase 8	P41279
SLC35E2B	1.35	1.05e-07	6.97881	1.35	solute carrier family 35, member E2B	P0CK96
NPC1	1.35	9.03e-09	8.04431	1.35	Niemann-Pick disease, type C1	O15118
HDAC5	1.34	5.08e-07	6.29414	1.34	histone deacetylase 5	Q9UQL6
DUSP4	1.34	1.26e-07	6.89963	1.34	dual specificity phosphatase 4	Q13115
SH3PXD2B	1.34	1.2e-07	6.92082	1.34	SH3 and PX domains 2B	A1X283
MYO1D	1.34	2.39e-08	7.6216	1.34	myosin ID	O94832
KCNJ2	1.33	9.24e-06	5.03433	1.33	potassium channel, inwardly rectifying subfamily J, member 2	P63252
ID2	1.33	1.86e-07	6.73049	1.33	inhibitor of DNA binding 2, dominant negative helix-loop-helix protein	Q02363
PLEKHH1	1.32	3.05e-05	4.5157	1.32	pleckstrin homology domain containing, family H (with MyTH4 domain) member 1	Q9ULM0
GAB2	1.32	1.18e-05	4.92812	1.32	GRB2-associated binding protein 2	Q9UQC2
ZBTB44	1.32	1.08e-07	6.96658	1.32	zinc finger and BTB domain containing 44	Q8NCP5
ROPN1L	1.31	6.19e-05	4.20831	1.31	rhophilin associated tail protein 1-like	Q96C74
TOP1MT	1.31	2.82e-05	4.54975	1.31	topoisomerase (DNA) I, mitochondrial	Q969P6
SLC12A6	1.31	7.21e-07	6.14206	1.31	solute carrier family 12 (potassium/chloride transporter), member 6	Q9UHW9
CYP1B1	1.31	3.5e-07	6.45593	1.31	cytochrome P450, family 1, subfamily B, polypeptide 1	Q16678
MAFK	1.31	5.96e-08	7.22475	1.31	v-maf avian musculoaponeurotic fibrosarcoma oncogene homolog K	O60675
CYP2U1	1.31	5.67e-09	8.24642	1.31	cytochrome P450, family 2, subfamily U, polypeptide 1	Q7Z449
PFKFB2	1.3	3.88e-05	4.41117	1.3	6-phosphofructo-2-kinase/fructose-2,6-biphosphatase 2	O60825
TBC1D7	1.3	7.25e-06	5.13966	1.3	TBC1 domain family, member 7	Q9P0N9
SMAD6	1.29	1.39e-05	4.85699	1.29	SMAD family member 6	O43541
FOXO1	1.29	2.93e-06	5.53313	1.29	forkhead box O1	Q12778
PCMTD2	1.29	2.81e-06	5.55129	1.29	protein-L-isoaspartate (D-aspartate) O-methyltransferase domain containing 2	Q9NV79
FAM161B	1.29	5.55e-07	6.25571	1.29	family with sequence similarity 161, member B	Q96MY7
MCF2L	1.29	4.25e-07	6.37161	1.29	MCF.2 cell line derived transforming sequence like	O15068
SKI	1.29	3.79e-08	7.42136	1.29	SKI proto-oncogene	P12755
MCOLN1	1.29	1.73e-08	7.76195	1.29	mucolipin 1	Q9GZU1
FOXRED2	1.28	9.04e-06	5.04383	1.28	FAD-dependent oxidoreductase domain containing 2	Q8IWF2
RSRP1	1.28	3.27e-06	5.48545	1.28	arginine/serine-rich protein 1	Q9BUV0
CASC1	1.27	0.001	3	1.27	cancer susceptibility candidate 1	Q6TDU7
SESN3	1.27	0.0002	3.69897	1.27	sestrin 3	P58005
TUSC3	1.27	0.0002	3.69897	1.27	tumor suppressor candidate 3	Q13454
ACTR3C	1.27	2.75e-05	4.56067	1.27	ARP3 actin-related protein 3 homolog C (yeast)	Q9C0K3
CLBA1	1.27	7.12e-06	5.14752	1.27	chromosome 14 open reading frame 79	Q96F83
IGF1R	1.27	6.23e-06	5.20551	1.27	insulin-like growth factor 1 receptor	P08069
LEPR	1.27	6.76e-07	6.17005	1.27	leptin receptor; leptin receptor overlapping transcript	P48357
LEPROT	1.27	6.76e-07	6.17005	1.27	leptin receptor; leptin receptor overlapping transcript	O15243
TSHZ2	1.27	6.1e-07	6.21467	1.27	teashirt zinc finger homeobox 2	Q9NRE2
CCNG2	1.27	1.22e-07	6.91364	1.27	cyclin G2	Q16589
DGAT1	1.27	4.5e-08	7.34679	1.27	diacylglycerol O-acyltransferase 1; microRNA 6848	O75907
LSS	1.27	1.46e-08	7.83565	1.27	lanosterol synthase (2,3-oxidosqualene-lanosterol cyclase)	P48449
RCBTB2	1.26	0.0005	3.30103	1.26	regulator of chromosome condensation (RCC1) and BTB (POZ) domain containing protein 2	O95199
GRIK2	1.26	6.54e-05	4.18442	1.26	glutamate receptor, ionotropic, kainate 2	Q13002
FASN	1.26	4.57e-05	4.34008	1.26	fatty acid synthase	P49327
RSPH3	1.26	5.12e-07	6.29073	1.26	radial spoke 3 homolog (Chlamydomonas)	Q86UC2
AP3B2	1.26	3.33e-07	6.47756	1.26	adaptor-related protein complex 3, beta 2 subunit	Q13367
SLC35E2A	1.26	1.11e-07	6.95468	1.26	solute carrier family 35, member E2	P0CK97
CLVS2	1.25	0.0001	4	1.25	clavesin 2	Q5SYC1
SMOX	1.25	2.97e-06	5.52724	1.25	spermine oxidase	Q9NWM0
DPY19L3	1.25	1.33e-06	5.87615	1.25	dpy-19-like 3 (C. elegans)	Q6ZPD9
COL4A3BP	1.25	6.55e-08	7.18376	1.25	collagen, type IV, alpha 3 (Goodpasture antigen) binding protein	Q9Y5P4
CBLB	1.25	6e-08	7.22185	1.25	Cbl proto-oncogene B, E3 ubiquitin protein ligase	Q13191
RB1CC1	1.24	3.79e-08	7.42136	1.24	RB1-inducible coiled-coil 1	Q8TDY2
CASTOR2	1.24	2.71e-08	7.56703	1.24	GATS protein-like 2	A6NHX0
PCDH18	1.23	0.0002	3.69897	1.23	protocadherin 18	Q9HCL0
C12orf76	1.23	1.11e-05	4.95468	1.23	chromosome 12 open reading frame 76	Q8N812
TNFAIP3	1.23	1.57e-06	5.8041	1.23	tumor necrosis factor, alpha-induced protein 3	P21580
SLC7A8	1.23	3.57e-07	6.44733	1.23	solute carrier family 7 (amino acid transporter light chain, L system), member 8	Q9UHI5
MXD4	1.23	2.37e-07	6.62525	1.23	MAX dimerization protein 4; microRNA 4800	Q14582
GPR158	1.22	0.0003	3.52288	1.22	G protein-coupled receptor 158	Q5T848
IQUB	1.22	9.11e-05	4.04048	1.22	IQ motif and ubiquitin domain containing	Q8NA54
WDR31	1.22	3.66e-06	5.43652	1.22	WD repeat domain 31	Q8NA23
PDZRN3	1.22	2.87e-06	5.54212	1.22	PDZ domain containing ring finger 3	Q9UPQ7
TTLL1	1.22	7.71e-07	6.11295	1.22	tubulin tyrosine ligase-like family member 1	O95922
PEG10	1.22	1.08e-07	6.96658	1.22	paternally expressed 10	Q86TG7
CYTH3	1.22	3.94e-08	7.4045	1.22	cytohesin 3	O43739
ACSL1	1.22	1.05e-08	7.97881	1.22	acyl-CoA synthetase long-chain family member 1	P33121
BMP6	1.21	0.0004	3.39794	1.21	bone morphogenetic protein 6	P22004
ZNF713	1.21	0.0002	3.69897	1.21	zinc finger protein 713	Q8N859
MMP15	1.21	0.0001	4	1.21	matrix metallopeptidase 15 (membrane-inserted)	P51511
TARSL2	1.21	1.24e-05	4.90658	1.21	threonyl-tRNA synthetase-like 2	A2RTX5
ZNF404	1.21	1.71e-06	5.767	1.21	zinc finger protein 404	Q494X3
DNAJB2	1.21	8.41e-07	6.0752	1.21	DnaJ (Hsp40) homolog, subfamily B, member 2	P25686
FAM117B	1.2	1.1e-06	5.95861	1.2	family with sequence similarity 117, member B	Q6P1L5
DCXR	1.2	1.75e-08	7.75696	1.2	dicarbonyl/L-xylulose reductase	Q7Z4W1
CALCOCO1	1.2	1.73e-08	7.76195	1.2	calcium binding and coiled-coil domain 1	Q9P1Z2
SIK1B	1.19	0.0002	3.69897	1.19	salt-inducible kinase 1	A0A0B4J2F2
FAM13B	1.19	9.95e-05	4.00218	1.19	family with sequence similarity 13, member B	Q9NYF5
SNX30	1.19	1.88e-06	5.72584	1.19	sorting nexin family member 30	Q5VWJ9
TBX3	1.19	2.03e-08	7.6925	1.19	T-box 3	O15119
CLTRN	1.18	0.0031	2.50864	1.18	transmembrane protein 27	Q9HBJ8
DRC3	1.18	8.88e-05	4.05159	1.18	dynein regulatory complex subunit 3	Q9H069
GNAL	1.18	6.66e-05	4.17653	1.18	guanine nucleotide binding protein (G protein), alpha activating activity polypeptide, olfactory type	P38405
TRPV1	1.18	2.9e-05	4.5376	1.18	transient receptor potential cation channel, subfamily V, member 1	Q8NER1
FOS	1.18	1.32e-05	4.87943	1.18	FBJ murine osteosarcoma viral oncogene homolog	P01100
ATP10D	1.18	3.1e-07	6.50864	1.18	ATPase, class V, type 10D	Q9P241
ASB6	1.18	1.16e-07	6.93554	1.18	ankyrin repeat and SOCS box containing 6	Q9NWX5
EVC	1.18	2.63e-08	7.58004	1.18	Ellis van Creveld protein	P57679
PI3	1.17	0.0008	3.09691	1.17	peptidase inhibitor 3, skin-derived	P19957
ARHGAP20	1.17	5.95e-05	4.22548	1.17	Rho GTPase activating protein 20	Q9P2F6
SLC25A45	1.17	2.88e-05	4.54061	1.17	solute carrier family 25, member 45	Q8N413
GABARAPL1	1.17	6.23e-06	5.20551	1.17	GABA(A) receptor-associated protein like 1	Q9H0R8
ABTB1	1.17	2.07e-06	5.68403	1.17	ankyrin repeat and BTB (POZ) domain containing 1	Q969K4
THEMIS2	1.17	1.38e-07	6.86012	1.17	thymocyte selection associated family member 2	Q5TEJ8
GDF9	1.16	0.0481	1.31785	1.16	growth differentiation factor 9	O60383
DHRS12	1.16	0.0007	3.1549	1.16	dehydrogenase/reductase (SDR family) member 12	A0PJE2
STARD9	1.16	3.67e-05	4.43533	1.16	StAR-related lipid transfer domain containing 9	Q9P2P6
TBC1D2	1.16	1.2e-06	5.92082	1.16	TBC1 domain family, member 2	Q9BYX2
TLE1	1.16	3.93e-07	6.40561	1.16	transducin-like enhancer of split 1 (E(sp1) homolog, Drosophila)	Q04724
SMOC1	1.16	3.79e-07	6.42136	1.16	SPARC related modular calcium binding 1	Q9H4F8
SIK2	1.16	9.08e-08	7.04191	1.16	salt-inducible kinase 2	Q9H0K1
PPIL6	1.15	0.0019	2.72125	1.15	peptidylprolyl isomerase (cyclophilin)-like 6	Q8IXY8
LIN7A	1.15	0.0004	3.39794	1.15	lin-7 homolog A (C. elegans)	O14910
STX3	1.15	1.45e-05	4.83863	1.15	syntaxin 3	Q13277
RSPH4A	1.15	1.25e-05	4.90309	1.15	radial spoke head 4 homolog A (Chlamydomonas)	Q5TD94
CNNM4	1.15	2.31e-06	5.63639	1.15	cyclin and CBS domain divalent metal cation transport mediator 4	Q6P4Q7
NBPF11	1.15	1.84e-06	5.73518	1.15	neuroblastoma breakpoint family, member 1	Q86T75
NBPF12	1.15	1.84e-06	5.73518	1.15	neuroblastoma breakpoint family, member 1	Q5TAG4
NBPF8	1.15	1.84e-06	5.73518	1.15	neuroblastoma breakpoint family, member 1	Q3BBV2
GLCE	1.15	1.18e-06	5.92812	1.15	glucuronic acid epimerase	O94923
GCLC	1.15	1.1e-06	5.95861	1.15	glutamate-cysteine ligase, catalytic subunit	P48506
CHMP1B	1.15	1.3e-07	6.88606	1.15	charged multivesicular body protein 1B	Q7LBR1
SQSTM1	1.15	1.16e-07	6.93554	1.15	sequestosome 1	Q13501
PLEKHM1	1.15	3.79e-08	7.42136	1.15	pleckstrin homology domain containing, family M (with RUN domain) member 1; microRNA 4315-1	Q9Y4G2
NBPF1	1.3	3.58e-08	7.44612	1.15	neuroblastoma breakpoint family, member 1	Q3BBV0
NBPF10	1.3	3.58e-08	7.44612	1.15	neuroblastoma breakpoint family, member 1	Q6P3W6
NBPF14	1.3	3.58e-08	7.44612	1.15	neuroblastoma breakpoint family, member 1	Q5TI25
GTDC1	1.14	1.97e-07	6.70553	1.14	glycosyltransferase like domain containing 1	Q4AE62
TRMO	1.13	0.0002	3.69897	1.13	tRNA methyltransferase O	Q9BU70
SOHLH2	1.13	0.0001	4	1.13	spermatogenesis and oogenesis specific basic helix-loop-helix 2	Q9NX45
PDE4D	1.13	1.39e-05	4.85699	1.13	phosphodiesterase 4D, cAMP-specific	Q08499
CDK19	1.13	3.1e-07	6.50864	1.13	cyclin-dependent kinase 19	Q9BWU1
SPSB1	1.13	7.91e-08	7.10182	1.13	splA/ryanodine receptor domain and SOCS box containing 1	Q96BD6
HBP1	1.13	3.79e-08	7.42136	1.13	HMG-box transcription factor 1	O60381
GDNF	1.12	0.001	3	1.12	glial cell derived neurotrophic factor	P39905
EPM2A	1.12	0.0008	3.09691	1.12	epilepsy, progressive myoclonus type 2A, Lafora disease (laforin)	O95278
SLC19A2	1.12	0.0003	3.52288	1.12	solute carrier family 19 (thiamine transporter), member 2	O60779
MMP3	1.12	8.03e-05	4.09528	1.12	matrix metallopeptidase 3	P08254
AHI1	1.12	4.92e-05	4.30803	1.12	Abelson helper integration site 1	Q8N157
TMEM251	1.12	2.15e-05	4.66756	1.12	transmembrane protein 251	Q8N6I4
AMACR	1.12	1.87e-05	4.72816	1.12	alpha-methylacyl-CoA racemase	Q9UHK6
KLHDC1	1.12	1.12e-05	4.95078	1.12	kelch domain containing 1	Q8N7A1
HEY2	1.12	7.8e-06	5.10791	1.12	hes-related family bHLH transcription factor with YRPW motif 2	Q9UBP5
SLC2A13	1.12	5.77e-07	6.23882	1.12	solute carrier family 2 (facilitated glucose transporter), member 13	Q96QE2
TPRA1	1.12	5.96e-08	7.22475	1.12	transmembrane protein, adipocyte asscociated 1	Q86W33
MAPK8IP3	1.11	7.28e-06	5.13787	1.11	mitogen-activated protein kinase 8 interacting protein 3	Q9UPT6
ATG14	1.11	6.84e-07	6.16494	1.11	autophagy related 14	Q6ZNE5
CADPS2	1.1	0.0002	3.69897	1.1	Ca++-dependent secretion activator 2	Q86UW7
ZSCAN32	1.1	0.0002	3.69897	1.1	zinc finger and SCAN domain containing 32	Q9NX65
HERC5	1.1	1.62e-05	4.79048	1.1	HECT and RLD domain containing E3 ubiquitin protein ligase 5	Q9UII4
TMEM150A	1.1	1.18e-06	5.92812	1.1	transmembrane protein 150A	Q86TG1
TMEM50B	1.1	2.64e-07	6.5784	1.1	transmembrane protein 50B	P56557
PNRC1	1.1	1.11e-07	6.95468	1.1	proline-rich nuclear receptor coactivator 1	Q12796
ATP8A1	1.09	0.0026	2.58503	1.09	ATPase, aminophospholipid transporter (APLT), class I, type 8A, member 1	Q9Y2Q0
PGBD2	1.09	0.0002	3.69897	1.09	piggyBac transposable element derived 2	Q6P3X8
COQ8A	1.09	6.97e-05	4.15677	1.09	aarF domain containing kinase 3	Q8NI60
FZD7	1.09	1.16e-05	4.93554	1.09	frizzled class receptor 7	O75084
TOB1	1.09	7.36e-06	5.13312	1.09	transducer of ERBB2, 1	P50616
ARL4C	1.09	5.12e-06	5.29073	1.09	ADP-ribosylation factor like GTPase 4C	P56559
APBB3	1.09	2.53e-06	5.59688	1.09	amyloid beta (A4) precursor protein-binding, family B, member 3; microRNA 6831	O95704
DAAM1	1.09	1.06e-06	5.97469	1.09	dishevelled associated activator of morphogenesis 1	Q9Y4D1
GAREM1	1.09	1.06e-06	5.97469	1.09	GRB2 associated regulator of MAPK1 1	Q9H706
OPHN1	1.09	2.94e-07	6.53165	1.09	oligophrenin 1	O60890
FCHO2	1.08	0.0001	4	1.08	FCH domain only 2	Q0JRZ9
WHRN	1.08	3.92e-05	4.40671	1.08	deafness, autosomal recessive 31	Q9P202
ADGRA3	1.08	1.18e-05	4.92812	1.08	adhesion G protein-coupled receptor A3	Q8IWK6
CYB5D2	1.08	2.64e-06	5.5784	1.08	cytochrome b5 domain containing 2	Q8WUJ1
TRIB1	1.08	5.55e-07	6.25571	1.08	tribbles pseudokinase 1	Q96RU8
SIPA1L2	1.08	2.08e-07	6.68194	1.08	signal-induced proliferation-associated 1 like 2	Q9P2F8
FNIP1	1.08	1.26e-07	6.89963	1.08	folliculin interacting protein 1	Q8TF40
NEK9	1.08	1.09e-07	6.96257	1.08	NIMA-related kinase 9	Q8TD19
IFITM10	1.08	5.92e-08	7.22768	1.08	interferon induced transmembrane protein 10	A6NMD0
PNMA1	1.08	3.79e-08	7.42136	1.08	paraneoplastic Ma antigen 1	Q8ND90
EPHA4	1.07	0.0064	2.19382	1.07	EPH receptor A4	P54764
SMPD3	1.07	8.96e-05	4.04769	1.07	sphingomyelin phosphodiesterase 3, neutral membrane (neutral sphingomyelinase II)	Q9NY59
SYT14	1.07	1.56e-05	4.80688	1.07	synaptotagmin XIV	Q8NB59
GLUL	1.07	2.46e-06	5.60906	1.07	glutamate-ammonia ligase	P15104
PRKAR2B	1.07	6.26e-07	6.20343	1.07	protein kinase, cAMP-dependent, regulatory, type II, beta	P31323
EVI5	1.07	6.19e-07	6.20831	1.07	ecotropic viral integration site 5	O60447
TRIM4	1.07	1.82e-07	6.73993	1.07	tripartite motif containing 4	Q9C037
RETREG2	1.07	3.67e-08	7.43533	1.07	family with sequence similarity 134, member A	Q8NC44
EID3	1.06	0.0058	2.23657	1.06	EP300 interacting inhibitor of differentiation 3	Q8N140
FOSB	1.06	0.0001	4	1.06	FBJ murine osteosarcoma viral oncogene homolog B	P53539
RHCE	1.06	0.0001	4	1.06	Rh blood group, CcEe antigens	P18577
DOCK9	1.06	1.46e-05	4.83565	1.06	dedicator of cytokinesis 9	Q9BZ29
C3	1.06	1.44e-05	4.84164	1.06	complement component 3	P01024
SAT2	1.06	1.05e-05	4.97881	1.06	spermidine/spermine N1-acetyltransferase family member 2	Q96F10
SPSB3	1.06	3.26e-06	5.48678	1.06	splA/ryanodine receptor domain and SOCS box containing 3	Q6PJ21
NBPF3	1.06	1.17e-06	5.93181	1.06	neuroblastoma breakpoint family, member 3	Q9H094
KDM1B	1.06	9.66e-08	7.01502	1.06	lysine (K)-specific demethylase 1B	Q8NB78
RETSAT	1.06	8.65e-08	7.06298	1.06	retinol saturase (all-trans-retinol 13,14-reductase)	Q6NUM9
CCDC126	1.05	6.71e-06	5.17328	1.05	coiled-coil domain containing 126	Q96EE4
TNKS	1.05	6.23e-06	5.20551	1.05	tankyrase, TRF1-interacting ankyrin-related ADP-ribose polymerase	O95271
SLIT2	1.05	4.1e-06	5.38722	1.05	slit guidance ligand 2	O94813
GNAI1	1.05	8.52e-08	7.06956	1.05	guanine nucleotide binding protein (G protein), alpha inhibiting activity polypeptide 1	P63096
SC5D	1.04	0.0007	3.1549	1.04	sterol-C5-desaturase	O75845
SYN1	1.04	0.0006	3.22185	1.04	synapsin I	P17600
METTL25	1.04	0.0002	3.69897	1.04	methyltransferase like 25	Q8N6Q8
ABCA5	1.04	0.0001	4	1.04	ATP binding cassette subfamily A member 5	Q8WWZ7
KDM7A	1.04	2.68e-05	4.57187	1.04	lysine (K)-specific demethylase 7A	Q6ZMT4
ZNF33A	1.04	2.02e-05	4.69465	1.04	zinc finger protein 33A	Q06730
DUSP10	1.04	5.95e-06	5.22548	1.04	dual specificity phosphatase 10	Q9Y6W6
JMY	1.04	3.48e-06	5.45842	1.04	junction mediating and regulatory protein, p53 cofactor	Q8N9B5
STAT2	1.04	1.35e-06	5.86967	1.04	signal transducer and activator of transcription 2	P52630
PIM3	1.04	8.13e-07	6.08991	1.04	Pim-3 proto-oncogene, serine/threonine kinase	Q86V86
AKAP3	1.03	0.0044	2.35655	1.03	A kinase (PRKA) anchor protein 3	O75969
EFCAB12	1.03	0.0037	2.4318	1.03	EF-hand calcium binding domain 12	Q6NXP0
FAN1	1.03	0.0028	2.55284	1.03	FANCD2/FANCI-associated nuclease 1	Q9Y2M0
OMA1	1.03	5.15e-05	4.28819	1.03	OMA1 zinc metallopeptidase	Q96E52
LDLR	1.03	1.89e-05	4.72354	1.03	low density lipoprotein receptor; microRNA 6886	P01130
JUNB	1.03	7.91e-06	5.10182	1.03	jun B proto-oncogene	P17275
CORO1B	1.03	4.48e-06	5.34872	1.03	coronin, actin binding protein, 1B	Q9BR76
JAK2	1.03	2.89e-06	5.5391	1.03	Janus kinase 2	O60674
NDST2	1.03	2.74e-06	5.56225	1.03	N-deacetylase/N-sulfotransferase (heparan glucosaminyl) 2	P52849
UBL3	1.03	2.31e-06	5.63639	1.03	ubiquitin-like 3	O95164
CYTH1	1.03	4.83e-07	6.31605	1.03	cytohesin 1	Q15438
IGBP1	1.03	2.53e-07	6.59688	1.03	immunoglobulin (CD79A) binding protein 1	P78318
TXNDC16	1.02	0.0036	2.4437	1.02	thioredoxin domain containing 16	Q9P2K2
ZMAT1	1.02	0.0028	2.55284	1.02	zinc finger, matrin-type 1	Q5H9K5
NBEAL2	1.02	0.0021	2.67778	1.02	neurobeachin like 2	Q6ZNJ1
TGFBR3	1.02	0.0003	3.52288	1.02	transforming growth factor beta receptor III	Q03167
SFI1	1.02	3.31e-05	4.48017	1.02	SFI1 centrin binding protein	A8K8P3
TOR1AIP1	1.02	7.26e-07	6.13906	1.02	torsin A interacting protein 1	Q5JTV8
TNFRSF1B	1.02	3.23e-07	6.4908	1.02	tumor necrosis factor receptor superfamily, member 1B; microRNA 4632; microRNA 7846	P20333
PEPD	1.02	1.32e-07	6.87943	1.02	peptidase D	P12955
HINFP	1.02	2.73e-08	7.56384	1.02	histone H4 transcription factor	Q9BQA5
GCNT4	1.01	0.01	2	1.01	glucosaminyl (N-acetyl) transferase 4, core 2	Q9P109
CRHBP	1.01	0.0002	3.69897	1.01	corticotropin releasing hormone binding protein	P24387
SPATA7	1.01	7.59e-05	4.11976	1.01	spermatogenesis associated 7	Q9P0W8
DOCK4	1.01	4.58e-05	4.33913	1.01	dedicator of cytokinesis 4	Q8N1I0
GPR155	1.01	2.44e-05	4.61261	1.01	G protein-coupled receptor 155	Q7Z3F1
GLI3	1.01	2.27e-05	4.64397	1.01	GLI family zinc finger 3	P10071
NPIPB6	1.01	1.83e-05	4.73755	1.01	nuclear pore complex interacting protein family, member B6	E9PJ23
LYST	1.01	8.64e-06	5.06349	1.01	lysosomal trafficking regulator	Q99698
TMOD1	1.01	6.58e-06	5.18177	1.01	tropomodulin 1	P28289
CSGALNACT2	1.01	5.5e-06	5.25964	1.01	chondroitin sulfate N-acetylgalactosaminyltransferase 2	Q8N6G5
GPR137B	1.01	5.41e-06	5.2668	1.01	G protein-coupled receptor 137B	O60478
CPEB2	1.01	4.15e-06	5.38195	1.01	cytoplasmic polyadenylation element binding protein 2	Q7Z5Q1
CEBPB	1.01	1.23e-06	5.91009	1.01	CCAAT/enhancer binding protein (C/EBP), beta	P17676
RRAD	1.01	1.23e-06	5.91009	1.01	Ras-related associated with diabetes	P55042
DGCR2	1.01	7.88e-07	6.10347	1.01	DiGeorge syndrome critical region gene 2; DiGeorge syndrome critical region gene 11 (non-protein coding)	P98153
GNPTAB	1.01	6.63e-07	6.17849	1.01	N-acetylglucosamine-1-phosphate transferase, alpha and beta subunits	Q3T906
CNNM2	1.01	5.36e-07	6.27084	1.01	cyclin and CBS domain divalent metal cation transport mediator 2	Q9H8M5
TBC1D14	1.01	4.08e-08	7.38934	1.01	TBC1 domain family, member 14	Q9P2M4
BEX1	1	0.0021	2.67778	1	brain expressed X-linked 1	Q9HBH7
ABI3BP	1	0.0004	3.39794	1	ABI family, member 3 (NESH) binding protein	Q7Z7G0
TRIM66	1	0.0004	3.39794	1	tripartite motif containing 66	O15016
NPIPA1	1	4.31e-05	4.36552	1	nuclear pore complex interacting protein family, member A1	Q9UND3
ENTPD5	1	1.9e-05	4.72125	1	ectonucleoside triphosphate diphosphohydrolase 5	O75356
NPIPA5	1	7.56e-06	5.12148	1	nuclear pore complex interacting protein family, member A7; nuclear pore complex interacting protein family, member A8; polycystic kidney disease 1 (autosomal dominant) pseudogene 1	E9PKD4
NPIPA7	1	7.56e-06	5.12148	1	nuclear pore complex interacting protein family, member A7; nuclear pore complex interacting protein family, member A8; polycystic kidney disease 1 (autosomal dominant) pseudogene 1	E9PJI5
NPIPA8	1.14	7.56e-06	5.12148	1	nuclear pore complex interacting protein family, member A7; nuclear pore complex interacting protein family, member A8; polycystic kidney disease 1 (autosomal dominant) pseudogene 1	P0DM63
MEIG1	1	2.48e-06	5.60555	1	meiosis/spermiogenesis associated 1	Q5JSS6
MAPKAPK2	1	5.13e-07	6.28988	1	mitogen-activated protein kinase-activated protein kinase 2	P49137
WTAP	1	5.08e-07	6.29414	1	Wilms tumor 1 associated protein	Q15007
ZFYVE1	1	3.73e-07	6.42829	1	zinc finger, FYVE domain containing 1	Q9HBF4
UGCG	1	2.35e-07	6.62893	1	UDP-glucose ceramide glucosyltransferase	Q16739

## Sheet: L48_down
DEG L48 down-regulated
Gene names (primary )	MaxOfAbs log2FC	MinOfFDR P-val	MaxOflog FDR p value	FirstOflog2FC	FirstOfDescription	Uniprot_ID
DLGAP5	6.22	8.07e-14	13.0931	-6.22	discs, large (Drosophila) homolog-associated protein 5	Q15398
SHCBP1	5.36	5.88e-14	13.2306	-5.36	SHC SH2-domain binding protein 1	Q8NEM2
FAM72B	5.26	3.99e-12	11.399	-5.26	family with sequence similarity 72, member B	Q86X60
CDK1	5.24	5.22e-12	11.2823	-5.24	cyclin-dependent kinase 1	P06493
FAM72C	5.2	1.62e-12	11.7905	-5.2	family with sequence similarity 72, member C	H0Y354
FAM72A	5.13	2.87e-12	11.5421	-5.13	family with sequence similarity 72, member A	Q5TYM5
FAM72D	5.18	2.87e-12	11.5421	-5.13	family with sequence similarity 72, member A	Q6L9T8
NDC80	5.13	1.09e-13	12.9626	-5.13	NDC80 kinetochore complex component	O14777
PBK	4.84	8.36e-12	11.0778	-4.84	PDZ binding kinase	Q96KB5
CDC20	4.75	2.09e-13	12.6799	-4.75	cell division cycle 20	Q12834
PLK1	4.74	3.92e-13	12.4067	-4.74	polo-like kinase 1	P53350
TOP2A	4.74	1.34e-13	12.8729	-4.74	topoisomerase (DNA) II alpha	P11388
KIF20A	4.71	2.22e-11	10.6536	-4.71	kinesin family member 20A	O95235
SGO1	4.69	1.09e-11	10.9626	-4.69	shugoshin-like 1 (S. pombe)	Q5FBB7
KIF2C	4.58	4.88e-11	10.3116	-4.58	kinesin family member 2C	Q99661
DEPDC1	4.5	8.36e-12	11.0778	-4.5	DEP domain containing 1	Q5TB30
PRC1	4.44	1.57e-14	13.8041	-4.44	protein regulator of cytokinesis 1	O43663
CCNA2	4.31	1.47e-12	11.8327	-4.31	cyclin A2	P20248
RRM2	4.3	4e-12	11.3979	-4.3	ribonucleotide reductase M2	P31350
TPX2	4.29	8.94e-14	13.0487	-4.29	TPX2, microtubule-associated	Q9ULW0
CEP55	4.21	7.04e-11	10.1524	-4.21	centrosomal protein 55kDa	Q53EZ4
BUB1	4.19	3.13e-12	11.5045	-4.19	BUB1 mitotic checkpoint serine/threonine kinase	O43683
ANLN	4.11	1.46e-12	11.8356	-4.11	anillin actin binding protein	Q9NQW6
NUF2	4.06	8.59e-10	9.06601	-4.06	NUF2, NDC80 kinetochore complex component	Q9BZD4
SPAG5	4.06	2.67e-10	9.57349	-4.06	sperm associated antigen 5	Q96R06
E2F8	4	6.06e-09	8.21753	-4	E2F transcription factor 8	A0AVK6
TTK	4	2.67e-10	9.57349	-4	TTK protein kinase	P33981
KIF23	3.97	1.41e-12	11.8508	-3.97	kinesin family member 23	Q02241
CCNB2	3.95	8.36e-12	11.0778	-3.95	cyclin B2	O95067
VEPH1	3.92	9.62e-12	11.0168	-3.92	ventricular zone expressed PH domain containing 1	Q14D04
MKI67	3.92	1.54e-13	12.8125	-3.92	marker of proliferation Ki-67	P46013
FAM83D	3.9	3.42e-12	11.466	-3.9	family with sequence similarity 83, member D	Q9H4H8
TNFRSF9	3.86	5.88e-14	13.2306	-3.86	tumor necrosis factor receptor superfamily, member 9	Q07011
AURKB	3.84	2.97e-11	10.5272	-3.84	aurora kinase B	Q96GD4
CENPF	3.83	2.58e-11	10.5884	-3.83	centromere protein F	P49454
DIAPH3	3.8	2.85e-12	11.5452	-3.8	diaphanous-related formin 3	Q9NSV4
NEK2	3.72	3.99e-12	11.399	-3.72	NIMA-related kinase 2	P51955
CIP2A	3.71	3.56e-11	10.4486	-3.71	KIAA1524	Q8TCG1
KIF4A	3.54	3.4e-11	10.4685	-3.54	kinesin family member 4A	O95239
ARHGAP11A	3.53	1.17e-10	9.93181	-3.53	Rho GTPase activating protein 11B; Rho GTPase activating protein 11A	Q6P4F7
ARHGAP11B	3.53	1.17e-10	9.93181	-3.53	Rho GTPase activating protein 11B; Rho GTPase activating protein 11A	Q3KRB8
CDKN3	3.53	3.92e-13	12.4067	-3.53	cyclin-dependent kinase inhibitor 3	Q16667
LMNB1	3.52	1.95e-11	10.71	-3.52	lamin B1	P20700
CCNB1	3.52	1.68e-12	11.7747	-3.52	cyclin B1	P14635
PLK4	3.49	3.87e-11	10.4123	-3.49	polo-like kinase 4	O00444
HJURP	3.49	2.94e-12	11.5317	-3.49	Holliday junction recognition protein	Q8NCD3
FANCD2	3.48	6.78e-11	10.1688	-3.48	Fanconi anemia complementation group D2	Q9BXW9
SKA1	3.46	2.69e-11	10.5702	-3.46	spindle and kinetochore associated complex subunit 1	Q96BD8
ASPM	3.45	1.2e-14	13.9208	-3.45	abnormal spindle microtubule assembly	Q8IZT6
NCAPG	3.43	3.13e-12	11.5045	-3.43	non-SMC condensin I complex subunit G	Q9BPX3
SEMA3A	3.4	3.5e-09	8.45593	-3.4	sema domain, immunoglobulin domain (Ig), short basic domain, secreted, (semaphorin) 3A	Q14563
CSNK1G1	3.37	2.15e-10	9.66756	-3.37	KIAA0101; casein kinase 1, gamma 1	Q9HCP0
PCLAF	3.37	2.15e-10	9.66756	-3.37	KIAA0101; casein kinase 1, gamma 1	Q15004
KIF14	3.35	3.62e-10	9.44129	-3.35	kinesin family member 14	Q15058
RAD51AP1	3.35	1.5e-11	10.8239	-3.35	RAD51 associated protein 1	Q96B01
BUB1B	3.35	4.34e-12	11.3625	-3.35	BUB1 mitotic checkpoint serine/threonine kinase B	O60566
CDC25C	3.34	8.07e-11	10.0931	-3.34	cell division cycle 25C	P30307
MLLT11	3.34	3.13e-12	11.5045	-3.34	myeloid/lymphoid or mixed-lineage leukemia; translocated to, 11	Q13015
TACC3	3.21	7.54e-09	8.12263	-3.21	transforming, acidic coiled-coil containing protein 3	Q9Y6A5
PRR11	3.19	2.09e-12	11.6799	-3.19	proline rich 11	Q96HE9
KNL1	3.17	5.07e-11	10.295	-3.17	cancer susceptibility candidate 5	Q8NG31
IL7R	3.13	6.79e-09	8.16813	-3.13	interleukin 7 receptor	P16871
NUSAP1	3.13	1.3e-11	10.8861	-3.13	nucleolar and spindle associated protein 1	Q9BXS6
ECT2	3.11	1.88e-10	9.72584	-3.11	epithelial cell transforming 2	Q9H8V3
AURKA	3.1	4.29e-13	12.3675	-3.1	aurora kinase A	O14965
CENPE	3.08	1.43e-11	10.8447	-3.08	centromere protein E	Q02224
NCAPH	3.06	1.26e-09	8.89963	-3.06	non-SMC condensin I complex subunit H	Q15003
AKR1B15	3.06	8.36e-12	11.0778	-3.06	aldo-keto reductase family 1, member B15	C9JRZ8
MELK	3.06	8.36e-12	11.0778	-3.06	maternal embryonic leucine zipper kinase	Q14680
KDELR3	3.04	1.09e-09	8.96257	-3.04	KDEL (Lys-Asp-Glu-Leu) endoplasmic reticulum protein retention receptor 3	O43731
MILR1	3.02	6.02e-11	10.2204	-3.02	mast cell immunoglobulin-like receptor 1	Q7Z6M3
CDCA8	3.02	1.58e-11	10.8013	-3.02	cell division cycle associated 8	Q53HL2
PTTG1	2.96	1.94e-10	9.7122	-2.96	pituitary tumor-transforming 1	O95997
DNAJC22	2.95	1.25e-07	6.90309	-2.95	DnaJ (Hsp40) homolog, subfamily C, member 22	Q8N4W6
ESCO2	2.94	2.71e-07	6.56703	-2.94	establishment of sister chromatid cohesion N-acetyltransferase 2	Q56NI9
CKAP2L	2.93	1.7e-11	10.7696	-2.93	cytoskeleton associated protein 2-like	Q8IYA6
CDCA3	2.91	6.03e-10	9.21968	-2.91	cell division cycle associated 3	Q99618
DTL	2.9	5.94e-08	7.22621	-2.9	denticleless E3 ubiquitin protein ligase homolog (Drosophila)	Q9NZJ0
LOXL1	2.89	1.3e-11	10.8861	-2.89	lysyl oxidase-like 1	Q08397
AQP9	2.88	7.73e-08	7.11182	-2.88	aquaporin 9	O43315
KIF15	4.1	1.84e-12	11.7352	-2.87	kinesin family member 15	Q9NS87
CENPU	2.84	2.87e-10	9.54212	-2.84	centromere protein U	Q71F23
GPX8	2.82	3.99e-10	9.39903	-2.82	glutathione peroxidase 8 (putative)	Q8TED1
TRIP13	2.82	2.56e-10	9.59176	-2.82	thyroid hormone receptor interactor 13	Q15645
E2F1	2.79	3.91e-10	9.40782	-2.79	E2F transcription factor 1	Q01094
TLR3	2.79	1.23e-10	9.91009	-2.79	toll-like receptor 3	O15455
HMMR	2.78	1.75e-06	5.75696	-2.78	hyaluronan-mediated motility receptor (RHAMM)	O75330
TK1	2.78	1.36e-09	8.86646	-2.78	thymidine kinase 1, soluble	P04183
UBE2T	2.78	1.24e-09	8.90658	-2.78	ubiquitin conjugating enzyme E2T	Q9NPD8
GINS1	2.77	6.75e-07	6.1707	-2.77	GINS complex subunit 1 (Psf1 homolog)	Q14691
FOXM1	2.76	1.43e-11	10.8447	-2.76	forkhead box M1	Q08050
POLQ	2.73	5.21e-10	9.28316	-2.73	polymerase (DNA directed), theta	O75417
FAM111B	2.72	8.02e-09	8.09583	-2.72	family with sequence similarity 111, member B	Q6SJ93
TRIM22	2.72	8.36e-12	11.0778	-2.72	tripartite motif containing 22	Q8IYM9
MAD2L1	2.71	3.95e-10	9.4034	-2.71	MAD2 mitotic arrest deficient-like 1 (yeast)	Q13257
DDIAS	2.69	2.86e-06	5.54363	-2.69	DNA damage-induced apoptosis suppressor	Q8IXT1
KIF11	2.68	6.35e-09	8.19723	-2.68	kinesin family member 11	P52732
AKR1B10	2.65	9.87e-08	7.00568	-2.65	aldo-keto reductase family 1, member B10 (aldose reductase)	O60218
CRABP2	2.65	4.9e-10	9.3098	-2.65	cellular retinoic acid binding protein 2	P29373
APOH	2.65	2.74e-10	9.56225	-2.65	apolipoprotein H (beta-2-glycoprotein I)	P02749
RFTN2	2.63	8.46e-06	5.07263	-2.63	raftlin family member 2	Q52LD8
CCDC186	2.63	9.38e-07	6.0278	-2.63	coiled-coil domain containing 186; microRNA 2110	Q7Z3E2
KIF22	2.62	3.83e-11	10.4168	-2.62	kinesin family member 22	Q14807
CENPA	2.61	3.87e-08	7.41229	-2.61	centromere protein A	P49450
UBE2C	2.59	2.67e-10	9.57349	-2.59	ubiquitin-conjugating enzyme E2C	O00762
MFAP2	2.59	3.56e-11	10.4486	-2.59	microfibrillar associated protein 2	P55001
APOBEC3A	2.54	7.55e-10	9.12205	-2.54	apolipoprotein B mRNA editing enzyme, catalytic polypeptide-like 3B	P31941
APOBEC3B	2.54	7.55e-10	9.12205	-2.54	apolipoprotein B mRNA editing enzyme, catalytic polypeptide-like 3B	Q9UH17
GTSE1	2.52	1.36e-09	8.86646	-2.52	G-2 and S-phase expressed 1	Q9NYZ3
APOBEC3G	2.51	9.2e-06	5.03621	-2.51	apolipoprotein B mRNA editing enzyme, catalytic polypeptide-like 3G	Q9HC16
HIST1H2BM	2.51	7.46e-08	7.12726	-2.51	histone cluster 1, H2bm	Q99879
CDCA2	2.51	2e-09	8.69897	-2.51	cell division cycle associated 2	Q69YH5
SPC25	2.49	7.49e-08	7.12552	-2.49	SPC25, NDC80 kinetochore complex component	Q9HBM1
CIT	2.49	7.97e-10	9.09854	-2.49	citron rho-interacting serine/threonine kinase; microRNA 1178	O14578
ASNS	2.47	2.7e-08	7.56864	-2.47	asparagine synthetase (glutamine-hydrolyzing)	P08243
WDR76	2.47	1.14e-09	8.9431	-2.47	WD repeat domain 76	Q9H967
HSPB8	2.45	6.99e-10	9.15552	-2.45	heat shock 22kDa protein 8	Q9UJY1
PARPBP	2.44	1.43e-08	7.84466	-2.44	PARP1 binding protein	Q9NWS1
FANCI	2.44	2.22e-11	10.6536	-2.44	Fanconi anemia complementation group I	Q9NVI1
RAD54L	2.43	3.34e-08	7.47625	-2.43	RAD54-like (S. cerevisiae)	Q92698
RAB7B	2.43	1.59e-08	7.7986	-2.43	RAB7B, member RAS oncogene family	Q96AH8
CENPI	2.43	1.26e-08	7.89963	-2.43	centromere protein I	Q92674
CA9	2.42	1.21e-09	8.91721	-2.42	carbonic anhydrase IX	Q16790
USP18	2.41	2.02e-08	7.69465	-2.41	ubiquitin specific peptidase 18	Q9UMW8
USP41	2.84	2.67e-10	9.57349	-2.41	ubiquitin specific peptidase 18	Q3LFD5
APOL1	2.4	8.77e-09	8.057	-2.4	apolipoprotein L1	O14791
CENPW	2.39	8.41e-09	8.0752	-2.39	centromere protein W	Q5EE01
TMPO	2.39	8.72e-10	9.05948	-2.39	thymopoietin	P42166
ARRDC4	2.39	1.39e-11	10.857	-2.39	arrestin domain containing 4	Q8NCT1
KIF20B	2.37	8.04e-10	9.09474	-2.37	kinesin family member 20B	Q96Q89
GBP1	2.35	3.33e-06	5.47756	-2.35	guanylate binding protein 1, interferon-inducible	P32455
MND1	2.35	9.01e-09	8.04528	-2.35	meiotic nuclear divisions 1	Q9BWT6
CKS1B	2.34	4.6e-09	8.33724	-2.34	CDC28 protein kinase regulatory subunit 1B	P61024
CCL2	2.32	9.01e-09	8.04528	-2.32	chemokine (C-C motif) ligand 2	P13500
CKAP2	2.31	2.5e-08	7.60206	-2.31	cytoskeleton associated protein 2	Q8WWK9
PDCD1LG2	2.31	2.07e-10	9.68403	-2.31	programmed cell death 1 ligand 2	Q9BQ51
EXO1	2.3	1.77e-06	5.75203	-2.3	exonuclease 1	Q9UQ84
RTKN2	2.3	1.28e-06	5.89279	-2.3	rhotekin 2	Q8IZC4
ZWILCH	2.3	2.44e-07	6.61261	-2.3	zwilch kinetochore protein	Q9H900
GJA9	2.28	9.64e-10	9.01592	-2.28	MYC binding protein; gap junction protein alpha 9	P57773
MYCBP	2.28	9.64e-10	9.01592	-2.28	MYC binding protein; gap junction protein alpha 9	Q99417
SASS6	2.27	2.04e-08	7.69037	-2.27	SAS-6 centriolar assembly protein	Q6UVJ0
ORC6	2.26	2.15e-10	9.66756	-2.26	origin recognition complex subunit 6	Q9Y5N6
BRCA1	2.25	9.01e-09	8.04528	-2.25	breast cancer 1, early onset	P38398
TXNIP	2.25	4.04e-09	8.39362	-2.25	thioredoxin interacting protein	Q9H3M7
NCAPG2	2.25	2.22e-11	10.6536	-2.25	non-SMC condensin II complex subunit G2	Q86XI2
KCNT2	2.22	3.89e-06	5.41005	-2.22	potassium channel, sodium activated subfamily T, member 2	Q6UVM3
CFI	2.22	1.47e-07	6.83268	-2.22	complement factor I	P05156
SGO2	2.22	3.27e-08	7.48545	-2.22	shugoshin-like 2 (S. pombe)	Q562F6
SERPINH1	2.21	1.76e-08	7.75449	-2.21	serpin peptidase inhibitor, clade H (heat shock protein 47), member 1, (collagen binding protein 1)	P50454
IFIT1	2.2	5.91e-08	7.22841	-2.2	interferon-induced protein with tetratricopeptide repeats 1	P09914
TYMS	2.2	4.06e-10	9.39147	-2.2	thymidylate synthetase	P04818
HMGB2	2.19	1.8e-10	9.74473	-2.19	high mobility group box 2	P26583
NMI	2.18	1.35e-07	6.86967	-2.18	N-myc (and STAT) interactor	Q13287
AKR1C1	2.18	5.26e-08	7.27901	-2.18	aldo-keto reductase family 1, member C1	Q04828
MR1	2.18	9.83e-11	10.0074	-2.18	major histocompatibility complex, class I-related	Q95460
STMN1	2.18	2.22e-11	10.6536	-2.18	stathmin 1; microRNA 3917	P16949
BORA	2.17	2.37e-09	8.62525	-2.17	bora, aurora kinase A activator	Q6PGQ7
SMC2	2.16	1.53e-09	8.81531	-2.16	structural maintenance of chromosomes 2	O95347
RACGAP1	2.13	1.85e-10	9.73283	-2.13	Rac GTPase activating protein 1	Q9H0H5
KPNA2	2.13	4.69e-11	10.3288	-2.13	karyopherin alpha 2 (RAG cohort 1, importin alpha 1)	P52292
PER2	2.11	8.66e-07	6.06248	-2.11	period circadian clock 2	O15055
MAPK10	2.11	8.94e-08	7.04866	-2.11	mitogen-activated protein kinase 10	P53779
MMS22L	2.11	4.79e-08	7.31966	-2.11	MMS22-like, DNA repair protein	Q6ZRQ5
LRR1	2.09	3.64e-07	6.4389	-2.09	leucine rich repeat protein 1; ras homolog family member Q pseudogene 1	Q96L50
TIGAR	2.09	1.24e-07	6.90658	-2.09	TP53 induced glycolysis regulatory phosphatase	Q9NQ88
PCDHB6	2.09	2.51e-08	7.60033	-2.09	protocadherin beta 6	Q9Y5E3
XRCC4	2.09	2.39e-11	10.6216	-2.09	X-ray repair complementing defective repair in Chinese hamster cells 4	Q13426
STIL	2.06	1.41e-07	6.85078	-2.06	SCL/TAL1 interrupting locus	Q15468
KNTC1	2.05	2.67e-10	9.57349	-2.05	kinetochore associated 1	P50748
CDC45	2.04	1.61e-08	7.79317	-2.04	cell division cycle 45	O75419
LAS2	2.03	4.36e-08	7.36051	-2.03	chromosome 18 open reading frame 54	Q8IYD9
C1orf54	2.03	7.03e-09	8.15304	-2.03	chromosome 1 open reading frame 54	Q8WWF1
MOCOS	2.03	3.16e-09	8.50031	-2.03	molybdenum cofactor sulfurase	Q96EN8
PCYT1B	2.02	2.46e-07	6.60906	-2.02	phosphate cytidylyltransferase 1, choline, beta	Q9Y5K3
NRXN2	2.02	7.55e-09	8.12205	-2.02	neurexin 2	P58401
MYBL2	2.01	1.04e-08	7.98297	-2.01	v-myb avian myeloblastosis viral oncogene homolog-like 2	P10244
APOBEC3D	2	4.19e-08	7.37779	-2	apolipoprotein B mRNA editing enzyme, catalytic polypeptide-like 3D	Q96AK3
CASP10	1.99	1.17e-06	5.93181	-1.99	caspase 10	Q92851
DDX60	1.99	7.19e-09	8.14327	-1.99	DEAD (Asp-Glu-Ala-Asp) box polypeptide 60	Q8IY21
NMU	1.98	1.51e-05	4.82102	-1.98	neuromedin U	P48645
CCDC74A	1.98	1.13e-08	7.94692	-1.98	coiled-coil domain containing 74A	Q96AQ1
SPARC	1.98	4.87e-10	9.31247	-1.98	secreted protein, acidic, cysteine-rich (osteonectin)	P09486
ZNF532	1.98	2.81e-10	9.55129	-1.98	zinc finger protein 532	Q9HCE3
FSBP	1.98	1.67e-10	9.77728	-1.98	RAD54 homolog B (S. cerevisiae); fibrinogen silencer binding protein	O95073
RAD54B	1.98	1.67e-10	9.77728	-1.98	RAD54 homolog B (S. cerevisiae); fibrinogen silencer binding protein	Q9Y620
IL31RA	1.97	1.31e-08	7.88273	-1.97	interleukin 31 receptor A	Q8NI17
NUCB2	1.97	5.82e-11	10.2351	-1.97	nucleobindin 2	P80303
APOBEC3F	1.96	3.57e-07	6.44733	-1.96	apolipoprotein B mRNA editing enzyme, catalytic polypeptide-like 3F	Q8IUX4
PHF19	1.96	1.25e-07	6.90309	-1.96	PHD finger protein 19	Q5T6S3
S100A3	1.96	4.42e-09	8.35458	-1.96	S100 calcium binding protein A3	P33764
OCC1	1.96	1.35e-09	8.86967	-1.96	chromosome 12 open reading frame 75	Q8TAD7
PRRG4	1.95	2.31e-05	4.63639	-1.95	proline rich Gla (G-carboxyglutamic acid) 4 (transmembrane)	Q9BZD6
SSX1	1.95	2.03e-07	6.6925	-1.95	synovial sarcoma, X breakpoint 1	Q16384
CDC6	1.95	8.12e-09	8.09044	-1.95	cell division cycle 6	Q99741
IL1A	1.94	1.33e-05	4.87615	-1.94	interleukin 1 alpha	P01583
XRCC2	1.93	7.59e-08	7.11976	-1.93	X-ray repair complementing defective repair in Chinese hamster cells 2	O43543
IFITM2	1.93	1.48e-08	7.82974	-1.93	interferon induced transmembrane protein 2	Q01629
PSAT1	1.93	2.23e-09	8.6517	-1.93	phosphoserine aminotransferase 1	Q9Y617
RFC4	1.93	3.14e-10	9.50307	-1.93	replication factor C subunit 4	P35249
MIS18BP1	1.92	3.78e-06	5.42251	-1.92	MIS18 binding protein 1	Q6P0N0
F3	1.92	1.68e-06	5.77469	-1.92	coagulation factor III (thromboplastin, tissue factor)	P13726
ATAD2	1.92	8.35e-07	6.07831	-1.92	ATPase family, AAA domain containing 2	Q6PL18
MAGED1	1.92	9.69e-08	7.01368	-1.92	MAGE family member D1	Q9Y5V3
PIR	1.92	7.75e-08	7.1107	-1.92	pirin	O00625
IFI44L	1.92	5.63e-08	7.24949	-1.92	interferon-induced protein 44-like	Q53G44
RFC3	1.92	2.82e-08	7.54975	-1.92	replication factor C subunit 3	P40938
MIS18A	1.92	1.48e-08	7.82974	-1.92	MIS18 kinetochore protein A	Q9NYP9
FAIM2	1.92	3.93e-10	9.40561	-1.92	Fas apoptotic inhibitory molecule 2	Q9BWQ8
HES1	1.91	0.0002	3.69897	-1.91	hes family bHLH transcription factor 1	Q14469
FGF7	1.91	6.84e-05	4.16494	-1.91	fibroblast growth factor 7	P21781
TPK1	1.91	1.25e-06	5.90309	-1.91	thiamin pyrophosphokinase 1	Q9H3S4
MANSC1	1.91	5.56e-08	7.25493	-1.91	MANSC domain containing 1	Q9H8J5
RFX5	1.91	3.83e-09	8.4168	-1.91	regulatory factor X, 5 (influences HLA class II expression)	P48382
C1orf94	1.9	1.97e-07	6.70553	-1.9	chromosome 1 open reading frame 94	Q6P1W5
CENPK	1.9	1.27e-08	7.8962	-1.9	centromere protein K	Q9BS16
TMEM117	1.89	1.47e-05	4.83268	-1.89	transmembrane protein 117	Q9H0C3
GPR85	1.88	2.37e-09	8.62525	-1.88	G protein-coupled receptor 85	P60893
DENND1B	1.86	8.35e-07	6.07831	-1.86	DENN/MADD domain containing 1B	Q6P3S1
FANCA	1.86	1.67e-07	6.77728	-1.86	Fanconi anemia complementation group A	O15360
EFCAB11	1.86	1.1e-07	6.95861	-1.86	EF-hand calcium binding domain 11	Q9BUY7
MYBL1	1.85	4.4e-09	8.35655	-1.85	v-myb avian myeloblastosis viral oncogene homolog-like 1	P10243
RRM1	1.85	3.87e-10	9.41229	-1.85	ribonucleotide reductase M1	P23921
PHGDH	1.85	2.59e-10	9.5867	-1.85	phosphoglycerate dehydrogenase	O43175
PTPN22	1.84	5.99e-08	7.22257	-1.84	protein tyrosine phosphatase, non-receptor type 22 (lymphoid)	Q9Y2R2
HMSD	1.83	8.15e-06	5.08884	-1.83	histocompatibility (minor) serpin domain containing	A8MTL9
PRLR	1.83	2.31e-06	5.63639	-1.83	prolactin receptor	P16471
ENG	1.83	5.29e-10	9.27654	-1.83	endoglin	P17813
TNFAIP2	1.82	7.32e-09	8.13549	-1.82	tumor necrosis factor, alpha-induced protein 2	Q03169
ERAP2	1.82	1.01e-09	8.99568	-1.82	endoplasmic reticulum aminopeptidase 2	Q6P179
MCM6	1.81	5.57e-06	5.25414	-1.81	minichromosome maintenance complex component 6	Q14566
TBC1D8B	1.81	2.48e-07	6.60555	-1.81	TBC1 domain family, member 8B (with GRAM domain)	Q0IIM8
ARHGAP31	1.81	1.63e-07	6.78781	-1.81	Rho GTPase activating protein 31	Q2M1Z3
AKR1C2	2.18	5.26e-08	7.27901	-1.81	aldo-keto reductase family 1, member C2	P52895
PIGK	1.81	7.77e-10	9.10958	-1.81	phosphatidylinositol glycan anchor biosynthesis class K	Q92643
FBXO43	1.8	2.02e-05	4.69465	-1.8	F-box protein 43	Q4G163
MYPN	1.8	8.06e-06	5.09366	-1.8	myopalladin	Q86TC9
SPRED3	1.8	3.78e-06	5.42251	-1.8	sprouty-related, EVH1 domain containing 3	Q2MJR0
BLM	1.8	2.19e-07	6.65956	-1.8	Bloom syndrome, RecQ helicase-like	P54132
NLRP3	1.8	3.43e-08	7.46471	-1.8	NLR family, pyrin domain containing 3	Q96P20
COL1A2	1.8	8.7e-10	9.06048	-1.8	collagen, type I, alpha 2	P08123
RANBP3L	1.79	6.56e-05	4.1831	-1.79	RAN binding protein 3-like	Q86VV4
ACBD7	1.79	8.95e-06	5.04818	-1.79	acyl-CoA binding domain containing 7	Q8N6N7
PARP2	1.79	5.37e-09	8.27003	-1.79	poly(ADP-ribose) polymerase 2	Q9UGN5
MEF2C	1.78	1.61e-05	4.79317	-1.78	myocyte enhancer factor 2C	Q06413
SLC22A5	1.78	1.36e-06	5.86646	-1.78	solute carrier family 22 (organic cation/carnitine transporter), member 5	O76082
ZWINT	1.78	7.03e-09	8.15304	-1.78	ZW10 interacting kinetochore protein	O95229
NFATC2	1.77	1.39e-07	6.85699	-1.77	nuclear factor of activated T-cells, cytoplasmic, calcineurin-dependent 2	Q13469
RCAN1	1.77	2.88e-08	7.54061	-1.77	regulator of calcineurin 1	P53805
MCM5	1.77	7.55e-09	8.12205	-1.77	minichromosome maintenance complex component 5	P33992
TRIM14	1.77	1.14e-09	8.9431	-1.77	tripartite motif containing 14	Q14142
GBP2	1.76	1.51e-06	5.82102	-1.76	guanylate binding protein 2, interferon-inducible	P32456
TNC	1.76	6.45e-10	9.19044	-1.76	tenascin C	P24821
SERPINA1	1.75	2.44e-08	7.61261	-1.75	serpin peptidase inhibitor, clade A (alpha-1 antiproteinase, antitrypsin), member 1	P01009
FBXO5	1.75	1.5e-08	7.82391	-1.75	F-box protein 5	Q9UKT4
WDHD1	1.75	1.43e-08	7.84466	-1.75	WD repeat and HMG-box DNA binding protein 1	O75717
FCGR2A	1.74	1.88e-06	5.72584	-1.74	Fc fragment of IgG, low affinity IIa, receptor (CD32)	P12318
EPHA2	1.73	2.89e-06	5.5391	-1.73	EPH receptor A2	P29317
SLC25A43	1.73	1.13e-06	5.94692	-1.73	solute carrier family 25, member 43	Q8WUT9
CDCA5	1.73	9.9e-07	6.00436	-1.73	cell division cycle associated 5	Q96FF9
EHD3	1.73	4.71e-07	6.32698	-1.73	EH domain containing 3	Q9NZN3
GABRA3	1.73	1.59e-09	8.7986	-1.73	gamma-aminobutyric acid (GABA) A receptor, alpha 3	P34903
PDGFRB	1.73	7.51e-10	9.12436	-1.73	platelet-derived growth factor receptor, beta polypeptide	P09619
FADS2	1.72	0.0001	4	-1.72	fatty acid desaturase 2	O95864
METTL4	1.72	2.7e-08	7.56864	-1.72	methyltransferase like 4	Q8N3J2
PAX6	1.72	9.31e-10	9.03105	-1.72	paired box 6	P26367
SENP1	1.72	6.01e-10	9.22113	-1.72	SUMO1/sentrin specific peptidase 1	Q9P0U3
SLC14A1	1.71	0.0008	3.09691	-1.71	solute carrier family 14 (urea transporter), member 1 (Kidd blood group)	Q13336
KIFC1	1.71	3.37e-07	6.47237	-1.71	kinesin family member C1	Q9BW19
FAM167A	1.71	5.71e-09	8.24336	-1.71	family with sequence similarity 167, member A	Q96KS9
NUP205	1.71	5.57e-09	8.25414	-1.71	nucleoporin 205kDa	Q92621
PLEKHA2	1.71	5.12e-09	8.29073	-1.71	pleckstrin homology domain containing, family A (phosphoinositide binding specific) member 2	Q9HB19
IGFBP6	1.71	1.65e-09	8.78252	-1.71	insulin like growth factor binding protein 6	P24592
CKAP4	1.71	7.97e-10	9.09854	-1.71	cytoskeleton-associated protein 4	Q07065
HELLS	1.7	7.31e-08	7.13608	-1.7	helicase, lymphoid-specific	Q9NRZ9
SCARA3	1.7	2.13e-08	7.67162	-1.7	scavenger receptor class A, member 3	Q6AZY7
GPR19	1.7	6.87e-09	8.16304	-1.7	G protein-coupled receptor 19	Q15760
SIX4	1.69	1.03e-06	5.98716	-1.69	SIX homeobox 4	Q9UIU6
CHN1	1.69	4.78e-08	7.32057	-1.69	chimerin 1	P15882
HIST2H3A; HIST2H3C; HIST2H3D	1.96	3.02e-08	7.51999	-1.69	histone cluster 2, H3a	Q71DI3
MORN4	1.69	2.3e-08	7.63827	-1.69	MORN repeat containing 4	Q8NDC4
CEP41	1.68	1.17e-06	5.93181	-1.68	centrosomal protein 41kDa	Q9BYV8
APOBEC3C	1.68	8.82e-10	9.05453	-1.68	apolipoprotein B mRNA editing enzyme, catalytic polypeptide-like 3C	Q9NRW3
KNSTRN	1.68	7.68e-10	9.11464	-1.68	kinetochore-localized astrin/SPAG5 binding protein	Q9Y448
SERPINB7	1.67	2.17e-06	5.66354	-1.67	serpin peptidase inhibitor, clade B (ovalbumin), member 7	O75635
BIRC5	1.67	6.17e-07	6.20971	-1.67	baculoviral IAP repeat containing 5	O15392
F2RL2	1.67	1.02e-08	7.9914	-1.67	coagulation factor II (thrombin) receptor-like 2	O00254
SLC7A5	1.66	3.6e-08	7.4437	-1.66	solute carrier family 7 (amino acid transporter light chain, L system), member 5	Q01650
SKA2	1.66	8.93e-10	9.04915	-1.66	spindle and kinetochore associated complex subunit 2	Q8WVK7
ORC1	1.65	1.69e-06	5.77211	-1.65	origin recognition complex subunit 1	Q13415
GSTCD	1.65	6.01e-10	9.22113	-1.65	glutathione S-transferase, C-terminal domain containing	Q8NEC7
MCM8	1.65	4.69e-10	9.32883	-1.65	minichromosome maintenance 8 homologous recombination repair factor	Q9UJA3
POLE2	1.64	3.31e-06	5.48017	-1.64	polymerase (DNA directed), epsilon 2, accessory subunit	P56282
UHRF1	1.64	1.58e-07	6.80134	-1.64	ubiquitin-like with PHD and ring finger domains 1	Q96T88
QPCT	1.64	2.79e-08	7.5544	-1.64	glutaminyl-peptide cyclotransferase	Q16769
NCAPD2	1.64	9.4e-09	8.02687	-1.64	non-SMC condensin I complex subunit D2	Q15021
CIART	1.64	6.19e-10	9.20831	-1.64	circadian associated repressor of transcription	Q8N365
CPED1	1.63	1.2e-06	5.92082	-1.63	cadherin-like and PC-esterase domain containing 1	A4D0V7
SLC16A7	1.63	8.97e-07	6.04721	-1.63	solute carrier family 16 (monocarboxylate transporter), member 7	O60669
GAS2L3	1.63	1.16e-07	6.93554	-1.63	growth arrest-specific 2 like 3	Q86XJ1
RAD51	1.62	8.91e-05	4.05012	-1.62	RAD51 recombinase	Q06609
IDH2	1.62	1.33e-06	5.87615	-1.62	isocitrate dehydrogenase 2 (NADP+), mitochondrial	P48735
HMGB3	1.62	4.98e-07	6.30277	-1.62	high mobility group box 3	O15347
ALDH18A1	1.62	3.07e-07	6.51286	-1.62	aldehyde dehydrogenase 18 family, member A1	P54886
KIF18A	1.62	2.96e-07	6.52871	-1.62	kinesin family member 18A	Q8NI77
SEC23A	1.62	1.86e-07	6.73049	-1.62	Sec23 homolog A, COPII coat complex component	Q15436
TTC32	1.62	1.67e-07	6.77728	-1.62	tetratricopeptide repeat domain 32	Q5I0X7
RNASEH2A	1.62	1.28e-07	6.89279	-1.62	ribonuclease H2, subunit A	O75792
INCENP	1.62	3.62e-08	7.44129	-1.62	inner centromere protein	Q9NQS7
RHNO1	1.62	2.67e-10	9.57349	-1.62	RAD9-HUS1-RAD1 interacting nuclear orphan 1	Q9BSD3
POLA2	1.61	1.75e-06	5.75696	-1.61	polymerase (DNA directed), alpha 2, accessory subunit	Q14181
SLC25A35	1.61	5.4e-07	6.26761	-1.61	solute carrier family 25, member 35	Q3KQZ1
NDUFAF5	1.61	2.09e-07	6.67985	-1.61	NADH dehydrogenase (ubiquinone) complex I, assembly factor 5	Q5TEU4
BID	1.61	5.53e-08	7.25727	-1.61	BH3 interacting domain death agonist	P55957
SCFD2	1.61	2.44e-08	7.61261	-1.61	sec1 family domain containing 2	Q8WU76
UBE2S	1.61	1.04e-08	7.98297	-1.61	ubiquitin-conjugating enzyme E2S	Q16763
PUS7L	1.6	5.26e-07	6.27901	-1.6	pseudouridylate synthase 7-like	Q9H0K6
COQ3	1.6	3.27e-07	6.48545	-1.6	coenzyme Q3 methyltransferase	Q9NZJ6
PTCHD4	1.6	2.97e-07	6.52724	-1.6	patched domain containing 4	Q6ZW05
CCDC74B	1.6	1.42e-07	6.84771	-1.6	coiled-coil domain containing 74B	Q96LY2
LMO7	1.6	1.85e-08	7.73283	-1.6	LIM domain 7	Q8WWI1
MBOAT1	1.6	1.19e-08	7.92445	-1.6	membrane bound O-acyltransferase domain containing 1	Q6ZNC8
NHLRC2	1.6	2.87e-09	8.54212	-1.6	NHL repeat containing 2	Q8NBF2
SELL	1.59	1.33e-05	4.87615	-1.59	selectin L	P14151
ANGPTL2	1.59	1.12e-07	6.95078	-1.59	angiopoietin like 2	Q9UKU9
KIAA0391	1.59	3.76e-08	7.42481	-1.59	KIAA0391	O15091
TXNRD2	1.59	1.25e-08	7.90309	-1.59	thioredoxin reductase 2	Q9NNW7
GOT1	1.59	8.79e-10	9.05601	-1.59	glutamic-oxaloacetic transaminase 1, soluble	P17174
GOLT1B	1.58	4.3e-07	6.36653	-1.58	golgi transport 1B	Q9Y3E0
TDO2	1.58	2.84e-07	6.54668	-1.58	tryptophan 2,3-dioxygenase	P48775
CDK2	1.58	1.43e-08	7.84466	-1.58	cyclin-dependent kinase 2	P24941
ASF1B	1.57	8.29e-08	7.08145	-1.57	anti-silencing function 1B histone chaperone	Q9NVP2
SNRPA1	1.57	1.85e-08	7.73283	-1.57	small nuclear ribonucleoprotein polypeptide A	P09661
LRRC49	1.57	3.69e-09	8.43297	-1.57	leucine rich repeat containing 49	Q8IUZ0
MTUS2	1.56	2.51e-05	4.60033	-1.56	microtubule associated tumor suppressor candidate 2	Q5JR59
GCNT2	1.56	9.4e-06	5.02687	-1.56	glucosaminyl (N-acetyl) transferase 2, I-branching enzyme (I blood group)	Q8N0V5
CAP2	1.56	3.56e-07	6.44855	-1.56	CAP, adenylate cyclase-associated protein, 2 (yeast)	P40123
DEPDC1B	1.55	3.27e-08	7.48545	-1.55	DEP domain containing 1B	Q8WUY9
AOX1	1.55	2.42e-08	7.61618	-1.55	aldehyde oxidase 1	Q06278
GGH	1.55	1.26e-08	7.89963	-1.55	gamma-glutamyl hydrolase (conjugase, folylpolygammaglutamyl hydrolase)	Q92820
LCLAT1	1.55	1.35e-09	8.86967	-1.55	lysocardiolipin acyltransferase 1	Q6UWP7
NFE2	1.54	3.2e-05	4.49485	-1.54	nuclear factor, erythroid 2	Q16621
CENPH	1.54	8.37e-07	6.07727	-1.54	centromere protein H	Q9H3R5
VRK1	1.54	1.63e-07	6.78781	-1.54	vaccinia related kinase 1	Q99986
BRCA2	1.54	1.31e-07	6.88273	-1.54	breast cancer 2, early onset	P51587
ZGRF1	1.53	1.75e-06	5.75696	-1.53	zinc finger, GRF-type containing 1	Q86YA3
DPYSL3	1.53	7.73e-08	7.11182	-1.53	dihydropyrimidinase-like 3	Q14195
MTMR2	1.53	4.06e-09	8.39147	-1.53	myotubularin related protein 2	Q13614
ABLIM1	1.52	1.03e-05	4.98716	-1.52	actin binding LIM protein 1	O14639
SYTL2	1.52	1.18e-06	5.92812	-1.52	synaptotagmin-like 2	Q9HCH5
CLOCK	1.52	1.8e-07	6.74473	-1.52	clock circadian regulator	O15516
CEP152	1.52	1.04e-08	7.98297	-1.52	centrosomal protein 152kDa	O94986
MRPL23	1.51	5.48e-06	5.26122	-1.51	mitochondrial ribosomal protein L23	Q16540
NEDD1	1.51	3.49e-06	5.45717	-1.51	neural precursor cell expressed, developmentally down-regulated 1	Q8NHV4
TMEM62	1.51	3.06e-06	5.51428	-1.51	transmembrane protein 62	Q0P6H9
P3H4	1.51	9.42e-07	6.02595	-1.51	prolyl 3-hydroxylase family member 4 (non-enzymatic)	Q92791
SRGN	1.51	4.53e-07	6.3439	-1.51	serglycin	P10124
DBF4	1.51	2.48e-07	6.60555	-1.51	DBF4 zinc finger	Q9UBU7
SUV39H1	1.51	2.79e-08	7.5544	-1.51	suppressor of variegation 3-9 homolog 1 (Drosophila)	O43463
ALDH1L2	1.51	1.61e-08	7.79317	-1.51	aldehyde dehydrogenase 1 family, member L2	Q3SY69
SENP7	1.51	1.07e-08	7.97062	-1.51	SUMO1/sentrin specific peptidase 7	Q9BQF6
PTN	1.51	9.17e-09	8.03763	-1.51	pleiotrophin	P21246
MYZAP	1.5	3.15e-06	5.50169	-1.5	GRINL1A complex locus 1; myocardial zonula adherens protein; polymerase (RNA) II (DNA directed) polypeptide M	P0CAP1
POLR2M	1.5	3.15e-06	5.50169	-1.5	GRINL1A complex locus 1; myocardial zonula adherens protein; polymerase (RNA) II (DNA directed) polypeptide M	P0CAP2
B3GNT5	1.5	2.05e-06	5.68825	-1.5	UDP-GlcNAc:betaGal beta-1,3-N-acetylglucosaminyltransferase 5	Q9BYG0
HINT3	1.5	1.08e-07	6.96658	-1.5	histidine triad nucleotide binding protein 3	Q9NQE9
LIN9	1.5	2.79e-08	7.5544	-1.5	lin-9 DREAM MuvB core complex component	Q5TKA1
STON2	1.5	1.88e-08	7.72584	-1.5	stonin 2	Q8WXE9
KCNE4	1.49	0.0019	2.72125	-1.49	potassium channel, voltage gated subfamily E regulatory beta subunit 4	Q8WWG9
LRRTM4	1.49	0.0005	3.30103	-1.49	leucine rich repeat transmembrane neuronal 4	Q86VH4
ZNF107	1.49	2.21e-06	5.65561	-1.49	zinc finger protein 107; microRNA 6839	Q9UII5
COA6	1.49	1.91e-06	5.71897	-1.49	cytochrome c oxidase assembly factor 6	Q5JTJ3
METTL7A	1.49	1.04e-06	5.98297	-1.49	methyltransferase like 7A	Q9H8H3
ATG4A	1.49	6.28e-07	6.20204	-1.49	autophagy related 4A, cysteine peptidase	Q8WYN0
CD274	1.49	4.71e-07	6.32698	-1.49	CD274 molecule	Q9NZQ7
IL1R1	1.49	2.36e-07	6.62709	-1.49	interleukin 1 receptor, type I	P14778
PER3	1.49	1.88e-07	6.72584	-1.49	period circadian clock 3	P56645
LRRC34	1.49	1.3e-07	6.88606	-1.49	leucine rich repeat containing 34	Q8IZ02
APOL6	1.49	6.83e-08	7.16558	-1.49	apolipoprotein L, 6	Q9BWW8
LOX	1.49	1.66e-08	7.77989	-1.49	lysyl oxidase	P28300
PRDX2	1.49	1.72e-09	8.76447	-1.49	peroxiredoxin 2	P32119
PXDC1	1.48	8.74e-05	4.05849	-1.48	PX domain containing 1	Q5TGL8
PARP9	1.48	1.33e-07	6.87615	-1.48	poly(ADP-ribose) polymerase family member 9	Q8IXQ6
DGAT2	1.48	1e-07	7	-1.48	diacylglycerol O-acyltransferase 2	Q96PD7
ERCC4	1.48	3.05e-08	7.5157	-1.48	excision repair cross-complementation group 4	Q92889
KAZALD1	1.47	0.0004	3.39794	-1.47	Kazal-type serine peptidase inhibitor domain 1	Q96I82
THY1	1.47	6.76e-05	4.17005	-1.47	Thy-1 cell surface antigen	P04216
ADAMTS16	1.47	2.79e-05	4.5544	-1.47	ADAM metallopeptidase with thrombospondin type 1 motif 16	Q8TE57
KLHL4	1.47	6.07e-06	5.21681	-1.47	kelch-like family member 4	Q9C0H6
DUSP19	1.47	2.24e-06	5.64975	-1.47	dual specificity phosphatase 19	Q8WTR2
KIF18B	1.47	1.75e-06	5.75696	-1.47	kinesin family member 18B	Q86Y91
NUP37	1.47	6.93e-07	6.15927	-1.47	nucleoporin 37kDa	Q8NFH4
CAMKMT	1.47	2.8e-07	6.55284	-1.47	calmodulin-lysine N-methyltransferase	Q7Z624
CXorf38	1.47	1.97e-07	6.70553	-1.47	chromosome X open reading frame 38	Q8TB03
KDM2B	1.47	1.17e-07	6.93181	-1.47	lysine (K)-specific demethylase 2B	Q8NHM5
NTNG1	1.47	9.86e-08	7.00612	-1.47	netrin G1	Q9Y2I2
GLIPR1	1.47	3.54e-09	8.451	-1.47	GLI pathogenesis-related 1	P48060
CDC7	1.46	9.27e-07	6.03292	-1.46	cell division cycle 7	O00311
SORBS2	1.46	4.82e-09	8.31695	-1.46	sorbin and SH3 domain containing 2	O94875
ADRA1B	1.45	0.0003	3.52288	-1.45	adrenoceptor alpha 1B	P35368
BIRC3	1.45	1.46e-05	4.83565	-1.45	baculoviral IAP repeat containing 3	Q13489
BCHE	1.45	6.09e-06	5.21538	-1.45	butyrylcholinesterase	P06276
ABCC2	1.45	2.14e-06	5.66959	-1.45	ATP binding cassette subfamily C member 2	Q92887
DTYMK	1.44	8.74e-07	6.05849	-1.44	deoxythymidylate kinase	P23919
DBF4B	1.44	4.92e-07	6.30803	-1.44	DBF4 zinc finger B	Q8NFT6
P3R3URF	1.44	1.29e-07	6.88941	-1.44	phosphoinositide-3-kinase, regulatory subunit 3 (gamma)	A0A087WWA1
PIK3R3	1.44	1.29e-07	6.88941	-1.44	phosphoinositide-3-kinase, regulatory subunit 3 (gamma)	Q92569
TMEM154	1.44	4.81e-08	7.31785	-1.44	transmembrane protein 154	Q6P9G4
BNIP1	1.44	1.21e-08	7.91721	-1.44	BCL2/adenovirus E1B 19kDa interacting protein 1	Q12981
TIMP4	1.44	8.41e-09	8.0752	-1.44	TIMP metallopeptidase inhibitor 4	Q99727
SHC1	1.44	6.87e-09	8.16304	-1.44	SHC (Src homology 2 domain containing) transforming protein 1	P29353
PSMA3	1.44	5.05e-10	9.29671	-1.44	proteasome subunit alpha 3	P25788
OAS1	1.43	0.0001	4	-1.43	2-5-oligoadenylate synthetase 1	P00973
RIN3	1.43	1.49e-06	5.82681	-1.43	Ras and Rab interactor 3	Q8TB24
SLC39A7	1.42	1.18e-06	5.92812	-1.42	solute carrier family 39 (zinc transporter), member 7	Q92504
C4orf46	1.42	3.42e-07	6.46597	-1.42	chromosome 4 open reading frame 46	Q504U0
POLD3	1.42	7.89e-08	7.10292	-1.42	polymerase (DNA-directed), delta 3, accessory subunit	Q15054
LOXL3	1.42	7.31e-08	7.13608	-1.42	lysyl oxidase-like 3	P58215
ASS1	1.42	4.16e-09	8.38091	-1.42	argininosuccinate synthase 1	P00966
F11R	1.41	1.75e-06	5.75696	-1.41	F11 receptor	Q9Y624
DDX46	1.41	1.88e-07	6.72584	-1.41	DEAD (Asp-Glu-Ala-Asp) box polypeptide 46	Q7L014
NQO1	1.41	1.54e-08	7.81248	-1.41	NAD(P)H dehydrogenase, quinone 1	P15559
WARS	1.41	1.27e-08	7.8962	-1.41	tryptophanyl-tRNA synthetase	P23381
MYLK	1.41	6.32e-09	8.19928	-1.41	myosin light chain kinase	Q15746
CDC25A	1.4	4.8e-05	4.31876	-1.4	cell division cycle 25A	P30304
POU6F1	1.4	5.02e-06	5.2993	-1.4	POU class 6 homeobox 1	Q14863
REEP4	1.4	3.81e-06	5.41908	-1.4	receptor accessory protein 4	Q9H6H4
TRIM16L	1.4	4.76e-07	6.32239	-1.4	tripartite motif containing 16-like	Q309B1
CLEC11A	1.4	2.21e-07	6.65561	-1.4	C-type lectin domain family 11, member A	Q9Y240
RPA3	1.4	1.39e-07	6.85699	-1.4	replication protein A3	P35244
MYD88	1.4	1.75e-08	7.75696	-1.4	myeloid differentiation primary response 88	Q99836
CABYR	1.39	5.43e-06	5.2652	-1.39	calcium binding tyrosine-(Y)-phosphorylation regulated	O75952
LRRC8D	1.39	8.85e-07	6.05306	-1.39	leucine rich repeat containing 8 family, member D	Q7L1W4
CRY1	1.39	3.26e-07	6.48678	-1.39	cryptochrome circadian clock 1	Q16526
CHEK1	1.39	7.46e-08	7.12726	-1.39	checkpoint kinase 1	O14757
TSPAN4	1.39	2.2e-08	7.65758	-1.39	tetraspanin 4	O14817
C5orf34	1.38	0.0001	4	-1.38	chromosome 5 open reading frame 34	Q96MH7
TANGO6	1.38	8.54e-05	4.06854	-1.38	transport and golgi organization 6 homolog	Q9C0B7
PPIL1	1.38	5.08e-05	4.29414	-1.38	peptidylprolyl isomerase (cyclophilin)-like 1	Q9Y3C6
ARHGAP19	1.38	1.3e-06	5.88606	-1.38	Rho GTPase activating protein 19	Q14CB8
CFH	1.38	1.2e-07	6.92082	-1.38	complement factor H	P08603
CENPN	1.38	3.44e-09	8.46344	-1.38	centromere protein N	Q96H22
ANKFN1	1.37	5.63e-06	5.24949	-1.37	ankyrin-repeat and fibronectin type III domain containing 1	Q8N957
MXRA8	1.37	1.63e-08	7.78781	-1.37	matrix-remodelling associated 8	Q9BRK3
CCNE2	1.36	0.0007	3.1549	-1.36	cyclin E2	O96020
TSPAN1	1.36	3.3e-06	5.48149	-1.36	tetraspanin 1	O60635
CEP128	1.36	4.13e-07	6.38405	-1.36	centrosomal protein 128kDa	Q6ZU80
PRIM1	1.36	2.37e-07	6.62525	-1.36	primase, DNA, polypeptide 1 (49kDa)	P49642
KMT5A	1.36	4.16e-08	7.38091	-1.36	lysine (K)-specific methyltransferase 5A	Q9NQR1
XPOT	1.36	3.85e-08	7.41454	-1.36	exportin, tRNA	O43592
TUBA4A	1.36	1.02e-08	7.9914	-1.36	tubulin, alpha 4a	P68366
EXOSC9	1.36	1.06e-09	8.97469	-1.36	exosome component 9	Q06265
NDP	1.35	0.0001	4	-1.35	Norrie disease (pseudoglioma)	Q00604
FAXDC2	1.35	5.77e-05	4.23882	-1.35	fatty acid hydroxylase domain containing 2	Q96IV6
GSAP	1.35	9.77e-06	5.01011	-1.35	gamma-secretase activating protein	A4D1B5
PINLYP	1.35	8.95e-06	5.04818	-1.35	phospholipase A2 inhibitor and LY6/PLAUR domain containing	A6NC86
MED8	1.35	1.35e-06	5.86967	-1.35	mediator complex subunit 8	Q96G25
JADE2	1.35	2.18e-07	6.66154	-1.35	jade family PHD finger 2	Q9NQC1
CLSPN	1.34	0.0003	3.52288	-1.34	claspin	Q9HAW4
UHRF1BP1	1.34	1.38e-05	4.86012	-1.34	UHRF1 binding protein 1	Q6BDS2
TOM1L1	1.34	5.78e-07	6.23807	-1.34	target of myb1 like 1 membrane trafficking protein	O75674
MRPL13	1.34	4.68e-07	6.32975	-1.34	mitochondrial ribosomal protein L13	Q9BYD1
ATP8B3	1.34	2.46e-07	6.60906	-1.34	ATPase, aminophospholipid transporter, class I, type 8B, member 3	O60423
PPIH	1.34	1.12e-07	6.95078	-1.34	peptidylprolyl isomerase H (cyclophilin H)	O43447
CCND3	1.34	5.69e-08	7.24489	-1.34	cyclin D3	P30281
CCDC80	1.34	2.7e-08	7.56864	-1.34	coiled-coil domain containing 80; long intergenic non-protein coding RNA 1279	Q76M96
PSMD14	1.34	4.33e-09	8.36351	-1.34	proteasome 26S subunit, non-ATPase 14	O00487
GINS2	1.33	0.0001	4	-1.33	GINS complex subunit 2 (Psf2 homolog)	Q9Y248
PSMC3IP	1.33	4.13e-05	4.38405	-1.33	PSMC3 interacting protein	Q9P2W1
TLR4	1.33	2.97e-05	4.52724	-1.33	toll-like receptor 4	O00206
SEC13	1.33	8.14e-06	5.08938	-1.33	SEC13 homolog, nuclear pore and COPII coat complex component	P55735
SCLT1	1.33	5.07e-07	6.29499	-1.33	sodium channel and clathrin linker 1	Q96NL6
TCERG1	1.33	1.16e-07	6.93554	-1.33	transcription elongation regulator 1	O14776
TSPAN13	1.33	2.7e-08	7.56864	-1.33	tetraspanin 13	O95857
SAMD9L	1.33	4.7e-09	8.3279	-1.33	sterile alpha motif domain containing 9-like	Q8IVG5
PYCR1	1.32	0.0002	3.69897	-1.32	pyrroline-5-carboxylate reductase 1	P32322
PADI3	1.32	9.74e-06	5.01144	-1.32	peptidyl arginine deiminase, type III	Q9ULW8
PDE5A	1.32	3.6e-06	5.4437	-1.32	phosphodiesterase 5A, cGMP-specific	O76074
COX18	1.32	1.5e-06	5.82391	-1.32	COX18 cytochrome c oxidase assembly factor	Q8N8Q8
MCTS1	1.32	4.68e-07	6.32975	-1.32	malignant T-cell amplified sequence 1	Q9ULC4
SLF1	1.31	0.0003	3.52288	-1.31	SMC5-SMC6 complex localization factor 1	Q9BQI6
CKS2	1.31	2.71e-06	5.56703	-1.31	CDC28 protein kinase regulatory subunit 2	P33552
CENPQ	1.31	1.49e-06	5.82681	-1.31	centromere protein Q	Q7L2Z9
IBTK	1.31	8.03e-08	7.09528	-1.31	inhibitor of Bruton agammaglobulinemia tyrosine kinase	Q9P2D0
KDELC2	1.31	5.93e-08	7.22695	-1.31	KDEL (Lys-Asp-Glu-Leu) containing 2	Q7Z4H8
ANP32A	1.31	1.1e-08	7.95861	-1.31	acidic nuclear phosphoprotein 32 family member A	P39687
NAV3	1.3	1.75e-06	5.75696	-1.3	neuron navigator 3	Q8IVL0
CENPO	1.3	1.4e-06	5.85387	-1.3	centromere protein O	Q9BU64
BDH2	1.3	6.64e-07	6.17783	-1.3	3-hydroxybutyrate dehydrogenase, type 2	Q9BUT1
BTN3A2	1.3	2.83e-07	6.54821	-1.3	butyrophilin, subfamily 3, member A2	P78410
CCDC34	1.3	1.2e-07	6.92082	-1.3	coiled-coil domain containing 34	Q96HJ3
CYTH4	1.29	0.0002	3.69897	-1.29	cytohesin 4	Q9UIA0
NEK3	1.29	7.54e-05	4.12263	-1.29	NIMA-related kinase 3	P51956
GRAMD1C	1.29	6.3e-06	5.20066	-1.29	GRAM domain containing 1C	Q8IYS0
GPR3	1.29	2.51e-06	5.60033	-1.29	G protein-coupled receptor 3	P46089
NRIP3	1.29	1.97e-06	5.70553	-1.29	nuclear receptor interacting protein 3	Q9NQ35
GPER1	1.29	1.93e-06	5.71444	-1.29	G protein-coupled estrogen receptor 1	Q99527
SHTN1	1.29	9e-07	6.04576	-1.29	shootin 1	A0MZ66
TMEM255A	1.29	6.04e-07	6.21896	-1.29	transmembrane protein 255A	Q5JRV8
RGS20	1.29	5e-07	6.30103	-1.29	regulator of G-protein signaling 20	O76081
DNAJB11	1.29	8.03e-08	7.09528	-1.29	DnaJ (Hsp40) homolog, subfamily B, member 11	Q9UBS4
ATP1B1	1.29	5.64e-09	8.24872	-1.29	ATPase, Na+/K+ transporting, beta 1 polypeptide	P05026
MRPS18C	1.28	0.0003	3.52288	-1.28	mitochondrial ribosomal protein S18C	Q9Y3D5
CREB3L1	1.28	0.0002	3.69897	-1.28	cAMP responsive element binding protein 3-like 1	Q96BA8
RHOBTB1	1.28	0.0002	3.69897	-1.28	Rho-related BTB domain containing 1	O94844
MRPL22	1.28	1.47e-05	4.83268	-1.28	mitochondrial ribosomal protein L22	Q9NWU5
CCNF	1.28	5.84e-06	5.23359	-1.28	cyclin F	P41002
MNS1	1.28	1.42e-06	5.84771	-1.28	meiosis-specific nuclear structural 1	Q8NEH6
MCM3	1.28	1.04e-06	5.98297	-1.28	minichromosome maintenance complex component 3	P25205
AKR1C3	1.28	6.65e-07	6.17718	-1.28	aldo-keto reductase family 1, member C3	P42330
FIGN	1.28	6.54e-07	6.18442	-1.28	fidgetin	Q5HY92
EREG	1.28	1.57e-07	6.8041	-1.28	epiregulin	O14944
EXOSC8	1.28	1.53e-07	6.81531	-1.28	exosome component 8	Q96B26
IL13RA2	1.28	1.53e-07	6.81531	-1.28	interleukin 13 receptor, alpha 2	Q14627
LCTL	1.27	0.0002	3.69897	-1.27	lactase-like	Q6UWM7
MARK1	1.27	8.96e-05	4.04769	-1.27	MAP/microtubule affinity-regulating kinase 1	Q9P0L2
MTA3	1.27	9.14e-06	5.03905	-1.27	metastasis associated 1 family member 3	Q9BTC8
CNIH2	1.27	2.51e-06	5.60033	-1.27	cornichon family AMPA receptor auxiliary protein 2	Q6PI25
HMGN5	1.27	7.85e-07	6.10513	-1.27	high mobility group nucleosome binding domain 5	P82970
FAM98B	1.27	1.65e-07	6.78252	-1.27	family with sequence similarity 98, member B	Q52LJ0
LIG4	1.27	8.75e-08	7.05799	-1.27	ligase IV, DNA, ATP-dependent	P49917
IL7	1.26	0.0003	3.52288	-1.26	interleukin 7	P13232
CENPJ	1.26	0.0001	4	-1.26	centromere protein J	Q9HC77
HFE	1.26	3.94e-06	5.4045	-1.26	hemochromatosis	Q30201
SEC24A	1.26	8.11e-07	6.09098	-1.26	SEC24 homolog A, COPII coat complex component	O95486
SMC4	1.26	5.72e-08	7.2426	-1.26	structural maintenance of chromosomes 4	Q9NTJ3
CALCRL	1.25	0.0002	3.69897	-1.25	calcitonin receptor like receptor	Q16602
CCDC102B	1.25	0.0002	3.69897	-1.25	coiled-coil domain containing 102B	Q68D86
IL15	1.25	0.0002	3.69897	-1.25	interleukin 15	P40933
MX2	1.25	2.81e-05	4.55129	-1.25	MX dynamin-like GTPase 2	P20592
RAD51B	1.25	2.54e-05	4.59517	-1.25	RAD51 paralog B	O15315
SDC1	1.25	1.45e-06	5.83863	-1.25	syndecan 1	P18827
MCPH1	1.25	6.13e-07	6.21254	-1.25	microcephalin 1	Q8NEM0
RFWD3	1.25	3.56e-08	7.44855	-1.25	ring finger and WD repeat domain 3	Q6PCD5
KANK1	1.24	0.0006	3.22185	-1.24	KN motif and ankyrin repeat domains 1	Q14678
SHLD3	1.24	5.33e-06	5.27327	-1.24	trafficking protein particle complex 13	Q6ZNX1
TRAPPC13	1.24	5.33e-06	5.27327	-1.24	trafficking protein particle complex 13	A5PLN9
ELMO1	1.24	3.06e-06	5.51428	-1.24	engulfment and cell motility 1	Q92556
SAMD9	1.24	1.09e-06	5.96257	-1.24	sterile alpha motif domain containing 9	Q5K651
OCIAD2	1.24	6.43e-07	6.19179	-1.24	OCIA domain containing 2	Q56VL3
GCLM	1.24	5.56e-08	7.25493	-1.24	glutamate-cysteine ligase, modifier subunit	P48507
PSMD11	1.24	3.23e-08	7.4908	-1.24	proteasome 26S subunit, non-ATPase 11	O00231
PCDHB16	1.24	2.07e-08	7.68403	-1.24	protocadherin beta 16	Q9NRJ7
COBLL1	1.23	2.58e-05	4.58838	-1.23	cordon-bleu WH2 repeat protein like 1	Q53SF7
SLC10A7	1.23	2.32e-05	4.63451	-1.23	solute carrier family 10, member 7	Q0GE19
TROAP	1.23	9.02e-06	5.04479	-1.23	trophinin associated protein	Q12815
ADAMTS12	1.23	9.09e-07	6.04144	-1.23	ADAM metallopeptidase with thrombospondin type 1 motif 12	P58397
CLIC1	1.23	4.66e-08	7.33161	-1.23	chloride intracellular channel 1	O00299
ERGIC2	1.23	2.96e-08	7.52871	-1.23	ERGIC and golgi 2	Q96RQ1
ARHGEF6	1.23	2.8e-08	7.55284	-1.23	Rac/Cdc42 guanine nucleotide exchange factor 6	Q15052
MYOZ2	1.22	0.0002	3.69897	-1.22	myozenin 2	Q9NPC6
TNIP3	1.22	4.36e-05	4.36051	-1.22	TNFAIP3 interacting protein 3	Q96KP6
LARS2	1.22	1.21e-05	4.91721	-1.22	leucyl-tRNA synthetase 2, mitochondrial	Q15031
NPR2	1.22	5.66e-06	5.24718	-1.22	natriuretic peptide receptor 2	P20594
HAUS1	1.22	2.21e-06	5.65561	-1.22	HAUS augmin like complex subunit 1	Q96CS2
ACYP1	1.22	1.4e-06	5.85387	-1.22	acylphosphatase 1, erythrocyte (common) type	P07311
DSN1	1.22	1.32e-06	5.87943	-1.22	DSN1 homolog, MIS12 kinetochore complex component	Q9H410
LRRIQ1	1.22	1.03e-06	5.98716	-1.22	leucine-rich repeats and IQ motif containing 1	Q96JM4
SLFN12	1.22	3.86e-07	6.41341	-1.22	schlafen family member 12	Q8IYM2
PALLD	1.22	6.12e-08	7.21325	-1.22	palladin, cytoskeletal associated protein	Q8WX93
FAM129A	1.22	3.77e-08	7.42366	-1.22	family with sequence similarity 129, member A	Q9BZQ8
SCN2A	1.21	0.0001	4	-1.21	sodium channel, voltage gated, type II alpha subunit	Q99250
RDM1	1.21	7.74e-05	4.11126	-1.21	RAD52 motif containing 1	Q8NG50
NNT	1.21	1.48e-05	4.82974	-1.21	nicotinamide nucleotide transhydrogenase	Q13423
BLK	1.21	8.32e-06	5.07988	-1.21	BLK proto-oncogene, Src family tyrosine kinase	P51451
ARNTL2	1.21	3.76e-07	6.42481	-1.21	aryl hydrocarbon receptor nuclear translocator-like 2	Q8WYA1
RABL3	1.21	1.21e-07	6.91721	-1.21	RAB, member of RAS oncogene family-like 3	Q5HYI8
NDC1	1.21	2.93e-08	7.53313	-1.21	NDC1 transmembrane nucleoporin	Q9BTX1
NXPE3	1.21	2.79e-08	7.5544	-1.21	neurexophilin and PC-esterase domain family, member 3	Q969Y0
DRP2	1.2	0.007	2.1549	-1.2	dystrophin related protein 2	Q13474
GBP3	1.2	1.24e-05	4.90658	-1.2	guanylate binding protein 3	Q9H0R5
FEN1	1.2	9.29e-06	5.03198	-1.2	flap structure-specific endonuclease 1	P39748
HASPIN	1.2	1.39e-06	5.85699	-1.2	germ cell associated 2 (haspin)	Q8TF76
C1RL	1.2	1.77e-07	6.75203	-1.2	complement component 1, r subcomponent-like	Q9NZP8
CRYBG1	1.2	9.35e-08	7.02919	-1.2	absent in melanoma 1	Q9Y4K1
PSMA1	1.2	2.13e-08	7.67162	-1.2	proteasome subunit alpha 1	P25786
ALPK1	1.19	0.0007	3.1549	-1.19	alpha kinase 1	Q96QP1
PPP2R2B	1.19	0.0007	3.1549	-1.19	protein phosphatase 2, regulatory subunit B, beta	Q00005
TNFSF13B	1.19	0.0001	4	-1.19	tumor necrosis factor (ligand) superfamily, member 13b	Q9Y275
SAMD12	1.19	4.82e-05	4.31695	-1.19	sterile alpha motif domain containing 12	Q8N8I0
FAM234B	1.19	3.42e-05	4.46597	-1.19	family with sequence similarity 234, member B	A2RU67
PCOLCE2	1.19	2.04e-05	4.69037	-1.19	procollagen C-endopeptidase enhancer 2	Q9UKZ9
VBP1	1.19	3.05e-06	5.5157	-1.19	von Hippel-Lindau binding protein 1	P61758
FAM204A	1.19	1.72e-06	5.76447	-1.19	family with sequence similarity 204, member A	Q9H8W3
HDGF	1.19	1.28e-06	5.89279	-1.19	hepatoma-derived growth factor	P51858
MSRB3	1.19	1.18e-06	5.92812	-1.19	methionine sulfoxide reductase B3	Q8IXL7
LZIC	1.19	1.53e-07	6.81531	-1.19	leucine zipper and CTNNBIP1 domain containing	Q8WZA0
PARP8	1.19	1.01e-07	6.99568	-1.19	poly(ADP-ribose) polymerase family member 8	Q8N3A8
TMEM237	1.19	1.59e-08	7.7986	-1.19	transmembrane protein 237	Q96Q45
ELOVL6	1.19	1.57e-08	7.8041	-1.19	ELOVL fatty acid elongase 6	Q9H5J4
MYOF	1.19	1.55e-08	7.80967	-1.19	myoferlin	Q9NZM1
SLC16A4	1.18	0.0002	3.69897	-1.18	solute carrier family 16, member 4	O15374
GPT2	1.18	1.23e-06	5.91009	-1.18	glutamic pyruvate transaminase (alanine aminotransferase) 2	Q8TD30
CARD16	1.18	4.26e-07	6.37059	-1.18	caspase recruitment domain family, member 16	Q5EG05
RECQL	1.18	3.63e-07	6.44009	-1.18	RecQ helicase-like	P46063
LSM3	1.18	4.15e-08	7.38195	-1.18	LSM3 homolog, U6 small nuclear RNA and mRNA degradation associated	P62310
NDUFA9	1.18	1.48e-08	7.82974	-1.18	NADH dehydrogenase (ubiquinone) 1 alpha subcomplex, 9, 39kDa	Q16795
CUTC	1.18	1.27e-08	7.8962	-1.18	cutC copper transporter	Q9NTM9
MCEE	1.17	0.0021	2.67778	-1.17	methylmalonyl CoA epimerase	Q96PE7
IFIH1	1.17	0.0007	3.1549	-1.17	interferon induced, with helicase C domain 1	Q9BYX4
XAF1	1.17	0.0002	3.69897	-1.17	XIAP associated factor 1	Q6GPH4
GPSM2	1.17	2.81e-05	4.55129	-1.17	G-protein signaling modulator 2	P81274
TMEM214	1.17	6.57e-06	5.18243	-1.17	transmembrane protein 214	Q6NUQ4
ZFP69B	1.17	4.52e-06	5.34486	-1.17	ZFP69 zinc finger protein B	Q9UJL9
PSMA4	1.17	1.61e-06	5.79317	-1.17	proteasome subunit alpha 4	P25789
CTPS2	1.17	9.86e-07	6.00612	-1.17	CTP synthase 2	Q9NRF8
RARG	1.17	9.27e-07	6.03292	-1.17	retinoic acid receptor, gamma	P13631
IFITM1	1.17	2.76e-07	6.55909	-1.17	interferon induced transmembrane protein 1	P13164
MTHFD2	1.17	1.2e-07	6.92082	-1.17	methylenetetrahydrofolate dehydrogenase (NADP+ dependent) 2, methenyltetrahydrofolate cyclohydrolase	P13995
PCBD1	1.17	7.89e-08	7.10292	-1.17	pterin-4 alpha-carbinolamine dehydratase/dimerization cofactor of hepatocyte nuclear factor 1 alpha	P61457
ALYREF	1.17	7.03e-09	8.15304	-1.17	Aly/REF export factor	Q86V81
GMNC	1.16	0.0131	1.88273	-1.16	geminin coiled-coil domain containing	A6NCL1
NLRP1	1.16	0.0005	3.30103	-1.16	NLR family, pyrin domain containing 1	Q9C000
FAM160A1	1.16	0.0003	3.52288	-1.16	family with sequence similarity 160, member A1	Q05DH4
MATN2	1.16	0.0002	3.69897	-1.16	matrilin 2	O00339
CISH	1.16	4.09e-05	4.38828	-1.16	cytokine inducible SH2-containing protein	Q9NSE2
TMCO4	1.16	2.71e-05	4.56703	-1.16	transmembrane and coiled-coil domains 4	Q5TGY1
IDE	1.16	1.56e-05	4.80688	-1.16	insulin-degrading enzyme	P14735
LSM1	1.16	1.37e-05	4.86328	-1.16	LSM1 homolog, mRNA degradation associated	O15116
ANAPC13	1.16	8.75e-06	5.05799	-1.16	anaphase promoting complex subunit 13	Q9BS18
SSX2IP	1.16	7.36e-06	5.13312	-1.16	synovial sarcoma, X breakpoint 2 interacting protein	Q9Y2D8
PATJ	1.16	4e-06	5.39794	-1.16	InaD-like (Drosophila)	Q8NI35
PRTFDC1	1.16	1.84e-06	5.73518	-1.16	phosphoribosyl transferase domain containing 1	Q9NRG1
EPB41L4B	1.16	2.14e-07	6.66959	-1.16	erythrocyte membrane protein band 4.1 like 4B	Q9H329
SH3BP2	1.16	2.09e-07	6.67985	-1.16	SH3-domain binding protein 2	P78314
PRPS1	1.16	1.29e-07	6.88941	-1.16	phosphoribosyl pyrophosphate synthetase 1	P60891
DCPS	1.16	1.02e-07	6.9914	-1.16	decapping enzyme, scavenger	Q96C86
GPR1	1.15	0.0041	2.38722	-1.15	G protein-coupled receptor 1	P46091
C15orf41	1.15	4.73e-05	4.32514	-1.15	chromosome 15 open reading frame 41	Q9Y2V0
HGF	1.15	6.2e-06	5.20761	-1.15	hepatocyte growth factor (hepapoietin A; scatter factor)	P14210
LINC00346	1.15	3.17e-06	5.49894	-1.15	long intergenic non-protein coding RNA 346	Q8IVM7
ALG10	1.15	2.71e-06	5.56703	-1.15	ALG10, alpha-1,2-glucosyltransferase	Q5BKT4
APOL2	1.15	1.69e-06	5.77211	-1.15	apolipoprotein L, 2	Q9BQE5
MZT1	1.15	1.14e-06	5.9431	-1.15	mitotic spindle organizing protein 1	Q08AG7
SEC24D	1.15	3.07e-07	6.51286	-1.15	SEC24 homolog D, COPII coat complex component	O94855
FAS	1.15	2.54e-07	6.59517	-1.15	Fas cell surface death receptor	P25445
CPSF2	1.15	4.36e-09	8.36051	-1.15	cleavage and polyadenylation specific factor 2	Q9P2I0
CD2	1.14	0.0068	2.16749	-1.14	CD2 molecule	P06729
ELF5	1.14	0.0014	2.85387	-1.14	E74-like factor 5 (ets domain transcription factor)	Q9UKW6
FPGT	1.14	0.001	3	-1.14	TNNI3 interacting kinase	O14772
TNNI3K	1.14	0.001	3	-1.14	TNNI3 interacting kinase	Q59H18
CHAC1	1.14	0.0002	3.69897	-1.14	ChaC glutathione-specific gamma-glutamylcyclotransferase 1	Q9BUX1
LNX1	1.14	7.19e-05	4.14327	-1.14	ligand of numb-protein X 1, E3 ubiquitin protein ligase	Q8TBB1
PSRC1	1.14	5.2e-05	4.284	-1.14	proline/serine-rich coiled-coil 1	Q6PGN9
PLCL2	1.14	4.21e-05	4.37572	-1.14	phospholipase C-like 2; microRNA 3714	Q9UPR0
TCF19	1.14	5.85e-06	5.23284	-1.14	transcription factor 19	Q9Y242
METTL5	1.14	1.16e-06	5.93554	-1.14	methyltransferase like 5	Q9NRN9
DBN1	1.14	5.27e-07	6.27819	-1.14	drebrin 1	Q16643
PSMB3	1.14	8.03e-08	7.09528	-1.14	proteasome subunit beta 3	P49720
ANG	1.13	0.0019	2.72125	-1.13	angiogenin, ribonuclease, RNase A family, 5; ribonuclease, RNase A family, 4	P03950
RNASE4	1.13	0.0019	2.72125	-1.13	angiogenin, ribonuclease, RNase A family, 5; ribonuclease, RNase A family, 4	P34096
CAPS2	1.13	0.001	3	-1.13	calcyphosine 2	Q9BXY5
KATNAL1	1.13	0.0001	4	-1.13	katanin p60 subunit A-like 1	Q9BW62
ANK2	1.13	7.36e-06	5.13312	-1.13	ankyrin 2, neuronal	Q01484
CTDSPL	1.13	6.65e-06	5.17718	-1.13	CTD small phosphatase like	O15194
MCM4	1.13	1.25e-06	5.90309	-1.13	minichromosome maintenance complex component 4	P33991
TIMM21	1.13	2.52e-07	6.5986	-1.13	translocase of inner mitochondrial membrane 21 homolog (yeast)	Q9BVV7
JAM2	1.13	4.54e-08	7.34294	-1.13	junctional adhesion molecule 2	P57087
CNTRL	1.12	0.0087	2.06048	-1.12	centriolin	Q7Z7A1
LMO1	1.12	0.0014	2.85387	-1.12	LIM domain only 1 (rhombotin 1)	P25800
SRPRB	1.12	0.0003	3.52288	-1.12	signal recognition particle receptor, B subunit	Q9Y5M8
ARAP2	1.12	2.22e-05	4.65365	-1.12	ArfGAP with RhoGAP domain, ankyrin repeat and PH domain 2	Q8WZ64
EMP2	1.12	1.02e-05	4.9914	-1.12	epithelial membrane protein 2	P54851
PDXP	1.12	3.5e-07	6.45593	-1.12	SH3-domain binding protein 1; pyridoxal (pyridoxine, vitamin B6) phosphatase	Q96GD0
SH3BP1	1.12	3.5e-07	6.45593	-1.12	SH3-domain binding protein 1; pyridoxal (pyridoxine, vitamin B6) phosphatase	Q9Y3L3
FBXL17	1.12	3.09e-07	6.51004	-1.12	F-box and leucine-rich repeat protein 17	Q9UF56
IPO8	1.12	3.23e-08	7.4908	-1.12	importin 8	O15397
ANGPT1	1.11	0.0157	1.8041	-1.11	angiopoietin 1	Q15389
TNFSF10	1.11	0.0037	2.4318	-1.11	tumor necrosis factor (ligand) superfamily, member 10	P50591
RPL39L	1.11	0.0019	2.72125	-1.11	ribosomal protein L39-like	Q96EH5
FANCG	1.11	0.001	3	-1.11	Fanconi anemia complementation group G	O15287
CASP1	1.11	0.0008	3.09691	-1.11	caspase 1	P29466
CHST3	1.11	1.61e-05	4.79317	-1.11	carbohydrate (chondroitin 6) sulfotransferase 3	Q7LGC8
NIF3L1	1.11	4.12e-06	5.3851	-1.11	NIF3 NGG1 interacting factor 3-like 1	Q9GZT8
ARF4	1.11	1.45e-06	5.83863	-1.11	ADP-ribosylation factor 4	P18085
MCCC2	1.11	4.76e-07	6.32239	-1.11	methylcrotonoyl-CoA carboxylase 2	Q9HCC0
MTX3	1.11	3.01e-07	6.52143	-1.11	metaxin 3	Q5HYI7
ZC4H2	1.11	1.36e-07	6.86646	-1.11	zinc finger, C4H2 domain containing	Q9NQZ6
GP1BB	1.1	0.0015	2.82391	-1.1	glycoprotein Ib (platelet), beta polypeptide; septin 5	P13224
SEPT5	1.1	0.0015	2.82391	-1.1	glycoprotein Ib (platelet), beta polypeptide; septin 5	Q99719
MGP	1.1	0.0003	3.52288	-1.1	matrix Gla protein	P08493
MPP4	1.1	0.0001	4	-1.1	membrane protein, palmitoylated 4	Q96JB8
AIFM2	1.1	5.12e-05	4.29073	-1.1	apoptosis-inducing factor, mitochondrion-associated, 2	Q9BRQ8
VPS54	1.1	3.41e-05	4.46725	-1.1	vacuolar protein sorting 54 homolog (S. cerevisiae)	Q9P1Q0
JPT2	1.1	2.04e-05	4.69037	-1.1	hematological and neurological expressed 1-like	Q9H910
TBL1XR1	1.1	8.13e-06	5.08991	-1.1	transducin (beta)-like 1 X-linked receptor 1	Q9BZK7
MICB	1.1	3.6e-06	5.4437	-1.1	MHC class I polypeptide-related sequence B	Q29980
ZNF484	1.1	2.54e-06	5.59517	-1.1	zinc finger protein 484	Q5JVG2
USP5	1.1	1.48e-06	5.82974	-1.1	ubiquitin specific peptidase 5 (isopeptidase T)	P45974
CCPG1	1.1	4.46e-07	6.35067	-1.1	cell cycle progression 1; microRNA 628	Q9ULG6
RDH11	1.1	1.57e-07	6.8041	-1.1	retinol dehydrogenase 11 (all-trans/9-cis/11-cis)	Q8TC12
ALPK2	1.09	0.0171	1.767	-1.09	alpha kinase 2	Q86TB3
ATR	1.09	0.013	1.88606	-1.09	ATR serine/threonine kinase	Q13535
HIRIP3	1.09	8.02e-05	4.09583	-1.09	HIRA interacting protein 3	Q9BW71
JADE1	1.09	5.7e-05	4.24413	-1.09	jade family PHD finger 1	Q6IE81
SLC39A10	1.09	1.92e-05	4.7167	-1.09	solute carrier family 39 (zinc transporter), member 10	Q9ULF5
NES	1.09	6.49e-06	5.18776	-1.09	nestin	P48681
VRK2	1.09	1.81e-06	5.74232	-1.09	vaccinia related kinase 2	Q86Y07
CEP85	1.09	1.77e-06	5.75203	-1.09	centrosomal protein 85kDa	Q6P2H3
PRDM1	1.09	9.53e-07	6.02091	-1.09	PR domain containing 1, with ZNF domain	O75626
LSM5	1.09	4.69e-07	6.32883	-1.09	LSM5 homolog, U6 small nuclear RNA and mRNA degradation associated	Q9Y4Y9
MRPL39	1.09	3.09e-07	6.51004	-1.09	mitochondrial ribosomal protein L39	Q9NYK5
PARP14	1.09	1.72e-07	6.76447	-1.09	poly(ADP-ribose) polymerase family member 14	Q460N5
AXL	1.09	3.94e-08	7.4045	-1.09	AXL receptor tyrosine kinase	P30530
CNOT9	1.09	3.52e-09	8.45346	-1.09	RCD1 required for cell differentiation1 homolog (S. pombe)	Q92600
IL20RB	1.08	0.001	3	-1.08	interleukin 20 receptor beta	Q6UXL0
COPZ2	1.08	1.91e-05	4.71897	-1.08	coatomer protein complex subunit zeta 2	Q9P299
VAMP4	1.08	1.78e-05	4.74958	-1.08	vesicle associated membrane protein 4	O75379
TRIM34	1.08	1.15e-05	4.9393	-1.08	tripartite motif containing 34	Q9BYJ4
TRIM6	1.08	1.15e-05	4.9393	-1.08	tripartite motif containing 34	Q9C030
PIMREG	1.08	5.65e-06	5.24795	-1.08	family with sequence similarity 64, member A	Q9BSJ6
ARSI	1.08	4.43e-06	5.3536	-1.08	arylsulfatase family, member I	Q5FYB1
CTNNAL1	1.08	4.13e-07	6.38405	-1.08	catenin (cadherin-associated protein), alpha-like 1	Q9UBT7
MAP3K20	1.08	3.84e-07	6.41567	-1.08	sterile alpha motif and leucine zipper containing kinase AZK; Mitogen-activated protein kinase kinase kinase MLT [Source:UniProtKB/Swiss-Prot;Acc:Q9NYL2]; Salzman2013 ANNOTATED, CDS, coding, INTERNAL, OVCODE, OVERLAPTX, OVEXON best transcript NM_133646;	Q9NYL2
BOLA3	1.08	3.01e-07	6.52143	-1.08	bolA family member 3	Q53S33
YIF1B	1.08	2.5e-07	6.60206	-1.08	Yip1 interacting factor homolog B (S. cerevisiae)	Q5BJH7
RNF167	1.08	4.91e-08	7.30892	-1.08	ring finger protein 167	Q9H6Y7
HSPB1	1.08	3.87e-08	7.41229	-1.08	heat shock 27kDa protein 1	P04792
PON2	1.08	1.57e-08	7.8041	-1.08	paraoxonase 2	Q15165
IQCJ	1.07	0.001	3	-1.07	IQ motif containing J; schwannomin interacting protein 1; IQCJ-SCHIP1 readthrough	Q1A5X6
IQCJ-SCHIP1	1.07	0.001	3	-1.07	IQ motif containing J; schwannomin interacting protein 1; IQCJ-SCHIP1 readthrough	B3KU38
PUS10	1.07	0.0007	3.1549	-1.07	pseudouridylate synthase 10	Q3MIT2
TMEM143	1.07	0.0004	3.39794	-1.07	transmembrane protein 143	Q96AN5
C9orf40	1.07	0.0003	3.52288	-1.07	chromosome 9 open reading frame 40	Q8IXQ3
MBNL3	1.07	0.0002	3.69897	-1.07	muscleblind-like splicing regulator 3	Q9NUK0
FAM13C	1.07	8.39e-05	4.07624	-1.07	family with sequence similarity 13, member C	Q8NE31
PRR5L	1.07	7.83e-05	4.10624	-1.07	proline rich 5 like	Q6MZQ0
CUL5	1.07	1.48e-05	4.82974	-1.07	cullin 5	Q93034
TTF2	1.07	1.15e-05	4.9393	-1.07	transcription termination factor, RNA polymerase II	Q9UNY4
COL5A1	1.07	8.59e-06	5.06601	-1.07	collagen, type V, alpha 1	P20908
LTBP4	1.07	2.35e-06	5.62893	-1.07	latent transforming growth factor beta binding protein 4	Q8N2S1
VAMP5	1.07	6.36e-07	6.19654	-1.07	vesicle associated membrane protein 5	O95183
EPB41L2	1.07	5.6e-07	6.25181	-1.07	erythrocyte membrane protein band 4.1-like 2	O43491
S100A13	1.07	9.76e-08	7.01055	-1.07	S100 calcium binding protein A13	Q99584
PSMD1	1.07	7.46e-08	7.12726	-1.07	proteasome 26S subunit, non-ATPase 1	Q99460
MAST4	1.06	0.0065	2.18709	-1.06	microtubule associated serine/threonine kinase family member 4	O15021
TOMM40L	1.06	0.0046	2.33724	-1.06	translocase of outer mitochondrial membrane 40 homolog (yeast)-like; microRNA 5187	Q969M1
P2RY6	1.06	0.0003	3.52288	-1.06	pyrimidinergic receptor P2Y, G-protein coupled, 6	Q15077
MAP3K7CL	1.06	0.0002	3.69897	-1.06	MAP3K7 C-terminal like	P57077
CACNB4	1.06	6.93e-05	4.15927	-1.06	calcium channel, voltage-dependent, beta 4 subunit	O00305
MTBP	1.06	4.73e-05	4.32514	-1.06	MDM2 binding protein	Q96DY7
SNRPF	1.06	4.25e-05	4.37161	-1.06	small nuclear ribonucleoprotein polypeptide F	P62306
DCLRE1A	1.06	3.86e-05	4.41341	-1.06	DNA cross-link repair 1A	Q6PJP8
ICK	1.06	2.78e-05	4.55596	-1.06	intestinal cell (MAK-like) kinase	Q9UPZ9
NEIL3	1.06	2.68e-05	4.57187	-1.06	nei-like DNA glycosylase 3	Q8TAT5
ATAD5	1.06	1.1e-05	4.95861	-1.06	ATPase family, AAA domain containing 5	Q96QE3
HDGFL3	1.06	7.8e-06	5.10791	-1.06	hepatoma-derived growth factor, related protein 3; Hepatoma-derived growth factor-related protein 3 [Source:UniProtKB/Swiss-Prot;Acc:Q9Y3E1]; Transcript Identified by AceView, Entrez Gene ID(s) 50810; Jeck2013, Memczak2013, Salzman2013 ANNOTATED, CDS, co	Q9Y3E1
TMEM19	1.06	5.38e-06	5.26922	-1.06	transmembrane protein 19	Q96HH6
S100A16	1.06	5.04e-06	5.29757	-1.06	S100 calcium binding protein A16	Q96FQ6
MSI2	1.06	3.31e-06	5.48017	-1.06	musashi RNA binding protein 2	Q96DH6
E2F5	1.05	0.002	2.69897	-1.05	E2F transcription factor 5, p130-binding	Q15329
SGCD	1.05	0.0011	2.95861	-1.05	sarcoglycan delta	Q92629
LUM	1.05	0.0007	3.1549	-1.05	lumican	P51884
IQGAP3	1.05	0.0004	3.39794	-1.05	IQ motif containing GTPase activating protein 3	Q86VI3
GTF3C6	1.05	3.05e-05	4.5157	-1.05	general transcription factor IIIC subunit 6	Q969F1
CPM	1.05	2.92e-05	4.53462	-1.05	carboxypeptidase M	P14384
BCCIP	1.05	1.72e-05	4.76447	-1.05	BRCA2 and CDKN1A interacting protein	Q9P287
ADAMTSL1	1.05	1.05e-05	4.97881	-1.05	ADAMTS like 1	Q8N6G6
SNUPN	1.05	1.03e-05	4.98716	-1.05	snurportin 1	O95149
COG7	1.05	4.89e-06	5.31069	-1.05	component of oligomeric golgi complex 7	P83436
FAM192A	1.05	4.52e-06	5.34486	-1.05	family with sequence similarity 192, member A	Q9GZU8
MRPL3	1.05	9.38e-07	6.0278	-1.05	mitochondrial ribosomal protein L3	P09001
NSD2	1.05	1.67e-07	6.77728	-1.05	Wolf-Hirschhorn syndrome candidate 1	O96028
TMX3	1.05	1.12e-07	6.95078	-1.05	thioredoxin-related transmembrane protein 3	Q96JJ7
PTPA	1.05	1.81e-08	7.74232	-1.05	protein phosphatase 2A activator, regulatory subunit 4	Q15257
SLFN11	1.04	0.0029	2.5376	-1.04	schlafen family member 11	Q7Z7L1
ADAMTS3	1.04	0.001	3	-1.04	ADAM metallopeptidase with thrombospondin type 1 motif 3	O15072
FKBP7	1.04	0.0009	3.04576	-1.04	FK506 binding protein 7	Q9Y680
TRPC4	1.04	0.0004	3.39794	-1.04	transient receptor potential cation channel, subfamily C, member 4	Q9UBN4
C17orf53	1.04	8.02e-05	4.09583	-1.04	chromosome 17 open reading frame 53	Q8N3J3
RARRES3	1.04	4.75e-05	4.32331	-1.04	retinoic acid receptor responder (tazarotene induced) 3	Q9UL19
LINC01599	1.04	4.37e-05	4.35952	-1.04	long intergenic non-protein coding RNA 1599	Q8WXQ3
TMEM45A	1.04	3.99e-05	4.39903	-1.04	transmembrane protein 45A	Q9NWC5
SIGLEC15	1.04	3.84e-05	4.41567	-1.04	sialic acid binding Ig-like lectin 15	Q6ZMC9
TYRO3	1.04	1.48e-05	4.82974	-1.04	TYRO3 protein tyrosine kinase	Q06418
FSCN1	1.04	1.11e-05	4.95468	-1.04	fascin actin-bundling protein 1	Q16658
TREM1	1.04	7.75e-06	5.1107	-1.04	triggering receptor expressed on myeloid cells 1	Q9NP99
POLR3G	1.04	5.38e-06	5.26922	-1.04	polymerase (RNA) III (DNA directed) polypeptide G (32kD)	O15318
SEPT8	1.04	3.14e-06	5.50307	-1.04	septin 8	Q92599
COPB2	1.04	1.8e-06	5.74473	-1.04	coatomer protein complex subunit beta 2 (beta prime)	P35606
UBA7	1.04	1.75e-06	5.75696	-1.04	ubiquitin-like modifier activating enzyme 7; microRNA 5193	P41226
PDCD2L	1.04	1.64e-06	5.78516	-1.04	programmed cell death 2-like	Q9BRP1
CDR2	1.04	1.49e-06	5.82681	-1.04	cerebellar degeneration related protein 2	Q01850
SPDL1	1.04	7.43e-07	6.12901	-1.04	spindle apparatus coiled-coil protein 1	Q96EA4
FOPNL	1.04	2.61e-07	6.58336	-1.04	FGFR1OP N-terminal like	Q96NB1
EZR	1.04	9.35e-08	7.02919	-1.04	ezrin	P15311
CMC2	1.04	3.23e-08	7.4908	-1.04	C-x(9)-C motif containing 2	Q9NRP2
LGALS1	1.04	2.55e-08	7.59346	-1.04	lectin, galactoside-binding, soluble, 1	P09382
MARS	1.04	5.35e-09	8.27165	-1.04	methionyl-tRNA synthetase; microRNA 6758	P56192
C4orf33	1.03	0.0003	3.52288	-1.03	chromosome 4 open reading frame 33	Q8N1A6
ST8SIA5	1.03	0.0001	4	-1.03	ST8 alpha-N-acetyl-neuraminide alpha-2,8-sialyltransferase 5	O15466
DNAJC12	1.03	8.87e-05	4.05208	-1.03	DnaJ (Hsp40) homolog, subfamily C, member 12	Q9UKB3
TMEM126A	1.03	5.3e-05	4.27572	-1.03	transmembrane protein 126A	Q9H061
RNF214	1.03	2.04e-05	4.69037	-1.03	ring finger protein 214	Q8ND24
USP1	1.03	1.83e-05	4.73755	-1.03	ubiquitin specific peptidase 1	O94782
RBM14	1.03	1.74e-05	4.75945	-1.03	RNA binding motif protein 14	Q96PK6
NDRG4	1.03	7.6e-06	5.11919	-1.03	NDRG family member 4	Q9ULP0
TSEN15	1.03	2.73e-06	5.56384	-1.03	TSEN15 tRNA splicing endonuclease subunit	Q8WW01
NUCKS1	1.03	2.5e-07	6.60206	-1.03	nuclear casein kinase and cyclin-dependent kinase substrate 1	Q9H1E3
GPR180	1.02	0.0004	3.39794	-1.02	G protein-coupled receptor 180	Q86V85
DNAJB5	1.02	7.12e-05	4.14752	-1.02	DnaJ (Hsp40) homolog, subfamily B, member 5	O75953
YIF1A	1.02	3.77e-05	4.42366	-1.02	Yip1 interacting factor homolog A (S. cerevisiae)	O95070
HPSE	1.02	1.26e-05	4.89963	-1.02	heparanase	Q9Y251
TARS2	1.02	9.65e-06	5.01547	-1.02	threonyl-tRNA synthetase 2, mitochondrial (putative); microRNA 6878	Q9BW92
TGFA	1.02	6.58e-06	5.18177	-1.02	transforming growth factor alpha	P01135
LMAN2L	1.02	4.58e-06	5.33913	-1.02	lectin, mannose-binding 2-like	Q9H0V9
MAPRE3	1.02	4.14e-06	5.383	-1.02	microtubule-associated protein, RP/EB family, member 3	Q9UPY8
CPS1	1.02	1.02e-06	5.9914	-1.02	carbamoyl-phosphate synthase 1	P31327
SNRPG	1.02	6.83e-07	6.16558	-1.02	small nuclear ribonucleoprotein polypeptide G	P62308
SNRPGP15	1.02	6.83e-07	6.16558	-1.02	small nuclear ribonucleoprotein polypeptide G	A8MWD9
VPS45	1.02	6.45e-07	6.19044	-1.02	vacuolar protein sorting 45 homolog (S. cerevisiae)	Q9NRW7
PFN2	1.02	1.16e-07	6.93554	-1.02	profilin 2	P35080
ILF2	1.02	1.67e-08	7.77728	-1.02	interleukin enhancer binding factor 2	Q12905
PSMB2	1.02	1.41e-08	7.85078	-1.02	proteasome subunit beta 2	P49721
ADGRB3	1.01	0.0067	2.17393	-1.01	adhesion G protein-coupled receptor B3	O60242
SLC25A33	1.01	0.0061	2.21467	-1.01	solute carrier family 25 (pyrimidine nucleotide carrier), member 33	Q9BSK2
GALNT5	1.01	0.0003	3.52288	-1.01	polypeptide N-acetylgalactosaminyltransferase 5	Q7Z7M9
PALMD	1.01	6.39e-05	4.1945	-1.01	palmdelphin	Q9NP74
C3AR1	1.01	3.16e-05	4.50031	-1.01	complement component 3a receptor 1	Q16581
TLR6	1.01	1.14e-05	4.9431	-1.01	toll-like receptor 6	Q9Y2C9
HMG20A	1.01	8.95e-06	5.04818	-1.01	high mobility group 20A	Q9NP66
HS3ST3A1	1.01	6.22e-06	5.20621	-1.01	heparan sulfate (glucosamine) 3-O-sulfotransferase 3A1	Q9Y663
DERA	1.01	1.75e-06	5.75696	-1.01	deoxyribose-phosphate aldolase (putative)	Q9Y315
CEBPG	1.01	1.6e-06	5.79588	-1.01	CCAAT/enhancer binding protein (C/EBP), gamma	P53567
MANEA	1.01	3.53e-07	6.45223	-1.01	mannosidase, endo-alpha	Q5SRI9
CEP70	1.01	3.37e-07	6.47237	-1.01	centrosomal protein 70kDa	Q8NHQ1
MAP1B	1.01	1.42e-07	6.84771	-1.01	microtubule associated protein 1B	P46821
PLPBP	1.01	8.03e-08	7.09528	-1.01	proline synthetase co-transcribed homolog (bacterial)	O94903
EIF2B2	1.01	3.92e-08	7.40671	-1.01	eukaryotic translation initiation factor 2B, subunit 2 beta, 39kDa	P49770
ADAMTS4	1	0.006	2.22185	-1	ADAM metallopeptidase with thrombospondin type 1 motif 4	O75173
KIF24	1	0.0008	3.09691	-1	kinesin family member 24	Q5T7B8
BTN3A1	1	5.5e-06	5.25964	-1	butyrophilin, subfamily 3, member A1	O00481
MTO1	1	2.74e-06	5.56225	-1	mitochondrial tRNA translation optimization 1	Q9Y2Z2
NADK2	1	1.78e-06	5.74958	-1	NAD kinase 2, mitochondrial	Q4G0N4
ARPC1B	1	3.64e-07	6.4389	-1	actin related protein 2/3 complex subunit 1B	O15143
IRF1	1	5.6e-07	6.25181	-1	interferon regulatory factor 1	P10914

## Sheet: L48_up
DEG L48 up-regulated
Gene names (primary )	MaxOfAbs log2FC	MinOfFDR P-val	MaxOflog FDR p value	FirstOflog2FC	FirstOfDescription	Uniprot_ID
CCL20	3.79	3.87e-11	10.4123	3.79	chemokine (C-C motif) ligand 20	P78556
MCF2L	2.86	2.22e-11	10.6536	2.86	MCF.2 cell line derived transforming sequence like	O15068
BAG1	2.74	5.64e-09	8.24872	2.74	BCL2-associated athanogene	Q99933
ADM	2.67	7.57e-10	9.1209	2.67	adrenomedullin	P35318
LPCAT2	2.61	1.13e-08	7.94692	2.61	lysophosphatidylcholine acyltransferase 2	Q7L5N7
CADM2	2.51	1.48e-08	7.82974	2.51	cell adhesion molecule 2	Q8N3J6
IRS2	2.48	2.59e-10	9.5867	2.48	insulin receptor substrate 2	Q9Y4H2
PPM1L	2.43	1.85e-10	9.73283	2.43	protein phosphatase, Mg2+/Mn2+ dependent, 1L	Q5SGD2
ADAMTS5	2.34	4.54e-09	8.34294	2.34	ADAM metallopeptidase with thrombospondin type 1 motif 5	Q9UNA0
CHI3L1	2.31	9.85e-09	8.00656	2.31	chitinase 3-like 1 (cartilage glycoprotein-39)	P36222
DSEL	2.3	5.11e-11	10.2916	2.3	dermatan sulfate epimerase-like	Q8IZU8
IGFBP1	2.18	8.64e-06	5.06349	2.18	insulin like growth factor binding protein 1	P08833
ABRAXAS1	2.13	1.89e-10	9.72354	2.13	family with sequence similarity 175, member A	Q6UWZ7
FBXO32	2.12	2.34e-10	9.63078	2.12	F-box protein 32	Q969P5
PTGS2	2.09	6.63e-08	7.17849	2.09	prostaglandin-endoperoxide synthase 2 (prostaglandin G/H synthase and cyclooxygenase)	P35354
DUSP10	2.08	1.54e-09	8.81248	2.08	dual specificity phosphatase 10	Q9Y6W6
PTGES	2.04	8.41e-09	8.0752	2.04	prostaglandin E synthase	O14684
SGK1	1.99	1.88e-10	9.72584	1.99	serum/glucocorticoid regulated kinase 1	O00141
TBC1D2	1.98	4.06e-09	8.39147	1.98	TBC1 domain family, member 2	Q9BYX2
SLC16A6	1.96	3.89e-07	6.41005	1.96	solute carrier family 16, member 6	O15403
SNX9	1.96	1.21e-11	10.9172	1.96	sorting nexin 9	Q9Y5X1
SEMA6A	1.95	6.63e-06	5.17849	1.95	sema domain, transmembrane domain (TM), and cytoplasmic domain, (semaphorin) 6A	Q9H2E6
B3GALT1	1.94	2.73e-06	5.56384	1.94	UDP-Gal:betaGlcNAc beta 1,3-galactosyltransferase 1	Q9Y5Z6
SEMA6C	1.89	6.99e-09	8.15552	1.89	sema domain, transmembrane domain (TM), and cytoplasmic domain, (semaphorin) 6C	Q9H3T2
SMAD7	1.88	9.1e-09	8.04096	1.88	SMAD family member 7	O15105
SPINK1	1.87	2.8e-08	7.55284	1.87	serine peptidase inhibitor, Kazal type 1	P00995
RHOB	1.87	2.47e-08	7.6073	1.87	ras homolog family member B	P62745
CITED2	1.86	5.06e-10	9.29585	1.86	Cbp/p300-interacting transactivator, with Glu/Asp rich carboxy-terminal domain, 2	Q99967
PNLIPRP3	1.85	3.48e-05	4.45842	1.85	pancreatic lipase-related protein 3	Q17RR3
MCOLN1	1.85	1.34e-10	9.8729	1.85	mucolipin 1	Q9GZU1
RASEF	1.84	7.68e-07	6.11464	1.84	RAS and EF-hand domain containing	Q8IZ41
MMP3	1.82	5.22e-07	6.28233	1.82	matrix metallopeptidase 3	P08254
AMPH	1.81	7.76e-08	7.11014	1.81	amphiphysin	P49418
ITGB3	1.81	1.17e-10	9.93181	1.81	integrin beta 3	P05106
AP3B2	1.8	8.16e-09	8.08831	1.8	adaptor-related protein complex 3, beta 2 subunit	Q13367
EVC	1.8	1.2e-10	9.92082	1.8	Ellis van Creveld protein	P57679
TBC1D7	1.75	7.64e-07	6.11691	1.75	TBC1 domain family, member 7	Q9P0N9
CRYM	1.75	3.89e-08	7.41005	1.75	crystallin mu	Q14894
ACKR3	1.74	4.28e-06	5.36856	1.74	atypical chemokine receptor 3	P25106
FNIP2	1.74	1.77e-09	8.75203	1.74	folliculin interacting protein 2	Q9P278
LIN7A	1.72	1.05e-05	4.97881	1.72	lin-7 homolog A (C. elegans)	O14910
PDK4	1.72	5.38e-06	5.26922	1.72	pyruvate dehydrogenase kinase, isozyme 4	Q16654
KCNJ2	1.71	3.32e-06	5.47886	1.71	potassium channel, inwardly rectifying subfamily J, member 2	P63252
ARHGAP20	1.7	5.13e-06	5.28988	1.7	Rho GTPase activating protein 20	Q9P2F6
MAFB	1.69	2.87e-06	5.54212	1.69	v-maf avian musculoaponeurotic fibrosarcoma oncogene homolog B	Q9Y5Q3
DOCK4	1.67	7.53e-07	6.12321	1.67	dedicator of cytokinesis 4	Q8N1I0
WDR78	1.66	9.87e-06	5.00568	1.66	WD repeat domain 78	Q5VTH9
MREG	1.65	4.59e-05	4.33819	1.65	melanoregulin	Q8N565
KRTAP1-5	1.63	0.0001	4	1.63	keratin associated protein 1-5	Q9BYS1
ADHFE1	1.63	1.02e-06	5.9914	1.63	alcohol dehydrogenase, iron containing 1; chromosome 8 open reading frame 46	Q8IWW8
VXN	1.63	1.02e-06	5.9914	1.63	alcohol dehydrogenase, iron containing 1; chromosome 8 open reading frame 46	Q8TAG6
CRHBP	1.62	4.1e-07	6.38722	1.62	corticotropin releasing hormone binding protein	P24387
ARL4C	1.62	7.61e-08	7.11862	1.62	ADP-ribosylation factor like GTPase 4C	P56559
SIK1	1.6	4.93e-07	6.30715	1.6	salt-inducible kinase 1	P57059
ERMAP	1.6	1.12e-07	6.95078	1.6	erythroblast membrane-associated protein (Scianna blood group)	Q96PL5
PPP1R14C	1.6	3.87e-08	7.41229	1.6	protein phosphatase 1, regulatory (inhibitor) subunit 14C	Q8TAE6
TMEM131L	1.59	1.29e-07	6.88941	1.59	KIAA0922	A2VDJ0
RPS6KA2	1.58	6.45e-07	6.19044	1.58	ribosomal protein S6 kinase, 90kDa, polypeptide 2	Q15349
MMP1	1.58	1.59e-08	7.7986	1.58	matrix metallopeptidase 1	P03956
TLE1	1.58	4.33e-09	8.36351	1.58	transducin-like enhancer of split 1 (E(sp1) homolog, Drosophila)	Q04724
IFT88	1.57	1.5e-05	4.82391	1.57	intraflagellar transport 88	Q13099
UCN2	1.57	1.49e-06	5.82681	1.57	urocortin 2	Q96RP3
WDR19	1.57	1.58e-07	6.80134	1.57	WD repeat domain 19	Q8NEZ3
NMB	1.57	1.29e-09	8.88941	1.57	neuromedin B	P08949
INSYN2	1.56	5.69e-06	5.24489	1.56	family with sequence similarity 196, member A	Q6ZSG2
INKA2	1.55	7.14e-09	8.1463	1.55	family with sequence similarity 212, member B	Q9NTI7
NR2F1	1.54	7.46e-08	7.12726	1.54	nuclear receptor subfamily 2, group F, member 1	P10589
NR4A3	1.53	1.29e-07	6.88941	1.53	nuclear receptor subfamily 4, group A, member 3	Q92570
DUSP4	1.53	1.67e-08	7.77728	1.53	dual specificity phosphatase 4	Q13115
KLHL21	1.52	9.13e-09	8.03953	1.52	kelch-like family member 21	Q9UJP4
THG1L	1.52	3.23e-09	8.4908	1.52	tRNA-histidine guanylyltransferase 1-like	Q9NWX6
PPP1R15A	1.52	7.66e-10	9.11577	1.52	protein phosphatase 1, regulatory subunit 15A	O75807
ROPN1L	1.51	8.63e-05	4.06399	1.51	rhophilin associated tail protein 1-like	Q96C74
PPP1R36	1.51	4.64e-05	4.33348	1.51	protein phosphatase 1, regulatory subunit 36	Q96LQ0
GPCPD1	1.51	1.01e-05	4.99568	1.51	glycerophosphocholine phosphodiesterase 1	Q9NPB8
GPNMB	1.51	1.42e-07	6.84771	1.51	glycoprotein (transmembrane) nmb	Q14956
MCRIP1	1.51	4.42e-09	8.35458	1.51	family with sequence similarity 195, member B	C9JLW8
DKK1	1.49	7.66e-06	5.11577	1.49	dickkopf WNT signaling pathway inhibitor 1	O94907
FOXN3	1.49	2.24e-08	7.64975	1.49	forkhead box N3	O00409
CTNS	1.49	8.83e-09	8.05404	1.49	cystinosin, lysosomal cystine transporter	O60931
SPSB1	1.49	4.7e-09	8.3279	1.49	splA/ryanodine receptor domain and SOCS box containing 1	Q96BD6
JUND	1.48	1.14e-07	6.9431	1.48	jun D proto-oncogene	P17535
IL36RN	1.47	3.46e-07	6.46092	1.47	interleukin 36 receptor antagonist	Q9UBH0
NPC1	1.47	1.09e-09	8.96257	1.47	Niemann-Pick disease, type C1	O15118
SLC19A3	1.45	1.48e-05	4.82974	1.45	solute carrier family 19 (thiamine transporter), member 3	Q9BZV2
DUSP6	1.43	6.31e-06	5.19997	1.43	dual specificity phosphatase 6	Q16828
IGF1R	1.43	1.67e-07	6.77728	1.43	insulin-like growth factor 1 receptor	P08069
ATP8A1	1.42	2.21e-05	4.65561	1.42	ATPase, aminophospholipid transporter (APLT), class I, type 8A, member 1	Q9Y2Q0
CLCN7	1.42	3.73e-07	6.42829	1.42	chloride channel, voltage-sensitive 7	P51798
LSS	1.42	8.82e-10	9.05453	1.42	lanosterol synthase (2,3-oxidosqualene-lanosterol cyclase)	P48449
STX3	1.41	9.15e-06	5.03858	1.41	syntaxin 3	Q13277
DLX2	1.41	6.65e-06	5.17718	1.41	distal-less homeobox 2	Q07687
VDR	1.41	2.08e-07	6.68194	1.41	vitamin D (1,25- dihydroxyvitamin D3) receptor	P11473
TGFBR1	1.41	5.27e-09	8.27819	1.41	transforming growth factor, beta receptor 1	P36897
PHC2	1.4	1.55e-08	7.80967	1.4	polyhomeotic homolog 2 (Drosophila); microRNA 3605	Q8IXK0
GEM	1.4	6.87e-09	8.16304	1.4	GTP binding protein overexpressed in skeletal muscle	P55040
GPS2	1.4	6.78e-09	8.16877	1.4	G protein pathway suppressor 2	Q13227
GPR84	1.39	0.0002	3.69897	1.39	G protein-coupled receptor 84	Q9NQS5
SIK1B	1.39	0.0001	4	1.39	salt-inducible kinase 1	A0A0B4J2F2
PTX3	1.39	8.87e-06	5.05208	1.39	pentraxin 3, long	P26022
VPS8	1.39	6.68e-07	6.17522	1.39	vacuolar protein sorting 8 homolog (S. cerevisiae)	Q8N3P4
PRKAR2B	1.39	3.87e-08	7.41229	1.39	protein kinase, cAMP-dependent, regulatory, type II, beta	P31323
CNNM3	1.38	1.05e-05	4.97881	1.38	cyclin and CBS domain divalent metal cation transport mediator 3	Q8NE01
FOXRED2	1.38	3.17e-06	5.49894	1.38	FAD-dependent oxidoreductase domain containing 2	Q8IWF2
PRKAR1B	1.38	1.49e-06	5.82681	1.38	protein kinase, cAMP-dependent, regulatory, type I, beta	P31321
ARHGEF3	1.38	1.27e-06	5.8962	1.38	Rho guanine nucleotide exchange factor 3	Q9NR81
SLC4A2	1.38	1.51e-07	6.82102	1.38	solute carrier family 4 (anion exchanger), member 2	P04920
ITGB8	1.37	7.58e-05	4.12033	1.37	integrin beta 8	P26012
DEPP1	1.37	1.58e-05	4.80134	1.37	chromosome 10 open reading frame 10	Q9NTK1
CEMIP	1.37	1.57e-05	4.8041	1.37	cell migration inducing protein, hyaluronan binding	Q8WUJ3
FOXO1	1.37	1.69e-06	5.77211	1.37	forkhead box O1	Q12778
MAN1C1	1.37	8.67e-07	6.06198	1.37	mannosidase, alpha, class 1C, member 1	Q9NR34
HIST1H4A; HIST1H4B; HIST1H4C; HIST1H4D; HIST1H4E; HIST1H4F; HIST1H4H; HIST1H4I; HIST1H4J; HIST1H4K; HIST1H4L; HIST2H4A; HIST2H4B; HIST4H4	1.35	0.0002	3.69897	1.35	histone cluster 2, H4b; histone cluster 2, H4a	P62805
NEU1	1.35	7.21e-09	8.14206	1.35	sialidase 1 (lysosomal sialidase)	Q99519
SPRY2	1.33	5.66e-06	5.24718	1.33	sprouty RTK signaling antagonist 2	O43597
MYO1D	1.33	1.07e-08	7.97062	1.33	myosin ID	O94832
TOP1MT	1.31	0.0001	4	1.31	topoisomerase (DNA) I, mitochondrial	Q969P6
WDR31	1.31	2.22e-06	5.65365	1.31	WD repeat domain 31	Q8NA23
CLVS2	1.3	0.0003	3.52288	1.3	clavesin 2	Q5SYC1
KDR	1.3	0.0001	4	1.3	kinase insert domain receptor	P35968
EVI2A	1.3	1.37e-05	4.86328	1.3	ecotropic viral integration site 2A; ecotropic viral integration site 2B	P22794
EVI2B	1.3	1.37e-05	4.86328	1.3	ecotropic viral integration site 2A; ecotropic viral integration site 2B	P34910
NABP1	1.3	8.96e-07	6.04769	1.3	nucleic acid binding protein 1	Q96AH0
SLC7A8	1.3	2.31e-07	6.63639	1.3	solute carrier family 7 (amino acid transporter light chain, L system), member 8	Q9UHI5
ACSL1	1.3	1.71e-09	8.767	1.3	acyl-CoA synthetase long-chain family member 1	P33121
BCL11B	1.29	2.61e-05	4.58336	1.29	B-cell CLL/lymphoma 11B (zinc finger protein)	Q9C0K0
TRMO	1.29	7.94e-06	5.10018	1.29	tRNA methyltransferase O	Q9BU70
GPR137B	1.29	1.95e-07	6.70997	1.29	G protein-coupled receptor 137B	O60478
CCN3	1.29	1.85e-08	7.73283	1.29	nephroblastoma overexpressed	P48745
H1F0	1.29	8.79e-10	9.05601	1.29	H1 histone family, member 0	P07305
SETD9	1.28	1.16e-05	4.93554	1.28	SET domain containing 9	Q8NE22
ZNF521	1.28	8.69e-08	7.06098	1.28	zinc finger protein 521	Q96K83
IQUB	1.27	3.05e-05	4.5157	1.27	IQ motif and ubiquitin domain containing	Q8NA54
SLC6A8	1.27	4.44e-06	5.35262	1.27	solute carrier family 6 (neurotransmitter transporter), member 8	P48029
BMPER	1.27	2.22e-06	5.65365	1.27	BMP binding endothelial regulator	Q8N8U9
ARRDC3	1.27	1.57e-06	5.8041	1.27	arrestin domain containing 3	Q96B67
SLIT2	1.27	3.57e-07	6.44733	1.27	slit guidance ligand 2	O94813
CNIH3	1.27	8.94e-08	7.04866	1.27	cornichon family AMPA receptor auxiliary protein 3	Q8TBE1
KANSL1L	1.27	4.35e-08	7.36151	1.27	KAT8 regulatory NSL complex subunit 1 like	A0AUZ9
FJX1	1.27	1.35e-08	7.86967	1.27	four jointed box 1	Q86VR8
RCBTB2	1.26	0.0006	3.22185	1.26	regulator of chromosome condensation (RCC1) and BTB (POZ) domain containing protein 2	O95199
OLFML2B	1.26	2.86e-06	5.54363	1.26	olfactomedin like 2B	Q68BL8
NOL8	1.26	4.68e-07	6.32975	1.26	nucleolar protein 8	Q76FK4
KLF2	1.26	2.61e-07	6.58336	1.26	Kruppel-like factor 2	Q9Y5W3
JAK2	1.26	2.16e-07	6.66555	1.26	Janus kinase 2	O60674
SH3BP4	1.26	7.75e-08	7.1107	1.26	SH3-domain binding protein 4	Q9P0V3
BEX1	1.25	4.64e-05	4.33348	1.25	brain expressed X-linked 1	Q9HBH7
FOXC2	1.25	4.06e-05	4.39147	1.25	forkhead box C2	Q99958
TP53I3	1.25	3.57e-06	5.44733	1.25	tumor protein p53 inducible protein 3	Q53FA7
CTC1	1.25	4.1e-08	7.38722	1.25	CTS telomere maintenance complex component 1	Q2NKJ3
CSTB	1.25	2.8e-09	8.55284	1.25	cystatin B (stefin B)	P04080
PKD2	1.23	1.02e-06	5.9914	1.23	polycystic kidney disease 2 (autosomal dominant)	Q13563
CAMK2N1	1.23	3.87e-08	7.41229	1.23	calcium/calmodulin-dependent protein kinase II inhibitor 1	Q7Z7J9
TMEM255B	1.22	0.0001	4	1.22	transmembrane protein 255B	Q8WV15
IDUA	1.22	4.87e-07	6.31247	1.22	iduronidase, alpha-L-	P35475
PCBP3	1.22	1.62e-07	6.79048	1.22	poly(rC) binding protein 3	P57721
ZNF713	1.21	0.0012	2.92082	1.21	zinc finger protein 713	Q8N859
ANKRD1	1.21	0.0011	2.95861	1.21	ankyrin repeat domain 1 (cardiac muscle)	Q15327
GRIP1	1.21	4.48e-05	4.34872	1.21	glutamate receptor interacting protein 1	Q9Y3R0
BBS1	1.21	3.17e-06	5.49894	1.21	Bardet-Biedl syndrome 1	Q8NFJ9
LURAP1L	1.21	2.81e-06	5.55129	1.21	leucine rich adaptor protein 1-like	Q8IV03
ID2	1.21	6.2e-07	6.20761	1.21	inhibitor of DNA binding 2, dominant negative helix-loop-helix protein	Q02363
MXI1	1.21	3.84e-07	6.41567	1.21	MAX interactor 1, dimerization protein	P50539
SMIM29	1.21	1.12e-07	6.95078	1.21	chromosome 6 open reading frame 1	Q86T20
PREX1	1.21	3.55e-08	7.44977	1.21	phosphatidylinositol-3,4,5-trisphosphate-dependent Rac exchange factor 1	Q8TCU6
TPCN1	1.21	1.98e-08	7.70333	1.21	two pore segment channel 1	Q9ULQ1
CSF3	1.2	3.94e-05	4.4045	1.2	colony stimulating factor 3	P09919
ABCA5	1.2	2.36e-05	4.62709	1.2	ATP binding cassette subfamily A member 5	Q8WWZ7
PPP1R37	1.2	4.55e-06	5.34199	1.2	protein phosphatase 1, regulatory subunit 37	O75864
TRIB1	1.2	1.15e-07	6.9393	1.2	tribbles pseudokinase 1	Q96RU8
INHBA	1.2	1.04e-07	6.98297	1.2	inhibin beta A	P08476
ZCCHC14	1.2	4.78e-08	7.32057	1.2	zinc finger, CCHC domain containing 14	Q8WYQ9
SLC23A2	1.2	3.19e-08	7.49621	1.2	solute carrier family 23 (ascorbic acid transporter), member 2	Q9UGH3
IL6	1.19	4.5e-05	4.34679	1.19	interleukin 6	P05231
ZNF425	1.19	2.21e-05	4.65561	1.19	zinc finger protein 425	Q6IV72
PXDN	1.19	1.45e-05	4.83863	1.19	peroxidasin	Q92626
NOA1	1.19	7.67e-08	7.1152	1.19	nitric oxide associated 1	Q8NC60
PGPEP1	1.19	1.85e-08	7.73283	1.19	pyroglutamyl-peptidase I	Q9NXJ5
NR4A2	1.18	0.0003	3.52288	1.18	nuclear receptor subfamily 4, group A, member 2	P43354
RCOR3	1.18	0.0001	4	1.18	REST corepressor 3	Q9P2K3
FOSB	1.18	5.39e-05	4.26841	1.18	FBJ murine osteosarcoma viral oncogene homolog B	P53539
YPEL1	1.18	1.9e-05	4.72125	1.18	yippee like 1	O60688
NPIPA3	1.18	1.13e-05	4.94692	1.18	nuclear pore complex interacting protein family, member A3	F8WFD2
NPIPA5	1.19	1.54e-06	5.81248	1.18	nuclear pore complex interacting protein family, member A7; nuclear pore complex interacting protein family, member A8; polycystic kidney disease 1 (autosomal dominant) pseudogene 1	E9PKD4
NPIPA7	1.18	1.54e-06	5.81248	1.18	nuclear pore complex interacting protein family, member A7; nuclear pore complex interacting protein family, member A8; polycystic kidney disease 1 (autosomal dominant) pseudogene 1	E9PJI5
NPIPA8	1.18	1.54e-06	5.81248	1.18	nuclear pore complex interacting protein family, member A7; nuclear pore complex interacting protein family, member A8; polycystic kidney disease 1 (autosomal dominant) pseudogene 1	P0DM63
SH3PXD2B	1.18	9.05e-07	6.04335	1.18	SH3 and PX domains 2B	A1X283
FAM210B	1.18	4.08e-07	6.38934	1.18	family with sequence similarity 210, member B	Q96KR6
FAM13B	1.17	0.0001	4	1.17	family with sequence similarity 13, member B	Q9NYF5
EYA4	1.17	3.47e-07	6.45967	1.17	EYA transcriptional coactivator and phosphatase 4	O95677
CPEB2	1.17	1.86e-07	6.73049	1.17	cytoplasmic polyadenylation element binding protein 2	Q7Z5Q1
MMP14	1.17	7.47e-08	7.12668	1.17	matrix metallopeptidase 14 (membrane-inserted)	P50281
GRN	1.17	1.4e-08	7.85387	1.17	granulin	P28799
GUCY1A1	1.16	0.0007	3.1549	1.16	guanylate cyclase 1, soluble, alpha 3	Q02108
ARHGAP27	1.16	0.0003	3.52288	1.16	Rho GTPase activating protein 27	Q6ZUM4
MMP10	1.16	0.0001	4	1.16	matrix metallopeptidase 10	P09238
CYP20A1	1.16	4.2e-05	4.37675	1.16	cytochrome P450, family 20, subfamily A, polypeptide 1	Q6UW02
NOP56	1.16	2.44e-06	5.61261	1.16	NOP56 ribonucleoprotein; small nucleolar RNA, C/D box 57; small nucleolar RNA, C/D box 56; small nucleolar RNA, H/ACA box 51; small nucleolar RNA, C/D box 110; small nucleolar RNA, C/D box 86; microRNA 1292	O00567
TMEM150A	1.16	9.42e-07	6.02595	1.16	transmembrane protein 150A	Q86TG1
PPARGC1A	1.16	8.09e-07	6.09205	1.16	peroxisome proliferator-activated receptor gamma, coactivator 1 alpha	Q9UBK2
SMOC1	1.16	2.48e-07	6.60555	1.16	SPARC related modular calcium binding 1	Q9H4F8
FOXC1	1.15	0.0003	3.52288	1.15	forkhead box C1	Q12948
CLN6	1.15	5.27e-05	4.27819	1.15	ceroid-lipofuscinosis, neuronal 6, late infantile, variant	Q9NWW5
C1orf53	1.15	1.14e-05	4.9431	1.15	chromosome 1 open reading frame 53	Q5VUE5
NPIPA2	1.15	1.1e-05	4.95861	1.15	nuclear pore complex interacting protein family, member A2	E9PIF3
FBXO44	1.15	3.39e-06	5.4698	1.15	F-box protein 44	Q9H4M3
NPIPA1	1.14	3.42e-05	4.46597	1.14	nuclear pore complex interacting protein family, member A1	Q9UND3
METTL27	1.14	1.04e-06	5.98297	1.14	Williams Beuren syndrome chromosome region 27	Q8N6F8
APBB3	1.14	7.77e-07	6.10958	1.14	amyloid beta (A4) precursor protein-binding, family B, member 3; microRNA 6831	O95704
OTUD1	1.14	6.03e-07	6.21968	1.14	OTU deubiquitinase 1	Q5VV17
CBLB	1.14	1.27e-07	6.8962	1.14	Cbl proto-oncogene B, E3 ubiquitin protein ligase	Q13191
CYTH3	1.14	7.75e-08	7.1107	1.14	cytohesin 3	O43739
DHRS12	1.13	0.0013	2.88606	1.13	dehydrogenase/reductase (SDR family) member 12	A0PJE2
TSPAN12	1.13	0.0002	3.69897	1.13	tetraspanin 12	O95859
CTGF	1.13	9.75e-05	4.011	1.13	connective tissue growth factor	P29279
NPTXR	1.13	3.69e-07	6.43297	1.13	neuronal pentraxin receptor	O95502
MAFK	1.13	2.36e-07	6.62709	1.13	v-maf avian musculoaponeurotic fibrosarcoma oncogene homolog K	O60675
COL4A3BP	1.13	1.29e-07	6.88941	1.13	collagen, type IV, alpha 3 (Goodpasture antigen) binding protein	Q9Y5P4
PLEKHM1	1.13	3.85e-08	7.41454	1.13	pleckstrin homology domain containing, family M (with RUN domain) member 1; microRNA 4315-1	Q9Y4G2
ANKRD29	1.12	0.0009	3.04576	1.12	ankyrin repeat domain 29	Q8N6D5
GATM	1.12	8.03e-05	4.09528	1.12	glycine amidinotransferase (L-arginine:glycine amidinotransferase)	P50440
RABL2A	1.12	7.56e-06	5.12148	1.12	RAB, member of RAS oncogene family-like 2A	Q9UBK7
PCDH17	1.12	3.78e-07	6.42251	1.12	protocadherin 17	O14917
RRAGD	1.12	3.34e-07	6.47625	1.12	Ras-related GTP binding D	Q9NQL2
TRIM4	1.12	1.13e-07	6.94692	1.12	tripartite motif containing 4	Q9C037
ATG14	1.11	6.8e-07	6.16749	1.11	autophagy related 14	Q6ZNE5
POLR1E	1.11	5.43e-07	6.2652	1.11	polymerase (RNA) I polypeptide E	Q9GZS1
GNPTG	1.11	7.91e-08	7.10182	1.11	N-acetylglucosamine-1-phosphate transferase, gamma subunit	Q9UJJ9
C6orf48	1.11	4.28e-08	7.36856	1.11	chromosome 6 open reading frame 48; small nucleolar RNA, C/D box 52; small nucleolar RNA, C/D box 48	Q9UBA6
SKI	1.11	3.23e-08	7.4908	1.11	SKI proto-oncogene	P12755
IQCN	1.1	2.71e-05	4.56703	1.1	KIAA1683	Q9H0B3
YPEL3	1.1	7.68e-07	6.11464	1.1	yippee like 3	P61236
FMNL2	1.1	6.11e-07	6.21396	1.1	formin like 2	Q96PY5
PDP1	1.1	3.87e-08	7.41229	1.1	pyruvate dehyrogenase phosphatase catalytic subunit 1	Q9P0J1
SLC44A5	1.09	0.0029	2.5376	1.09	solute carrier family 44, member 5	Q8NCS7
MMP15	1.09	0.0025	2.60206	1.09	matrix metallopeptidase 15 (membrane-inserted)	P51511
FLVCR2	1.09	0.0001	4	1.09	feline leukemia virus subgroup C cellular receptor family, member 2	Q9UPI3
APBA1	1.09	2.79e-05	4.5544	1.09	amyloid beta (A4) precursor protein-binding, family A, member 1	Q02410
ZCCHC2	1.09	1.09e-06	5.96257	1.09	zinc finger, CCHC domain containing 2	Q9C0B9
SLC1A3	1.09	3.17e-07	6.49894	1.09	solute carrier family 1 (glial high affinity glutamate transporter), member 3	P43003
LAGE3	1.09	2.48e-07	6.60555	1.09	L antigen family, member 3	Q14657
HK2	1.09	1.56e-07	6.80688	1.09	hexokinase 2	P52789
RETREG2	1.09	1.36e-08	7.86646	1.09	family with sequence similarity 134, member A	Q8NC44
RPS6KA5	1.08	0.0008	3.09691	1.08	ribosomal protein S6 kinase, 90kDa, polypeptide 5	O75582
KCNH1	1.08	0.0002	3.69897	1.08	potassium channel, voltage gated eag related subfamily H, member 1	O95259
KCTD21	1.08	8.13e-05	4.08991	1.08	potassium channel tetramerization domain containing 21	Q4G0X4
FOS	1.08	4.54e-05	4.34294	1.08	FBJ murine osteosarcoma viral oncogene homolog	P01100
ISM1	1.08	3.98e-05	4.40012	1.08	isthmin 1, angiogenesis inhibitor	B1AKI9
CDH7	1.08	2.5e-05	4.60206	1.08	cadherin 7, type 2	Q9ULB5
MOSPD1	1.08	1.6e-06	5.79588	1.08	motile sperm domain containing 1	Q9UJG1
PIM3	1.08	8.19e-07	6.08672	1.08	Pim-3 proto-oncogene, serine/threonine kinase	Q86V86
CREBRF	1.08	7.59e-07	6.11976	1.08	CREB3 regulatory factor	Q8IUR6
SLC35E3	1.08	5.34e-07	6.27246	1.08	solute carrier family 35, member E3	Q7Z769
CLBA1	1.07	6.68e-05	4.17522	1.07	chromosome 14 open reading frame 79	Q96F83
TMOD2	1.07	4.91e-05	4.30892	1.07	tropomodulin 2 (neuronal)	Q9NZR1
SNX30	1.07	1.76e-05	4.75449	1.07	sorting nexin family member 30	Q5VWJ9
GDF15	1.07	1.17e-05	4.93181	1.07	growth differentiation factor 15	Q99988
FAM110B	1.07	9.11e-06	5.04048	1.07	family with sequence similarity 110, member B	Q8TC76
IZUMO4	1.07	8.01e-06	5.09637	1.07	IZUMO family member 4	Q1ZYL8
TMOD1	1.07	2.55e-06	5.59346	1.07	tropomodulin 1	P28289
USP11	1.07	1.78e-08	7.74958	1.07	ubiquitin specific peptidase 11	P51784
PDXK	1.07	4.2e-09	8.37675	1.07	pyridoxal (pyridoxine, vitamin B6) kinase	O00764
SYN1	1.06	0.0001	4	1.06	synapsin I	P17600
AMDHD2	1.06	1.3e-05	4.88606	1.06	amidohydrolase domain containing 2	Q9Y303
SECISBP2	1.06	5.85e-06	5.23284	1.06	SECIS binding protein 2	Q96T21
TRPM7	1.06	1.27e-06	5.8962	1.06	transient receptor potential cation channel, subfamily M, member 7	Q96QT4
GTDC1	1.06	8.7e-07	6.06048	1.06	glycosyltransferase like domain containing 1	Q4AE62
MCOLN2	1.06	6.11e-07	6.21396	1.06	mucolipin 2	Q8IZK6
CDH11	1.06	4.4e-07	6.35655	1.06	cadherin 11, type 2, OB-cadherin (osteoblast)	P55287
NPC2	1.06	3.02e-08	7.51999	1.06	Niemann-Pick disease, type C2; microRNA 4709	P61916
RYBP	1.05	3.78e-05	4.42251	1.05	RING1 and YY1 binding protein	Q8N488
TTPAL	1.05	9.74e-06	5.01144	1.05	tocopherol (alpha) transfer protein-like	Q9BTX7
BORCS7	1.05	2.07e-06	5.68403	1.05	BLOC-1 related complex subunit 7	Q96B45
ITFG2	1.05	9.82e-07	6.00789	1.05	integrin alpha FG-GAP repeat containing 2	Q969R8
BRI3	1.05	3.81e-07	6.41908	1.05	brain protein I3	O95415
FAM50A	1.05	2.99e-08	7.52433	1.05	family with sequence similarity 50, member A	Q14320
RNF144A	1.04	0.0008	3.09691	1.04	ring finger protein 144A	P50876
LIFR	1.04	6.71e-06	5.17328	1.04	leukemia inhibitory factor receptor alpha	P42702
DNAJB9	1.04	3.57e-06	5.44733	1.04	DnaJ (Hsp40) homolog, subfamily B, member 9	Q9UBS3
SMG1	1.04	3.28e-06	5.48413	1.04	SMG1 phosphatidylinositol 3-kinase-related kinase	Q96Q15
PPP1R12C	1.04	1.8e-06	5.74473	1.04	protein phosphatase 1, regulatory subunit 12C	Q9BZL4
ACADSB	1.04	8.06e-07	6.09366	1.04	acyl-CoA dehydrogenase, short/branched chain	P45954
TRIM33	1.04	6.31e-07	6.19997	1.04	tripartite motif containing 33	Q9UPN9
TMEM132A	1.04	5.71e-07	6.24336	1.04	transmembrane protein 132A	Q24JP5
CCDC93	1.04	4.68e-07	6.32975	1.04	coiled-coil domain containing 93	Q567U6
BPIFC	1.03	0.003	2.52288	1.03	BPI fold containing family C	Q8NFQ6
SPRY1	1.03	2.96e-05	4.52871	1.03	sprouty RTK signaling antagonist 1	O43609
C20orf144	1.03	2.36e-05	4.62709	1.03	chromosome 20 open reading frame 144	Q9BQM9
ITPR1	1.03	1.59e-05	4.7986	1.03	inositol 1,4,5-trisphosphate receptor, type 1	Q14643
RGL1	1.03	1.36e-06	5.86646	1.03	ral guanine nucleotide dissociation stimulator-like 1	Q9NZL6
RBM19	1.03	6.32e-07	6.19928	1.03	RNA binding motif protein 19	Q9Y4C8
EPAS1	1.03	5.18e-07	6.28567	1.03	endothelial PAS domain protein 1	Q99814
TBC1D3E	1.02	9.75e-05	4.011	1.02	TBC1 domain family, member 3L; TBC1 domain family, member 3E	A0A087X179
DELE1	1.02	1.15e-06	5.9393	1.02	KIAA0141	Q14154
IFITM10	1.02	7.75e-08	7.1107	1.02	interferon induced transmembrane protein 10	A6NMD0
C19orf48	1.01	0.0007	3.1549	1.01	chromosome 19 open reading frame 48; small nucleolar RNA, C/D box 88B; small nucleolar RNA, C/D box 88C	Q6RUI8
STX1A	1.01	9.39e-05	4.02733	1.01	syntaxin 1A (brain)	Q16623
FBXO9	1.01	2.8e-05	4.55284	1.01	F-box protein 9	Q9UK97
HTR5A	1.01	2.58e-05	4.58838	1.01	5-hydroxytryptamine (serotonin) receptor 5A, G protein-coupled	P47898
ABTB1	1.01	1.15e-05	4.9393	1.01	ankyrin repeat and BTB (POZ) domain containing 1	Q969K4
NBPF11	1.01	6.01e-06	5.22113	1.01	neuroblastoma breakpoint family, member 1	Q86T75
NBPF12	1.01	6.01e-06	5.22113	1.01	neuroblastoma breakpoint family, member 1	Q5TAG4
NBPF8	1.01	6.01e-06	5.22113	1.01	neuroblastoma breakpoint family, member 1	Q3BBV2
FAM120AOS	1.01	4.91e-06	5.30892	1.01	family with sequence similarity 120A opposite strand	Q5T036
PLD1	1.33	4.26e-06	5.37059	1.01	phospholipase D1, phosphatidylcholine-specific	Q13393
PIM1	1.01	7.21e-07	6.14206	1.01	Pim-1 proto-oncogene, serine/threonine kinase	P11309
MANBA	1.01	8.24e-08	7.08407	1.01	mannosidase, beta A, lysosomal	O00462
NBPF1	1.13	7.47e-08	7.12668	1.01	neuroblastoma breakpoint family, member 1	Q3BBV0
NBPF10	1.13	7.47e-08	7.12668	1.01	neuroblastoma breakpoint family, member 1	Q6P3W6
NBPF14	1.13	7.47e-08	7.12668	1.01	neuroblastoma breakpoint family, member 1	Q5TI25
WASHC2A	1.01	3.44e-08	7.46344	1.01	family with sequence similarity 21, member A	Q641Q2
GPX4	1.01	1.59e-08	7.7986	1.01	glutathione peroxidase 4	P36969
AKAP3	1	0.025	1.60206	1	A kinase (PRKA) anchor protein 3	O75969
FAM90A1	1	0.0128	1.89279	1	family with sequence similarity 90, member A1	Q86YD7
KCND2	1	0.0056	2.25181	1	potassium channel, voltage gated Shal related subfamily D, member 2	Q9NZV8
ADGRA3	1	6.53e-05	4.18509	1	adhesion G protein-coupled receptor A3	Q8IWK6
TRIM66	1	2.25e-05	4.64782	1	tripartite motif containing 66	O15016
CHRM3	1	1.26e-05	4.89963	1	cholinergic receptor, muscarinic 3	P20309
PACS2	1	2.98e-06	5.52578	1	phosphofurin acidic cluster sorting protein 2	Q86VP3
