# Supplementary material for: Transcriptomics predicts compound synergy in drug and natural product treated glioblastoma cells
Source: PLoS One. 2020 Sep 18;15(9):e0239551. doi: 10.1371/journal.pone.0239551 (PMC7500592; doi:10.1371/journal.pone.0239551)
Supplement: S2 Table — (XLS) [file pone.0239551.s002.xls]

## Sheet: L24 expressed pathways
L24 expressed pathways
Pathway	Total	Up	Up List	Down	Down List	Significance	p-value
Retinoblastoma Gene in Cancer	38	0		38	E2F1,SKP2,CDK2,CCNA2,MCM7,SUV39H1,CCNE2,CDC25A,CDK1,PLK4,CCNB1,CCNB2,MCM6,RFC4,TOP2A,CDC45,MCM3,RFC3,MCM4,POLA1,PRIM1,ORC1,CHEK1,BARD1,TTK,SMC2,KIF4A,RRM1,RRM2,TYMS,ANLN,CDC7,POLE2,FANCG,POLD3,H2AFZ,CCND1,E2F3	24.52	0
DNA IR-damage and cellular response via ATR	28	1	FAM175A	27	MCPH1,RFWD3,RAD51,E2F1,FANCI,MSH2,FANCA,USP1,CLSPN,SMARCAL1,BLM,MCM2,BRCA2,EXO1,EEF1E1,PLK1,BRCA1,DCLRE1A,CDC25C,FANCD2,TOPBP1,BRIP1,BARD1,CDC45,RMI1,FOXM1,FEN1	14.08	0
Collagen biosynthesis and modifying enzymes	1	0		1	SERPINH1	13.2	0
DNA Replication	18	0		18	RFC4,MCM5,CDC7,GMNN,MCM6,MCM2,CDK2,PRIM1,RFC3,MCM10,POLD3,POLA2,MCM7,MCM4,POLE2,CDC6,RFC2,MCM3	12.08	0
G alpha (s) signalling events	1	1	GNAL	0		11.66	0
Cell Cycle	28	0		28	CDC7,PLK1,CDK2,MCM2,CCNA2,RBL1,CDC45,PTTG1,CDK1,CDC20,CDC25C,CCNE2,CDC6,SKP2,MCM3,MCM4,MCM5,MCM6,MCM7,ORC1,ORC6,CCNB2,CCNB1,CCND1,E2F1,E2F3,CDC25A,TTK	10.68	0
Generic Transcription Pathway	1	0		1	MED24	9.6	0
G1 to S cell cycle control	19	1	CCNG2	18	E2F1,CDK1,CDK2,CCNB1,CCND1,MCM4,MCM3,MCM6,MCM7,MCM2,POLE2,MCM5,E2F3,CREB3L1,POLA2,PRIM1,CDC25A,CCNE2	9.3	0
Glycosaminoglycan metabolism	1	1	GLCE	0		9.09	0
Collagen degradation	1	1	MMP15	0		8.41	0
Histone Modifications	16	1	EZH1	15	HIST1H3D,HIST1H3J,HIST2H3A,HIST2H3C,SUV39H1,HIST1H4C,HIST1H3C,HIST1H3G,HIST1H4B,HIST1H4L,HIST1H3A,HIST1H3F,HIST1H3B,HIST1H4D,HIST1H4A	6.58	0
DNA Damage Response	16	0		16	FAS,CDK2,FANCD2,CDC25A,CCND1,CCNB1,BID,E2F1,CHEK1,CCNE2,CDC25C,CASP8,BRCA1,H2AFX,CCNB2,RAD51	6.49	0
FBXL10 enhancement of MAP/ERK signaling in diffuse large B-cell lymphoma	11	0		11	HIST1H3D,HIST1H3J,HIST2H3A,HIST2H3C,HIST1H3C,HIST1H3G,HIST1H3A,HIST1H3F,HIST1H3B,H2AFX,H2AFZ	5.99	1e-06
Gastric Cancer Network 1	10	1	GATS	9	KIF15,AURKA,MYBL2,LIN9,MCM4,UBE2C,ECT2,TOP2A,TPX2	5.92	1e-06
miRNA Regulation of DNA Damage Response	18	0		18	RAD51,CCNB2,CDK2,CHEK1,CCND1,BID,FANCD2,MIR15A,BRCA1,FAS,CCNE2,CASP8,E2F1,CDK1,CDC25C,H2AFX,CCNB1,CDC25A	5.53	3e-06
Class A/1 (Rhodopsin-like receptors)	6	0		6	P2RY6,NMU,GPR39,RXFP2,CCRL2,C3AR1	5.51	3e-06
Deubiquitination	4	1	TNFAIP3	3	BARD1,CDK1,PSMD14	5.41	4e-06
Cell surface interactions at the vascular wall	1	0		1	ANGPT1	5.4	4e-06
Genotoxicity pathway	14	3	DAAM1,ID2,CBLB	11	ARRDC4,USP41,E2F8,HIST1H2BG,HIST1H2BI,CENPE,HIST1H2BB,HIST1H2BN,HIST1H2BM,HIST1H3D,TRIM22	5.35	4e-06
Signaling by ROBO receptors	1	1	SLIT2	0		5.23	6e-06
Neddylation	1	0		1	BIRC5	5.06	9e-06
Regulation of Insulin-like Growth Factor (IGF) transport and uptake by Insulin-like Growth Factor Binding Proteins (IGFBPs)	1	0		1	IGFBP3	4.57	2.7e-05
Nuclear Receptors Meta-Pathway	35	14	PDK4,TNFAIP3,PTGS2,CCL20,IRS2,CYP1B1,SLC19A2,JUNB,SQSTM1,GCLC,SLC2A13,FASN,TGFBR3,FOXO1	21	CCL2,EPHA2,B3GNT5,TGFA,CAP2,NAV3,SLC7A5,IL1B,EPB41L4B,BIRC3,HGF,ABCC2,DNAJC15,NQO1,MYOF,NRG1,PPP2R4,PRRG4,CCND1,CDK1,SLC6A9	4.37	4.2e-05
Fc epsilon receptor (FCERI) signaling	2	2	FOS,GAB2	0		4.34	4.5e-05
Cilium Assembly	1	1	WDR19	0		4.07	8.5e-05
Assembly of the primary cilium	1	1	WDR19	0		4.07	8.5e-05
Transcriptional regulation by RUNX1	1	1	RSPO3	0		3.91	0.000123
Oncostatin M Signaling Pathway	12	7	JAK2,FOS,CEBPB,JUNB,LDLR,MMP1,MMP3	5	PXN,CDK2,CCL2,SERPINE1,TIMP3	3.84	0.000145
Complement cascade	2	0		2	C3AR1,CFI	3.75	0.000178
Gastric Cancer Network 2	8	0		8	UBE2C,UBE2T,FANCI,RFC3,TOP2A,ATAD2,BRIX1,RFC4	3.72	0.00019
ATM Signaling Pathway	9	1	AP3B2	8	CDC25A,CDC25C,CDK1,RAD51,BRCA1,FANCD2,CDK2,BID	3.65	0.000222
Glucocorticoid Receptor Pathway	12	5	PTGS2,CCL20,TGFBR3,SLC19A2,TNFAIP3	7	NAV3,CCL2,BIRC3,PRRG4,EPB41L4B,DNAJC15,B3GNT5	3.53	0.000296
Photodynamic therapy-induced NF-kB survival signaling	8	3	PTGS2,MMP3,MMP1	5	CCND1,IL1A,IL1B,BIRC5,BIRC3	3.43	0.000369
Apoptosis-related network due to altered Notch3 in ovarian cancer	10	3	SQSTM1,SMAD7,GCLC	7	NET1,HSPB1,HELLS,NQO1,BIRC5,NRG1,IL7R	3.43	0.000374
Intra-Golgi and retrograde Golgi-to-ER traffic	1	0		1	BNIP1	3.42	0.000377
Photodynamic therapy-induced HIF-1 survival signaling	8	1	PTGS2	7	SLC16A1,SERPINE1,ANGPT1,TGFA,IGFBP3,BIRC5,BID	3.26	0.000551
Mitotic Prometaphase	1	0		1	PLK1	3.25	0.000566
Integrated Breast Cancer Pathway	20	4	MMP1,SMAD7,SMAD6,FOXO1	16	E2F1,CDC25A,PLK1,BLM,CASP8,RAD51,BRCA1,BARD1,MSH2,CDK2,BRCA2,TFPI,BID,AURKA,RAD54L,CCND1	3.19	0.000638
Processing of Capped Intron-Containing Pre-mRNA	5	1	SF1	4	SRSF3,ALYREF,TRA2B,SRSF7	3.16	0.000694
Regulation of sister chromatid separation at the metaphase-anaphase transition	5	0		5	CDC20,MAD2L1,BUB1B,CENPE,PTTG1	3.12	0.000758
DNA IR-Double Strand Breaks (DSBs) and cellular response via ATM	10	0		10	MCPH1,RAD51,E2F1,EXO1,BLM,BRCA2,BRCA1,BID,CDC25C,FANCD2	3.1	0.00079
Beta-catenin independent WNT signaling	1	1	DAAM1	0		3.1	0.000795
TCR signaling	1	0		1	PTPN22	3.09	0.000816
Interleukin-4 and Interleukin-13 signaling	2	2	PTGS2,JAK2	0		3.08	0.000825
Senescence and Autophagy in Cancer	15	6	IGF1R,ATG14,GABARAPL1,SQSTM1,MMP14,RB1CC1	9	E2F1,IGFBP3,PLAU,SERPINE1,MAP2K6,SPARC,CDK2,IL1A,IL1B	3	0.000991
Interleukin-1 family signaling	2	1	MAP3K8	1	MAP2K6	2.93	0.001184
Spinal Cord Injury	15	7	FOS,EPHA4,SLIT2,RHOB,PTGS2,GDNF,SEMA6A	8	IL1B,CDK2,TLR4,IL1A,CCL2,E2F1,CCND1,CDK1	2.93	0.001185
HIV Life Cycle	2	0		2	RANBP1,FEN1	2.91	0.001224
Signaling by FGFR2	1	0		1	ESRP1	2.91	0.001236
Oxidative Stress	7	4	SOD2,GCLC,FOS,JUNB	3	MAPK10,TXNRD2,NQO1	2.86	0.001375
Pyrimidine metabolism	12	0		12	TYMS,DTYMK,RRM2,DCTPP1,RRM1,TK1,CTPS2,POLA1,POLD3,PRIM1,POLA2,POLE2	2.85	0.001399
Mitotic Metaphase and Anaphase	2	0		2	FBXO5,PTTG1	2.77	0.001699
RNA Polymerase II Transcription	1	0		1	NELFCD	2.75	0.001774
TGF-beta Receptor Signaling	9	5	TGFBR3,SKI,SMAD6,SMAD7,FOS	4	FST,LEF1,ENG,SERPINE1	2.68	0.002088
Hepatitis C and Hepatocellular Carcinoma	9	2	MMP1,PTGS2	7	BIRC3,RRM2,BIRC5,CCND1,MYOF,LEF1,BRCA1	2.62	0.002374
Post-translational modification: synthesis of GPI-anchored proteins	1	0		1	PIGB	2.62	0.002425
ESR-mediated signaling	2	0		2	KPNA2,CCND1	2.46	0.003431
Homologous recombination	4	0		4	RAD51,BRCA2,RAD54B,POLD3	2.44	0.003672
JAK/STAT	14	6	FOS,JAK2,IRS2,FOXO1,IGF1R,LEPR	8	PXN,CCND1,PRLR,SIRPA,EIF4EBP1,IL1B,PDK1,AURKA	2.4	0.003941
Photodynamic therapy-induced AP-1 survival signaling.	8	3	JUNB,FOS,BCL2L11	5	CCND1,MAP2K6,CCNA2,FAS,BID	2.38	0.004202
Host Interactions of HIV factors	3	0		3	ELMO1,APOBEC3G,RANBP1	2.33	0.004649
Trans-sulfuration and one carbon metabolism	6	1	GCLC	5	PHGDH,PSAT1,TYMS,MTHFD2,CBS	2.31	0.004883
Matrix Metalloproteinases	6	4	MMP3,MMP14,MMP15,MMP1	2	TIMP3,TIMP4	2.31	0.004883
Mitotic Prophase	1	0		1	MCPH1	2.29	0.005175
Oxidative Stress Induced Senescence	1	1	FOS	0		2.28	0.005242
TGF-beta Signaling Pathway	15	8	SMAD7,FOS,FOSB,SKI,JUNB,SIK1,MMP1,TGFBR3	7	CCNB2,CDK1,MAP2K6,PDK1,COL1A2,RBL1,CCND1	2.26	0.005505
Apoptosis	11	3	IGF1R,TNFRSF1B,BCL2L11	8	FAS,CASP1,BIRC3,BID,MAPK10,BIRC5,CASP8,HELLS	2.24	0.005694
Photodynamic therapy-induced NFE2L2 (NRF2) survival signaling	5	2	GCLC,FOS	3	ABCG2,ABCC2,NQO1	2.22	0.005993
Nanomaterial induced inflammasome activation	3	0		3	IL1B,NLRP3,TLR4	2.18	0.0066
Integrated Lung Cancer Pathway	8	2	FOS,JAK2	6	SMAGP,TGFA,FAS,CASP8,CCND1,PDK1	2.13	0.00748
Respiratory electron transport, ATP synthesis by chemiosmotic coupling, and heat production by uncoupling proteins.	1	0		1	NDUFAF5	2.11	0.007759
Fluoropyrimidine Activity	6	0		6	TK1,TYMS,RRM1,ABCG2,RRM2,SLC29A1	2.11	0.007805
Cell Cycle Checkpoints	7	0		7	BUB1B,CHEK1,CDC20,CDC25A,CDC25C,CLSPN,MAD2L1	2.09	0.008087
Hematopoietic Stem Cell Differentiation	11	3	FOS,FOSB,MXI1	8	NFATC2,LEF1,IL1A,IL1B,MIR15A,MIR16-1,LOXL3,RCAN1	2.06	0.008634
Signaling by VEGF	2	0		2	AXL,PXN	2.04	0.009219
Aryl Hydrocarbon Receptor Pathway	7	2	JUNB,CYP1B1	5	SLC7A5,MYOF,CAP2,IL1B,NQO1	1.92	0.011999
Complement and Coagulation Cascades	8	1	C3	7	TFPI,F3,PLAU,C3AR1,CFI,SERPINE1,SERPIND1	1.9	0.012661
Protein alkylation leading to liver fibrosis	9	3	MMP3,SMAD7,MMP1	6	IL1A,PDGFRB,COL1A2,TIMP4,TIMP3,CCL2	1.9	0.012661
Dengue-2 Interactions with Complement and Coagulation Cascades	8	1	C3	7	TFPI,F3,PLAU,C3AR1,CFI,SERPINE1,SERPIND1	1.86	0.013922
Regulation of toll-like receptor signaling pathway	15	7	PELI2,TNFAIP3,NEU1,SMAD6,SQSTM1,MAP3K8,FOS	8	TLR1,MAPK10,CASP8,TLR4,PLK1,IL1B,MAP2K6,TLR3	1.83	0.014649
Eukaryotic Translation Initiation	1	0		1	EIF4EBP1	1.81	0.015641
RHO GTPases Activate Formins	1	1	DAAM1	0		1.8	0.015861
Apoptosis Modulation by HSP70	4	0		4	CASP8,BID,FAS,MAPK10	1.73	0.018581
Olfactory bulb development and olfactory learning	4	3	SLIT2,ID2,SKI	1	SEMA3A	1.73	0.018581
Nucleotide-binding Oligomerization Domain (NOD) pathway	6	0		6	CASP8,NLRP3,CASP1,IL1B,PRDM1,AIM2	1.72	0.019152
Human Thyroid Stimulating Hormone (TSH) signaling pathway	8	5	FOS,PDE4D,GNAI1,JAK2,PLD1	3	E2F1,CDK2,MAP2K6	1.66	0.02163
Imatinib and Chronic Myeloid Leukemia	4	1	GAB2	3	ABCG2,PDGFRB,SKP2	1.66	0.022023
Factors involved in megakaryocyte development and platelet production	1	0		1	CDK2	1.65	0.022157
Class B/2 (Secretin family receptors)	1	1	CRHBP	0		1.65	0.022379
Signaling by NTRK1 (TRKA)	1	1	RPS6KA5	0		1.64	0.023006
Deregulated CDK5 triggers multiple neurodegenerative pathways in Alzheimer's disease models	6	2	SOD2,BCL2L11	4	PRDX2,LMNB1,CDC25C,CDC25A	1.62	0.023784
DNA Damage Response (only ATM dependent)	11	4	CCNG2,SOD2,BCL2L11,LDLR	7	PDK1,MLKL,FOSL1,CCND1,MAPK10,PLAU,LEF1	1.62	0.024044
Monoamine Transport	5	3	AMPH,SYN1,FBXO32	2	CDC25C,IL1B	1.61	0.024337
miR-517 relationship with ARCN1 and USP1	2	1	ID2	1	USP1	1.61	0.024708
MAPK6/MAPK4 signaling	2	1	FOXO1	1	HSPB1	1.59	0.025639
Irinotecan Pathway	3	1	NPC1	2	ABCC2,ABCG2	1.56	0.027705
Extracellular vesicles in the crosstalk of cardiac cells	4	0		4	HSPB1,BIRC5,SORBS2,TLR4	1.52	0.030005
The human immune response to tuberculosis	4	2	STAT2,JAK2	2	OAS1,IFIT1	1.52	0.030005
TNF alpha Signaling Pathway	10	4	TNFRSF1B,TNFAIP3,MAP3K8,GLUL	6	MAP2K6,CASP8,PLK1,BIRC3,BID,CCL2	1.52	0.03035
Mammary gland development pathway - Pregnancy and lactation (Stage 3 of 4)	5	2	JAK2,CEBPB	3	CCND1,GJB2,PRLR	1.51	0.030875
Interferon type I signaling pathways	7	4	GAB2,STAT2,IRS2,RPS6KA5	3	EIF4EBP1,RPS6KA4,MAP2K6	1.5	0.031315
Semaphorin interactions	1	1	SEMA6A	0		1.5	0.031402
Senescence-Associated Secretory Phenotype (SASP)	1	1	CEBPB	0		1.5	0.031516
Amino Acid metabolism	10	3	GLUL,PDK4,PPM1L	7	ASNS,GOT1,BCAT1,IARS,WARS,FAH,CBS	1.5	0.031628
Sphingolipid metabolism	1	0		1	B3GALNT1	1.5	0.031713
Translation inhibitors in chronically activated PDGFRA cells	6	1	RPS6KA5	5	RPS6KA4,PDK1,MAP2K6,MAPK10,EIF4EBP1	1.49	0.032046
Costimulation by the CD28 family	1	1	MAP3K8	0		1.48	0.032801
Antimicrobial peptides	1	1	PI3	0		1.48	0.033237
IL1 and megakaryocytes in obesity	4	0		4	IL1B,TLR1,NLRP3,CCL2	1.46	0.034556
Transcriptional Regulation by MECP2	2	1	SGK1	1	AURKB	1.45	0.035511
Glycerophospholipid biosynthesis	2	1	GPCPD1	1	LCLAT1	1.45	0.035515
p75 NTR receptor-mediated signalling	2	2	SQSTM1,BCL2L11	0		1.45	0.03559
Transcriptional regulation by RUNX3	2	1	BCL2L11	1	CCND1	1.44	0.035956
Activation of anterior HOX genes in hindbrain development during early embryogenesis	2	1	MAFB	1	RQCD1	1.44	0.035956
Integration of energy metabolism	2	1	FASN	1	SNAP25	1.44	0.036246
Regulation of lipid metabolism by Peroxisome proliferator-activated receptor alpha (PPARalpha)	3	1	ACSL1	2	TRIB3,TBL1X	1.42	0.03816
Signaling Pathways in Glioblastoma	9	2	IGF1R,FOXO1	7	CCND1,PDGFRB,MAP2K6,CDK2,E2F1,BRCA1,BRCA2	1.37	0.042371
Signaling by PTK6	1	0		1	PXN	1.35	0.044958
Electron Transport Chain (OXPHOS system in mitochondria)	1	1	SLC25A6	0		1.35	0.045097
ID signaling pathway	3	1	ID2	2	RBL1,CDK2	1.32	0.048294
Quercetin and Nf-kB/ AP-1 Induced Cell Apoptosis	3	3	MAFK,FOS,MMP1	0		1.32	0.048294
Hfe effect on hepcidin production	2	2	BMP6,SMAD7	0		1.32	0.048384
WikiPathways Academy: fig-met-1-fourth	2	1	FASN	1	PDK1	1.32	0.048384
Regulation of mRNA stability by proteins that bind AU-rich elements	2	0		2	HSPB1,ANP32A	1.31	0.049485
Lung fibrosis	7	2	SMAD7,CEBPB	5	CCL2,TGFA,IL1B,HGF,PLAU	1.3	0.049582
Extracellular matrix organization	2	0		2	SERPINE1,SPARC	1.3	0.049949
Photodynamic therapy-induced unfolded protein response	4	1	BCL2L11	3	ASNS,TRIB3,WARS	1.3	0.050481
Apoptotic execution phase	2	0		2	CLSPN,LMNB1	1.29	0.051346
Ferroptosis	5	4	ACSL1,GCLC,SAT1,SAT2	1	ACSL5	1.29	0.051672
Pancreatic adenocarcinoma pathway	9	1	PLD1	8	ARHGEF6,MAPK10,TGFA,BRCA2,RAD51,CCND1,E2F1,E2F3	1.29	0.051678
Mitotic G1-G1/S phases	19	0		19	MCM10,TOP2A,CDC25A,FBXO5,POLA1,CKS1B,CDC45,RBL1,CCNA2,RRM2,CDK1,MYBL2,CDC6,GMNN,ORC1,E2F1,TK1,TYMS,CDK2	1.25	0.056168
Chromosomal and microsatellite instability in colorectal cancer	8	3	BCL2L11,FOS,PTGS2	5	BIRC5,MSH2,LEF1,CCND1,MAPK10	1.25	0.056354
Leptin Insulin Overlap	3	3	JAK2,LEPR,IRS2	0		1.25	0.056427
Regulation of Wnt/B-catenin Signaling by Small Molecule Compounds	3	2	FZD7,TNKS	1	LEF1	1.25	0.056427
T-Cell antigen Receptor (TCR) Signaling Pathway	9	4	CBLB,FOS,GAB2,MAP3K8	5	NFATC2,IL1B,FAS,IL1A,TNFRSF9	1.23	0.058829
Type II interferon signaling (IFNG)	5	2	JAK2,STAT2	3	GBP1,OAS1,IL1B	1.21	0.061816
Prolactin Signaling Pathway	8	4	FOS,GAB2,JAK2,IRS2	4	PRLR,SIRPA,EIF4EBP1,PXN	1.19	0.063918
RUNX1 regulates genes involved in megakaryocyte differentiation and platelet function	1	1	NR4A3	0		1.19	0.064718
Activation of Matrix Metalloproteinases	1	1	MMP14	0		1.19	0.064718
PI Metabolism	1	0		1	MTMR2	1.19	0.064718
Platelet-mediated interactions with vascular and circulating cells	3	0		3	IL1B,TLR4,CCL2	1.19	0.065162
Metabolism of water-soluble vitamins and cofactors	1	1	FASN	0		1.18	0.065748
Leptin signaling pathway	8	5	LEPR,JAK2,IGF1R,FOXO1,IRS2	3	EIF4EBP1,IL1B,CCND1	1.18	0.066249
IL-1 signaling pathway	6	2	SQSTM1,PELI2	4	IL1B,MAP2K6,IL1A,CCL2	1.17	0.067113
Regulation of TP53 Activity through Phosphorylation	2	1	TP53INP1	1	AURKB	1.16	0.068472
Insulin Signaling	14	7	IRS2,FOS,RRAD,MAP3K8,RPS6KA5,IGF1R,CBLB	7	RPS6KA4,MAPK10,TRIB3,EIF4EBP1,GYS1,MAP2K6,SNAP25	1.14	0.072643
Fas Ligand (FasL) pathway and Stress induction of Heat Shock Proteins (HSP) regulation	5	0		5	IL1A,HSPB1,CASP8,LMNB1,FAS	1.14	0.073003
LTF danger signal response pathway	3	0		3	IL1A,IL1B,TLR4	1.13	0.074474
Nucleotide Metabolism	3	0		3	MTHFD2,RRM1,RRM2	1.13	0.074474
DNA Mismatch Repair	2	0		2	EXO1,MSH2	1.11	0.077396
MicroRNA network associated with chronic lymphocytic leukemia	2	0		2	MIR15A,MIR16-1	1.11	0.077396
Metabolism of Spingolipids in ER and Golgi apparatus	2	1	B3GALT1	1	B3GALNT1	1.11	0.077396
Hypertrophy Model	3	1	NR4A3	2	EIF4EBP1,IL1A	1.07	0.084338
miRNA regulation of p53 pathway in prostate cancer	4	1	SESN3	3	SERPINE1,CASP8,BID	1.07	0.08446
Endochondral Ossification	7	4	BMP6,ADAMTS5,GLI3,IGF1R	3	SERPINH1,PLAU,TIMP3	1.07	0.085326
Angiogenesis overview	7	2	SLIT2,MMP14	5	PXN,TIMP4,SEMA3A,ANGPT1,MAP2K6	1.07	0.085326
Transport of bile salts and organic acids, metal ions and amine compounds	1	1	SLC2A13	0		1.04	0.091869
Serotonin HTR1 Group and FOS Pathway	4	3	GNAI1,RPS6KA5,FOS	1	MAP2K6	1.03	0.092319
Mammary gland development pathway - Involution (Stage 4 of 4)	2	1	CHI3L1	1	E2F1	1.03	0.093477
Trans-sulfuration pathway	2	0		2	CBS,GOT1	1.03	0.093477
Interleukin-10 signaling	1	1	PTGS2	0		1.02	0.094464
Signaling by NOTCH4	2	1	HEY2	1	TACC3	1.02	0.094539
Circadian Clock	2	1	SIK1	1	PER2	1.02	0.094539
Cell junction organization	2	0		2	PXN,ARHGEF6	1.02	0.094992
Vitamin D Receptor Pathway	15	6	TNFAIP3,DUSP10,ADAMTS5,JUNB,BMP6,FOXO1	9	CDKAL1,PRDM1,CBS,TIMP3,CA9,NFATC2,CCND1,CDK2,IGFBP3	1.02	0.095498
ABC-family proteins mediated transport	2	1	ABCA5	1	ABCC2	1.01	0.096821
Fanconi Anemia Pathway	7	1	FAN1	6	FANCG,UBE2T,FANCC,FANCD2,FANCI,FANCA	1	0.099699
Evolocumab Mechanism	1	1	LDLR	0		0.99	0.102128
Proprotein convertase subtilisin/kexin type 9 (PCSK9) mediated LDL receptor degradation	1	1	LDLR	0		0.99	0.102128
EGF/EGFR Signaling Pathway	13	8	FOS,FOSB,JAK2,GAB2,PLD1,FOXO1,RPS6KA5,CBLB	5	EIF4EBP1,AURKA,E2F1,MYBL2,PXN	0.96	0.110914
Wnt Signaling Pathway and Pluripotency	9	2	FZD7,LDLR	7	PLAU,LEF1,RACGAP1,MAPK10,CCND1,FOSL1,PPP2R4	0.95	0.111362
NRF2-ARE regulation	3	2	CEBPB,GCLC	1	NQO1	0.93	0.116941
Fatty Acid Biosynthesis	3	2	FASN,ACSL1	1	ACSL5	0.93	0.116941
Toll-like Receptor Signaling Pathway	9	2	MAP3K8,FOS	7	TLR1,MAPK10,CASP8,TLR4,IL1B,MAP2K6,TLR3	0.93	0.117069
Human Complement System	3	2	ADM,C3	1	CFI	0.9	0.126988
Bone Morphogenic Protein (BMP) Signalling and Regulation	2	2	SMAD6,TOB1	0		0.89	0.128059
Phase I - Functionalization of compounds	2	2	CYP2U1,CYP1B1	0		0.89	0.129987
Transport of inorganic cations/anions and amino acids/oligopeptides	2	1	CTNS	1	SLC1A4	0.89	0.129987
NCAM signaling for neurite out-growth	1	1	RPS6KA5	0		0.88	0.130528
Meiotic synapsis	1	0		1	BRCA1	0.88	0.130696
Plasma lipoprotein assembly, remodeling, and clearance	2	2	LDLR,NPC1	0		0.88	0.131957
Mitochondrial biogenesis	2	0		2	SSBP1,PPRC1	0.87	0.13407
Transcriptional regulation of white adipocyte differentiation	2	2	EBF1,CEBPB	0		0.87	0.13407
Iron uptake and transport	1	1	MCOLN1	0		0.87	0.135408
The effect of progerin on the involved genes in Hutchinson-Gilford Progeria Syndrome	3	0		3	LEF1,E2F1,SUV39H1	0.85	0.140878
Hypothesized Pathways in Pathogenesis of Cardiovascular Disease	3	1	TGFBR3	2	ENG,SERPINE1	0.85	0.140878
Melatonin metabolism and effects	4	2	CYP1B1,FOXO1	2	PER2,PER3	0.84	0.146069
IL-10 Anti-inflammatory Signaling Pathway	2	1	STAT2	1	IL1A	0.83	0.146305
Transcriptional cascade regulating adipogenesis	2	1	CEBPB	1	CEBPG	0.83	0.146305
WikiPathways Academy: fig-met-1-last	2	1	FASN	1	PDK1	0.83	0.146305
BMP2-WNT4-FOXO1 Pathway in Human Primary Endometrial Stromal Cell Differentiation	2	2	BCL2L11,FOXO1	0		0.83	0.146305
Estrogen Receptor Pathway	2	2	PDK4,CYP1B1	0		0.83	0.146305
Mammary gland development pathway - Puberty (Stage 2 of 4)	2	0		2	FOSL1,CCND1	0.83	0.146305
Interferon alpha/beta signaling	4	1	STAT2	3	IFIT1,IFITM2,USP18	0.82	0.15187
Non-small cell lung cancer	6	0		6	TGFA,PDK1,RARB,CCND1,E2F1,E2F3	0.81	0.154684
miR-targeted genes in leukocytes - TarBase	13	2	CEBPB,MAP3K8	11	GYS1,SLC1A4,TYMS,KCNN4,MLLT11,TMEM109,MTHFD2,PPP2R4,TNFAIP2,MIR16-1,MIR15A	0.81	0.154702
ErbB Signaling Pathway	8	2	FOXO1,CBLB	6	NRG1,TGFA,EREG,PDK1,CCND1,MAPK10	0.81	0.155335
Corticotropin-releasing hormone signaling pathway	8	6	JUNB,FOS,FOSB,CRHBP,NR4A2,GNAI1	2	FOSL1,TLR4	0.79	0.162478
mRNA Processing	3	0		3	SNRPA1,SNRPD1,SNRPF	0.78	0.164604
SUMOylation of DNA damage response and repair proteins	3	0		3	BRCA1,XRCC4,BLM	0.78	0.164753
fig-met-1-last-solution	2	1	FASN	1	PDK1	0.78	0.165036
EPO Receptor Signaling	3	2	JAK2,IRS2	1	PDK1	0.78	0.166277
Follicle Stimulating Hormone (FSH) signaling pathway	3	2	FOXO1,SGK1	1	EIF4EBP1	0.78	0.166277
Folate Metabolism	6	2	LDLR,SOD2	4	SLC19A1,MTHFD2,CBS,IL1B	0.77	0.171041
Transcriptional regulation by RUNX2	2	2	SMAD6,ZNF521	0		0.75	0.177894
Formation of Fibrin Clot (Clotting Cascade)	2	0		2	SERPIND1,TFPI	0.75	0.178698
Regulation of Hypoxia-inducible Factor (HIF) by oxygen	2	1	CITED2	1	CA9	0.74	0.18164
MicroRNAs in cardiomyocyte hypertrophy	2	0		2	RCAN1,PDK1	0.74	0.183069
H19 action Rb-E2F1 signaling and CDK-Beta-catenin activity	2	0		2	CCND1,E2F1	0.73	0.184152
Phytochemical activity on NRF2 transcriptional activation	2	1	GCLC	1	NQO1	0.73	0.184152
Apoptosis Modulation and Signaling	5	0		5	CASP1,BID,AIFM2,FAS,CASP8	0.73	0.184152
Synthesis of DNA	11	0		11	MCM3,MCM5,DNA2,CDC45,GINS2,GINS4,FEN1,CDC6,MCM8,GINS1,MCM2	0.73	0.185081
MAP kinase activation	1	1	MAP3K8	0		0.73	0.185226
Parkinsons Disease Pathway	1	0		1	CCNE2	0.73	0.185431
Neurotoxicity of clostridium toxins	1	0		1	SNAP25	0.73	0.185971
Arrhythmogenic Right Ventricular Cardiomyopathy	1	0		1	LEF1	0.73	0.186839
VEGFA-VEGFR2 Signaling Pathway	17	6	HDAC5,FOXO1,RPS6KA5,PTGS2,MMP14,SOD2	11	MAP2K6,FAS,PLAU,HSPB1,PXN,TXNIP,NFATC2,CCL2,CCND1,F3,RCAN1	0.73	0.188018
TNFR2 non-canonical NF-kB pathway	1	1	TNFRSF1B	0		0.73	0.188029
Signaling by TGF-beta Receptor Complex	1	1	SMAD7	0		0.73	0.188029
Interleukin-3, Interleukin-5 and GM-CSF signaling	1	1	JAK2	0		0.73	0.188029
miR-targeted genes in lymphocytes - TarBase	33	5	MAP3K8,CYP1B1,RHOB,CEBPB,TP53INP1	28	MTHFD2,TYMS,ABCG2,E2F1,PPP2R4,POLA2,PLK1,E2F3,MLLT11,PRIM1,KDELC2,UHRF1,RQCD1,AURKB,PSAT1,KCNN4,TRIP13,SLC1A4,GYS1,AXL,METTL7A,CHAF1A,TNFAIP2,CLDN1,TMEM109,CDKAL1,MIR16-1,MIR15A	0.72	0.18976
DNA Damage Bypass	1	0		1	KIAA0101	0.72	0.191344
PDGFR-beta pathway	3	2	JAK2,FOS	1	PDGFRB	0.71	0.192883
Brain-Derived Neurotrophic Factor (BDNF) signaling pathway	11	8	BCL2L11,SQSTM1,IRS2,RPS6KA5,JAK2,CEBPB,FOS,SYN1	3	SIRPA,EIF4EBP1,MAPK10	0.71	0.193453
Serotonin Receptor 2 and STAT3 Signaling	1	1	JAK2	0		0.71	0.193834
WikiPathways Academy: fig-met-1-third	1	0		1	PDK1	0.71	0.193834
Wax biosynthesis	1	0		1	FAR2	0.71	0.193834
Cell Division Cycle 27	1	0		1	CDK1	0.71	0.193834
Alzheimers Disease	4	0		4	FAS,CASP8,BID,IL1B	0.71	0.195818
One carbon metabolism and related pathways	5	3	PLD1,SOD2,GCLC	2	TYMS,BCAT1	0.71	0.196129
Kinesins	5	0		5	KIFC1,CENPE,KIF11,RACGAP1,KIF15	0.71	0.196129
Regulation of Actin Cytoskeleton	4	0		4	MYLK,PDGFRB,ARHGEF6,PXN	0.71	0.19688
[TESTING] Full IFN signaling pathway	2	2	JAK2,STAT2	0		0.69	0.203561
Deregulation of Rab and Rab Effector Genes in Bladder Cancer	2	0		2	SYTL2,RAB27A	0.69	0.203561
Extracellular vesicle-mediated signaling in recipient cells	3	1	TGFBR3	2	TGFA,HGF	0.68	0.206561
DNA Double Strand Break Response	3	0		3	KPNA2,BARD1,BRCA1	0.66	0.218586
Ethanol effects on histone modifications	3	1	HDAC5	2	TYMS,SLC19A1	0.66	0.220448
Toll-like Receptor Signaling	3	0		3	TLR4,TLR1,TLR3	0.66	0.220448
Cells and Molecules involved in local acute inflammatory response	2	1	C3	1	IL1A	0.65	0.223178
miR-509-3p alteration of YAP1/ECM axis	2	0		2	SPARC,COL5A1	0.65	0.223178
Serotonin and anxiety	2	2	TRPV1,FOS	0		0.65	0.223178
White fat cell differentiation	3	3	CEBPB,FOXO1,EBF1	0		0.63	0.234516
Initiation of transcription and translation elongation at the HIV-1 LTR	3	1	HDAC5	2	NFATC2,NELFCD	0.63	0.234516
Ovarian Infertility Genes	3	2	GDF9,CEBPB	1	PRLR	0.63	0.234516
Constitutive Androstane Receptor Pathway	3	1	FOXO1	2	PPP2R4,ABCC2	0.63	0.234516
Ultraconserved region 339 modulation of tumor suppressor microRNAs in cancer	1	0		1	CCNE2	0.63	0.236116
Gastric ulcer formation	1	1	PTGS2	0		0.63	0.236116
Sandbox Pathway	1	0		1	BRCA1	0.63	0.236116
Sulindac Metabolic Pathway	1	1	CYP1B1	0		0.63	0.236116
Estrogen metabolism	2	1	CYP1B1	1	NQO1	0.61	0.24293
MFAP5 effect on permeability and motility of endothelial cells via cytoskeleton rearrangement	2	0		2	MYLK,PXN	0.61	0.24293
4-hydroxytamoxifen, Dexamethasone, and Retinoic Acids Regulation of p27 Expression	2	0		2	EIF4EBP1,PBK	0.61	0.24293
Simplified Depiction of MYD88 Distinct Input-Output Pathway	2	0		2	TLR1,TLR4	0.61	0.24293
Simplified Interaction Map Between LOXL4 and Oxidative Stress Pathway	2	0		2	NQO1,SUV39H1	0.61	0.24293
Mitotic Telophase/Cytokinesis	2	0		2	KIF20A,KIF23	0.61	0.24293
SREBF and miR33 in cholesterol and lipid homeostasis	2	2	FASN,LDLR	0		0.61	0.24293
SUMOylation of intracellular receptors	2	2	NR3C2,NR4A2	0		0.61	0.24417
TP53 Regulates Transcription of DNA Repair Genes	2	0		2	MSH2,FANCC	0.61	0.246875
Signal transduction through IL1R	3	0		3	MAP2K6,IL1A,IL1B	0.6	0.248736
Metapathway biotransformation Phase I and II	6	3	NDST2,CYP2U1,CYP1B1	3	HS3ST3A1,GSTCD,AKR1B10	0.6	0.249798
Interleukin-12 family signaling	1	1	JAK2	0		0.58	0.261971
Liver steatosis AOP	9	6	LDLR,FOXO1,CYP1B1,FASN,ACSL1,PRKAR2B	3	FAS,ABCC2,ACSL5	0.58	0.264109
Regulation of beta-cell development	1	1	FOXO1	0		0.57	0.267359
Toll Like Receptor 3 (TLR3) Cascade	1	0		1	TLR3	0.57	0.267359
Regulation of Apoptosis	1	1	OMA1	0		0.57	0.267359
Nucleobase catabolism	1	0		1	NDP	0.57	0.268204
Breast cancer pathway	11	4	IGF1R,HEY2,FOS,FZD7	7	BRCA1,RAD51,LEF1,CCND1,BRCA2,E2F1,E2F3	0.56	0.274234
miR-targeted genes in epithelium - TarBase	23	6	MAP3K8,TP53INP1,RHOB,KCNJ2,CYP1B1,CEBPB	17	PLK1,UHRF1,MTHFD2,TRIP13,SLC1A4,MIR16-1,CHAF1A,CLDN1,PSAT1,AURKB,KDELC2,TNFAIP2,PPP2R4,TYMS,MIR15A,E2F1,TMEM109	0.56	0.276178
Gamma-Glutamyl Cycle for the biosynthesis and degradation of glutathione, including diseases	1	1	GCLC	0		0.56	0.276182
Robo4 and VEGF Signaling Pathways Crosstalk	1	1	SLIT2	0		0.56	0.276182
Benzene metabolism	1	0		1	NQO1	0.56	0.276182
mir-124 predicted interactions with cell cycle and differentiation	1	0		1	SIX4	0.56	0.276182
Nicotine Metabolism	1	0		1	AOX1	0.56	0.276182
Ciliary landscape	15	1	SPATA7	14	MCM2,MCM3,CBS,NUP88,MCM8,MCM5,MCM4,MCM10,MCM7,RQCD1,MSH2,MCM6,EXOSC9,SMC4	0.56	0.277077
Metabolic reprogramming in colon cancer	4	1	FASN	3	PSAT1,PGAM1,SLC16A3	0.55	0.280481
Nanomaterial induced apoptosis	2	0		2	CASP8,FAS	0.55	0.282572
miRNA regulation of prostate cancer signaling pathways	4	1	FOXO1	3	CCND1,PDGFRB,CREB3L1	0.53	0.297409
Mismatch Repair	2	0		2	MSH2,EXO1	0.52	0.302346
Tryptophan metabolism	4	1	CYP1B1	3	WARS,AADAT,AOX1	0.52	0.303944
miRNA targets in ECM and membrane receptors	4	0		4	COL1A2,COL5A2,COL6A3,COL5A1	0.52	0.303944
mRNA, protein, and metabolite inducation pathway by cyclosporin A	1	0		1	SLC7A5	0.5	0.314148
Ras Signaling	6	3	IGF1R,GAB2,PLD1	3	EPHA2,PDGFRB,MAPK10	0.5	0.315487
Exercise-induced Circadian Regulation	4	2	CEBPB,TOB1	2	HIST1H2BN,PER2	0.5	0.318177
Thymic Stromal LymphoPoietin (TSLP) Signaling Pathway	4	2	JAK2,GAB2	2	IL7R,EIF4EBP1	0.5	0.318177
NAD+ biosynthetic pathways	2	1	TNKS	1	PARP2	0.49	0.32202
Transcription factor regulation in adipogenesis	2	2	CEBPB,IRS2	0		0.49	0.32202
S Phase	4	0		4	CDK2,CKS1B,CDC25A,CDCA5	0.49	0.327143
Transcriptional regulation by the AP-2 (TFAP2) family of transcription factors	2	0		2	MYBL2,ATAD2	0.48	0.331613
Metabolism of polyamines	2	1	SAT1	1	NQO1	0.48	0.331613
Wnt Signaling Pathway	4	0		4	CSNK1G1,LEF1,CCND1,NFATC2	0.47	0.342036
NRF2 pathway	10	3	GCLC,SLC2A13,SQSTM1	7	HGF,ABCC2,NQO1,TGFA,NRG1,EPHA2,SLC6A9	0.47	0.342599
Non-homologous end joining	1	0		1	XRCC4	0.46	0.350125
Cholesterol biosynthesis, regulation and transport	1	1	LSS	0		0.46	0.350125
Effects of Nitric Oxide	1	0		1	AOX1	0.46	0.350125
Vitamin B12 Metabolism	4	2	LDLR,SOD2	2	CBS,IL1B	0.46	0.350555
Prolactin receptor signaling	2	1	JAK2	1	PRLR	0.44	0.360901
Mitophagy	1	1	SQSTM1	0		0.43	0.369081
Interleukin-20 family signaling	1	0		1	IL20RB	0.43	0.369499
Surfactant metabolism	1	0		1	CKAP4	0.43	0.371725
MET in type 1 papillary renal cell carcinoma	1	0		1	HGF	0.43	0.373501
Mitochondrial complex I assembly model OXPHOS system	1	0		1	NDUFAF5	0.43	0.375697
Potassium Channels	1	0		1	KCNN4	0.43	0.375697
XBP1(S) activates chaperone genes	3	1	SERP1	2	HDGF,KDELR3	0.42	0.37756
Signaling by NOTCH3	3	1	HEY2	2	DLGAP5,TACC3	0.42	0.37756
Deadenylation-dependent mRNA decay	1	0		1	DCPS	0.42	0.378296
Signal Transduction of S1P Receptor	2	1	GNAI1	1	RACGAP1	0.42	0.380033
IL-7 Signaling Pathway	2	0		2	CCND1,IL7R	0.42	0.380033
Eicosanoid Synthesis	2	2	PTGES,PTGS2	0		0.42	0.380033
tRNA processing in the nucleus	1	0		1	XPOT	0.42	0.381282
Benzo(a)pyrene metabolism	1	1	CYP1B1	0		0.42	0.384216
Macrophage markers	1	0		1	F3	0.42	0.384216
ApoE and miR-146 in inflammation and atherosclerosis	1	0		1	TLR4	0.42	0.384216
ATR Signaling	1	0		1	TOPBP1	0.42	0.384216
tRNA modification in the mitochondrion	1	0		1	TRMU	0.42	0.384216
Folate-Alcohol and Cancer Pathway Hypotheses	1	0		1	CBS	0.42	0.384216
MAPK Signaling Pathway	16	7	DUSP10,FOS,DUSP4,MAP3K8,RPS6KA5,DUSP16,MAPK8IP3	9	IL1A,MAPK10,HSPB1,PDGFRB,IL1B,MAP2K6,FAS,RPS6KA4,FLNC	0.42	0.384244
Transcriptional Regulation by E2F6	5	0		5	CDC7,BRCA1,E2F1,RRM2,RAD51	0.41	0.388346
Proteasome Degradation	5	0		5	HIST1H2AB,PSMC3,H2AFZ,PSMA3,H2AFX	0.41	0.392392
PPAR Alpha Pathway	2	0		2	CCND1,CDK1	0.4	0.398918
Cholesterol biosynthesis	2	2	SC5D,LSS	0		0.4	0.398918
Wnt Signaling	8	2	FZD7,DAAM1	6	PLAU,LEF1,CCND1,FOSL1,MAPK10,NFATC2	0.4	0.399789
Ethanol metabolism resulting in production of ROS by CYP2E1	1	1	MAFK	0		0.38	0.41652
Leptin and adiponectin	1	1	LEPR	0		0.38	0.41652
WikiPathways Academy: met-1-indirect	1	1	LSS	0		0.38	0.41652
Tgif disruption of Shh signaling	1	1	GLI3	0		0.38	0.41652
Interleukin-1 Induced Activation of NF-kappa-B	1	1	SQSTM1	0		0.38	0.41652
Composition of Lipid Particles	1	1	LDLR	0		0.38	0.41652
FasL/ CD95L signaling	1	0		1	FAS	0.38	0.41652
Liver X Receptor Pathway	1	1	FASN	0		0.38	0.41652
Type III interferon signaling	1	1	STAT2	0		0.38	0.41652
Type 2 papillary renal cell carcinoma	3	1	CADM2	2	EGLN3,TGFA	0.37	0.42304
p38 MAPK Signaling Pathway	3	1	RPS6KA5	2	HSPB1,MAP2K6	0.37	0.42304
Signaling of Hepatocyte Growth Factor Receptor	3	1	FOS	2	PXN,HGF	0.37	0.42304
Adipogenesis	9	3	CEBPB,STAT2,IRS2	6	FAS,RBL1,SERPINE1,E2F1,TRIB3,PRLR	0.37	0.426552
Nuclear Receptors in Lipid Metabolism and Toxicity	3	0		3	ABCC2,RARG,RARB	0.37	0.429081
Angiopoietin Like Protein 8 Regulatory Pathway	9	5	IRS2,FASN,RPS6KA5,MAP3K8,CBLB	4	EIF4EBP1,MAPK10,RPS6KA4,MAP2K6	0.37	0.43057
Regulation of TP53 Expression and Degradation	2	1	SGK1	1	PRDM1	0.36	0.439789
DNA Damage/Telomere Stress Induced Senescence	2	0		2	LMNB1,ASF1A	0.36	0.439789
Nucleotide GPCRs	1	0		1	P2RY6	0.35	0.447131
Serotonin Transporter Activity	1	0		1	IL1B	0.35	0.447131
Sleep regulation	3	1	FOS	2	SLC29A1,PER3	0.35	0.4501
Nuclear Receptors	3	1	NR4A2	2	RARB,RARG	0.35	0.4501
Fibrin Complement Receptor 3 Signaling Pathway	3	0		3	TLR3,TLR4,CCL2	0.34	0.457921
miR-targeted genes in adipocytes - TarBase	3	2	CEBPB,CYP1B1	1	MIR16-1	0.34	0.457921
PI3K-Akt Signaling Pathway	21	4	JAK2,IGF1R,BCL2L11,SGK1	17	CCNE2,GYS1,COL1A2,COL6A3,PRLR,IL7R,ANGPT1,HGF,EPHA2,PDGFRB,CREB3L1,EIF4EBP1,TLR4,TGFA,CDK2,CCND1,BRCA1	0.34	0.45997
Selenium Micronutrient Network	6	2	LDLR,SOD2	4	CBS,PRDX2,IL1B,CCL2	0.34	0.460614
Pathways in clear cell renal cell carcinoma	6	3	KCNJ2,FASN,SQSTM1	3	PHGDH,PSAT1,PDGFRB	0.33	0.464142
Mesodermal Commitment Pathway	10	3	JAK2,TBX3,SMAD6	7	RARG,PARP8,CCND1,LEF1,RARB,WDHD1,NCAPG2	0.33	0.465196
Oxidative Damage	3	1	TNFRSF1B	2	C3AR1,MAPK10	0.33	0.466081
Bladder Cancer	3	1	MMP1	2	CCND1,E2F1	0.33	0.466081
Androgen receptor signaling pathway	6	3	RHOB,BAG1,FOXO1	3	PSMC3IP,BRCA1,CCND1	0.33	0.471854
Gene regulatory network modelling somitogenesis	1	1	EPHA4	0		0.32	0.476138
Alanine and aspartate metabolism	1	0		1	GOT1	0.32	0.476138
miR-targeted genes in squamous cell - TarBase	6	1	MAP3K8	5	E2F3,KDELC2,AXL,GYS1,MIR16-1	0.32	0.479125
Hair Follicle Development: Cytodifferentiation (Part 3 of 3)	6	3	FOS,BMP6,FOSB	3	KRT15,FST,LEF1	0.32	0.480378
HDR through Homologous Recombination (HRR) or Single Strand Annealing (SSA)	6	0		6	CHEK1,XRCC2,RAD51AP1,BRCA2,TOPBP1,RAD51	0.32	0.481575
IL-2 Signaling Pathway	3	2	GAB2,FOS	1	NMI	0.32	0.483265
Hedgehog Signaling Pathway	4	2	EVC,GLI3	2	CSNK1G1,CCND1	0.32	0.483265
IL-6 signaling pathway	3	2	JAK2,JUNB	1	PRDM1	0.31	0.492219
TNF related weak inducer of apoptosis (TWEAK) Signaling Pathway	3	0		3	CASP8,CCL2,BIRC3	0.31	0.492219
Genes related to primary cilium development (based on CRISPR)	3	2	EVC,WDR19	1	SASS6	0.31	0.493476
Neural Crest Differentiation	3	3	RHOB,HEY2,HDAC5	0		0.3	0.49655
Integrin-mediated Cell Adhesion	3	0		3	MAP2K6,MAPK10,PXN	0.3	0.49655
Interleukin-11 Signaling Pathway	3	1	JAK2	2	PPP2R4,BIRC5	0.3	0.50137
WikiPathways Academy: met-1-indirect	1	1	LSS	0		0.3	0.503624
Serotonin and anxiety-related events	1	1	FOS	0		0.3	0.503624
Development of pulmonary dendritic cells and macrophage subsets	1	1	ID2	0		0.3	0.503624
NAD metabolism, sirtuins and aging	1	1	FOXO1	0		0.3	0.503624
HDR through MMEJ (alt-NHEJ)	1	0		1	FEN1	0.3	0.503624
Nanoparticle triggered regulated necrosis	1	0		1	CASP8	0.3	0.503624
Dopamine metabolism	1	0		1	NQO1	0.3	0.503624
mRNA Editing	1	1	ADARB1	0		0.3	0.503624
Osteopontin Signaling	1	0		1	PLAU	0.3	0.503624
miR-targeted genes in muscle cell - TarBase	25	3	TP53INP1,CEBPB,CYP1B1	22	POLA2,E2F3,SPARC,MTHFD2,TMEM109,CLDN1,PPP2R4,UHRF1,METTL7A,E2F1,PSAT1,KDELC2,TYMS,TNFAIP2,PLK1,SLC1A4,ABCG2,RQCD1,CDKAL1,AXL,MIR16-1,MIR15A	0.3	0.505945
DNA Replication Pre-Initiation	7	0		7	CDC6,MCM10,CDC45,MCM8,ORC6,ORC1,GMNN	0.29	0.507909
M/G1 Transition	7	0		7	ORC1,MCM10,CDC6,MCM8,CDC45,ORC6,GMNN	0.29	0.507909
Focal Adhesion-PI3K-Akt-mTOR-signaling pathway	18	5	JAK2,IGF1R,FOXO1,PFKFB2,IRS2	13	COL1A2,COL5A1,COL5A2,PRLR,IL7R,ANGPT1,HGF,EPHA2,PDGFRB,CREB3L1,GYS1,PFKFB4,EIF4EBP1	0.29	0.516775
Envelope proteins and their potential roles in EDMD physiopathology	1	0		1	TMPO	0.29	0.517517
Mechanoregulation and pathology of YAP/TAZ via Hippo and non-Hippo mechanisms	1	0		1	MAPK10	0.29	0.517517
Interleukin-7 signaling	1	0		1	IL7R	0.29	0.517517
ATM Signaling Network in Development and Disease	1	0		1	PPP2R4	0.29	0.517634
SIRT1 negatively regulates rRNA expression	1	0		1	SUV39H1	0.29	0.517634
TNFs bind their physiological receptors	1	0		1	TNFRSF9	0.29	0.517634
Host Interactions with Influenza Factors	1	1	SLC25A6	0		0.29	0.517634
Signaling by Retinoic Acid	1	0		1	FABP5	0.29	0.518247
BMAL1:CLOCK,NPAS2 activates circadian gene expression	1	0		1	SERPINE1	0.28	0.519335
Synaptic signaling pathways associated with autism spectrum disorder	1	0		1	EIF4EBP1	0.28	0.520876
Bile acid and bile salt metabolism	1	1	AMACR	0		0.28	0.520876
Translation Factors	1	0		1	EIF4EBP1	0.28	0.520876
Focal Adhesion	12	2	TESK2,IGF1R	10	HGF,MYLK,CCND1,COL1A2,PDGFRB,COL5A2,BIRC3,PXN,FLNC,MAPK10	0.28	0.524249
Smooth Muscle Contraction	1	0		1	ANXA6	0.28	0.525231
Resolution of Abasic Sites (AP sites)	1	0		1	FEN1	0.28	0.528003
Import of palmitoyl-CoA into the mitochondrial matrix	1	0		1	SLC22A5	0.28	0.529669
WikiPathways Academy: met-1-last	1	1	LSS	0		0.28	0.529669
Interleukin-6 family signaling	1	0		1	CLCF1	0.27	0.531142
Cardiac Hypertrophic Response	1	0		1	PDK1	0.27	0.531142
Neurotransmitter release cycle	1	0		1	SNAP25	0.27	0.531142
RANKL/RANK (Receptor activator of NFKB (ligand)) Signaling Pathway	4	3	FOS,GAB2,SQSTM1	1	MAP2K6	0.27	0.534629
Preimplantation Embryo	4	3	NR3C2,FOSB,TBX3	1	HNRNPAB	0.26	0.551637
Kit receptor signaling pathway	4	4	FOS,GAB2,JAK2,JUNB	0		0.26	0.551637
WikiPathways Academy: Cholesterol biosynthesis	1	1	LSS	0		0.26	0.554349
WikiPathways Academy: met-1-last	1	1	LSS	0		0.26	0.554349
WikiPathways Academy: met-1-last	1	1	LSS	0		0.26	0.554349
WikiPathways Academy: met-1-last	1	1	LSS	0		0.26	0.554349
Pentose phosphate pathway	1	0		1	DERA	0.26	0.554349
WikiPathways Academy: wp-publish test	1	1	LSS	0		0.26	0.554349
Iron metabolism in placenta	1	1	MCOLN1	0		0.26	0.554349
Cholesterol Biosynthesis Pathway	1	1	LSS	0		0.26	0.554349
Ganglio Sphingolipid Metabolism	1	0		1	ST8SIA5	0.26	0.554349
Fragile X Syndrome	5	2	TBC1D7,EPHA4	3	CDC6,SLC16A1,PDK1	0.25	0.560381
Notch Signaling Pathway	4	3	TLE1,JAK2,HEY2	1	CCND1	0.25	0.561707
GPCRs, Class A Rhodopsin-like	11	0		11	C3AR1,CCR1,CCRL2,F2RL2,GPR85,GPR1,P2RY6,GPR3,GPR19,GPR75,GPR39	0.24	0.575418
Hedgehog Signaling Pathway	1	1	GLI3	0		0.24	0.577735
Interactome of polycomb repressive complex 2 (PRC2)	1	1	EZH1	0		0.24	0.577735
Codeine and Morphine Metabolism	1	0		1	ABCC2	0.24	0.577735
Pathways Affected in Adenoid Cystic Carcinoma	4	0		4	HIST1H2AL,BRCA1,UHRF1,MYCBP	0.23	0.584253
Telomere Maintenance	2	0		2	DNA2,FEN1	0.23	0.584792
SUMOylation of DNA replication proteins	2	0		2	TOP2A,AURKA	0.23	0.585386
AMP-activated Protein Kinase (AMPK) Signaling	2	1	LEPR	1	CCNB1	0.23	0.585386
Signaling by SCF-KIT	2	2	JAK2,GAB2	0		0.23	0.58746
Meiotic recombination	5	0		5	CDK2,BRCA2,BRCA1,BLM,RAD51	0.23	0.594859
ACE Inhibitor Pathway	1	1	NR3C2	0		0.22	0.599894
Canonical and Non-Canonical TGF-B signaling	1	0		1	LOXL1	0.22	0.599894
Mitochondrial LC-Fatty Acid Beta-Oxidation	1	1	ACSL1	0		0.22	0.599894
Amplification and Expansion of Oncogenic Pathways as Metastatic Traits	1	0		1	LEF1	0.22	0.599894
NAD+ metabolism	1	0		1	NMNAT2	0.22	0.599894
Osteoblast Signaling	1	0		1	PDGFRB	0.22	0.599894
Trafficking and processing of endosomal TLR	1	0		1	TLR3	0.22	0.599894
Drug Induction of Bile Acid Pathway	1	0		1	ABCC2	0.22	0.599894
Non-genomic actions of 1,25 dihydroxyvitamin D3	5	1	STAT2	4	IFI44L,OAS1,TLR4,CCL2	0.22	0.606022
Primary Focal Segmental Glomerulosclerosis FSGS	5	0		5	SYNPO,TLR4,SMARCAL1,MKI67,CLDN1	0.21	0.616452
Serotonin Receptor 4/6/7 and NR3C Signaling	1	1	RPS6KA5	0		0.21	0.620892
Transcription co-factors SKI and SKIL protein partners	1	1	SKI	0		0.21	0.620892
OAS antiviral response	1	0		1	OAS1	0.21	0.620892
ncRNAs involved in STAT3 signaling in hepatocellular carcinoma	1	1	JAK2	0		0.21	0.620892
Inhibition of exosome biogenesis and secretion by Manumycin A in CRPC cells	1	0		1	RAB27A	0.21	0.620892
NOTCH1 regulation of human endothelial cell calcification	1	1	SAT1	0		0.21	0.620892
Mammary gland development pathway - Embryonic development (Stage 1 of 4)	1	0		1	CCND1	0.21	0.620892
Genes targeted by miRNAs in adipocytes	1	1	KCNJ2	0		0.21	0.620892
Cori Cycle	1	0		1	PGAM1	0.21	0.620892
Nucleotide-binding domain, leucine rich repeat containing receptor (NLR) signaling pathways	5	1	TNFAIP3	4	AIM2,TXNIP,NLRP3,MAP2K6	0.2	0.624231
Hippo-Merlin Signaling Dysregulation	6	2	PRKAR2B,IGF1R	4	EPHA2,PDGFRB,CCND1,FOXM1	0.2	0.638169
Allograft Rejection	6	2	GDNF,C3	4	IL1A,FAS,CASP8,IL1B	0.2	0.638169
Regulation of DNA replication	6	0		6	CDC6,ORC1,MCM3,MCM5,MCM2,GMNN	0.19	0.642185
Pathways Regulating Hippo Signaling	6	3	GNAL,PRKAR2B,IGF1R	3	EPHA2,PDGFRB,LEF1	0.19	0.646836
LncRNA involvement in canonical Wnt signaling and colorectal cancer	6	1	FZD7	5	PLAU,LEF1,CCND1,FOSL1,MIR16-1	0.19	0.646836
B Cell Receptor Signaling Pathway	6	2	FOXO1,GAB2	4	E2F3,SH3BP2,MAP2K6,NFATC2	0.19	0.65207
Regulatory circuits of the STAT3 signaling pathway	6	1	JAK2	5	IL7R,MAPK10,PDGFRB,IL20RB,F2RL2	0.18	0.663326
MAPK Cascade	2	0		2	MAPK10,MAP2K6	0.18	0.663326
Lipid Metabolism Pathway	2	2	FASN,PRKAR2B	0		0.18	0.663326
Cannabinoid receptor signaling	2	1	PRKAR2B	1	MAPK10	0.18	0.663326
One Carbon Metabolism	2	0		2	MTHFD2,TYMS	0.18	0.663326
Thermogenesis	4	1	ACSL1	3	CREB3L1,DPF1,ACSL5	0.18	0.663446
Cytokines and Inflammatory Response	2	0		2	IL1A,IL1B	0.17	0.669989
Statin Pathway	2	2	LDLR,DGAT1	0		0.17	0.67688
Tumor suppressor activity of SMARCB1	2	1	GLI3	1	DPF1	0.17	0.67688
Dengue-2 Interactions with Blood Clotting Cascade	2	0		2	PLAU,SERPINE1	0.17	0.67688
PI3K-AKT-mTOR signaling pathway and therapeutic opportunities	2	1	FOXO1	1	PDK1	0.17	0.67688
Development and heterogeneity of the ILC family	2	1	ID2	1	IL1B	0.16	0.683957
Factors and pathways affecting insulin-like growth factor (IGF1)-Akt signaling	2	1	PLD1	1	PDK1	0.16	0.683957
ATF4 activates genes	2	0		2	ASNS,CCL2	0.16	0.683957
IL17 signaling pathway	2	2	JAK2,CEBPB	0		0.16	0.683957
Inflammatory Response Pathway	2	1	TNFRSF1B	1	COL1A2	0.16	0.691182
Pregnane X Receptor pathway	2	1	FOXO1	1	ABCC2	0.16	0.691182
Blood Clotting Cascade	2	0		2	PLAU,SERPINE1	0.16	0.691182
Alpha 6 Beta 4 signaling pathway	2	1	IRS2	1	EIF4EBP1	0.16	0.691182
Hair Follicle Development: Organogenesis (Part 2 of 3)	2	0		2	LEF1,CCND1	0.16	0.698519
Fatty Acid Beta Oxidation	2	1	ACSL1	1	ACSL5	0.16	0.698519
GABA receptor Signaling	2	0		2	GABRQ,GABRG3	0.15	0.705938
WDR45 autophagy related pathway	2	2	ATG14,RB1CC1	0		0.15	0.713409
Target Of Rapamycin (TOR) Signaling	2	0		2	PRR5L,EIF4EBP1	0.15	0.713409
Nonalcoholic fatty liver disease	9	3	LEPR,IRS2,SMAD7	6	IL1A,IL1B,CASP8,BID,FAS,CCL2	0.15	0.716067
Overview of interferons-mediated signaling pathway	2	2	JAK2,STAT2	0		0.14	0.720906
Wnt Signaling in Kidney Disease	2	1	FZD7	1	MAPK10	0.14	0.720906
G13 Signaling Pathway	1	0		1	MAPK10	0.14	0.721693
Striated Muscle Contraction Pathway	1	1	TMOD1	0		0.14	0.721693
tRNA modification in the nucleus and cytosol	1	1	THG1L	0		0.14	0.721693
RHO GTPases activate PKNs	1	0		1	CDC25C	0.14	0.722032
Gap junction trafficking and regulation	1	0		1	GJB2	0.14	0.722032
Fatty acyl-CoA biosynthesis	1	1	FASN	0		0.14	0.722746
PDGF Pathway	1	0		1	PDGFRB	0.14	0.722746
Eukaryotic Transcription Initiation	1	0		1	GTF2H2	0.14	0.723813
Transport of vitamins, nucleosides, and related molecules	1	0		1	SLC35B4	0.14	0.723813
Splicing factor NOVA regulated synaptic proteins	1	1	GRIK2	0		0.14	0.725212
Chemokine signaling pathway	7	4	CCL20,JAK2,GNAI1,STAT2	3	CCR1,PXN,ELMO1	0.14	0.725469
Regulation of TP53 Activity through Methylation	1	1	JMY	0		0.14	0.726923
Insulin processing	1	1	TMEM27	0		0.14	0.726923
RNA Polymerase III Transcription	2	0		2	NDP,NFIC	0.14	0.728924
Growth hormone receptor signaling	1	1	JAK2	0		0.14	0.728924
Prostaglandin Synthesis and Regulation	3	2	PTGS2,PTGES	1	ANXA6	0.13	0.733719
Overview of leukocyte-intrinsic Hippo pathway functions	3	1	FOXO1	2	KNSTRN,PRDM1	0.13	0.739441
Trans-sulfuration pathway	3	1	GCLC	2	GOT1,CBS	0.13	0.739441
Rett syndrome causing genes	3	1	HDAC5	2	SCN2A,TBL1X	0.13	0.742605
IL-3 Signaling Pathway	3	3	FOS,JAK2,GAB2	0		0.13	0.742605
Aryl Hydrocarbon Receptor	3	1	CYP1B1	2	CDK2,E2F1	0.13	0.749451
Synaptic Vesicle Pathway	3	2	SYN1,STX3	1	SNAP25	0.13	0.749451
TBC/RABGAPs	3	3	TBC1D2,TBC1D7,TBC1D14	0		0.11	0.768871
IL-4 Signaling Pathway	2	2	JAK2,IRS2	0		0.11	0.769523
RIG-I-like Receptor Signaling	2	0		2	CASP8,MAPK10	0.11	0.770673
MECP2 and Associated Rett Syndrome	2	1	SGK1	1	E2F1	0.11	0.77359
Oxidation by Cytochrome P450	2	2	CYP1B1,CYP2U1	0		0.11	0.774915
Metabolism of non-coding RNA	2	0		2	SNRPF,SNRPD1	0.11	0.776402
AGE/RAGE pathway	4	3	FOXO1,JAK2,MMP14	1	CASP8	0.11	0.778042
PPAR signaling pathway	4	2	ACSL1,MMP1	2	ACSL5,FABP5	0.11	0.78175
Association Between Physico-Chemical Features and Toxicity Associated Pathways	4	2	DAAM1,FZD7	2	TGFA,PFN2	0.11	0.78175
RAC1/PAK1/p38/MMP2 Pathway	4	0		4	RAD51,EIF4EBP1,PXN,MSH2	0.1	0.788254
Transcriptional activity of SMAD2/SMAD3:SMAD4 heterotrimer	3	2	JUNB,SMAD7	1	SERPINE1	0.1	0.800172
ncRNAs involved in Wnt signaling in hepatocellular carcinoma	5	1	FZD7	4	PLAU,LEF1,CCND1,FOSL1	0.09	0.811648
G Protein Signaling Pathways	5	5	GNAI1,PDE4D,PRKAR2B,GNAL,AKAP3	0		0.09	0.815082
Viral Acute Myocarditis	5	0		5	CASP8,TLR3,CCND1,TLR4,NLRP3	0.09	0.819389
TP53 Regulates Transcription of Cell Death Genes	5	1	TP53INP1	4	IGFBP3,AIFM2,BIRC5,FAS	0.08	0.834902
Ectoderm Differentiation	8	3	GLI3,AHI1,MAFB	5	CCL2,ZBTB2,HIST1H2BH,CAP2,TBL1X	0.07	0.848892
Endoderm Differentiation	8	3	FOXN3,FOXO1,DUSP4	5	RARG,WDHD1,NCAPG2,LEF1,PARP8	0.07	0.850719
Calcium Regulation in the Cardiac Cell	7	2	PRKAR2B,GNAI1	5	RGS20,ANXA6,RGS4,GJB2,ATP1B1	0.07	0.856068
Sudden Infant Death Syndrome (SIDS) Susceptibility Pathways	7	2	PRKAR2B,CEBPB	5	FOXM1,MIR16-1,IL1A,IL1B,SNAP25	0.07	0.857657
Circadian rhythm related genes	11	2	SIK1,ID2	9	FAS,TYMS,ARNTL2,PER3,PER2,TOP2A,SERPINE1,SUV39H1,MAPK10	0.06	0.874257
Tamoxifen metabolism	1	1	CYP1B1	0		0	1
Complement Activation	1	1	C3	0		0	1
Glycolysis and Gluconeogenesis	2	0		2	GOT1,PGAM1	0	1
Glycogen Synthesis and Degradation	2	0		2	GYS1,PPP2R4	0	1
Urea cycle and metabolism of amino groups	1	1	GATM	0		0	1
Neural Crest Cell Migration in Cancer	2	1	FOS	1	F2RL2	0	1
Neural Crest Cell Migration during Development	2	1	FOS	1	F2RL2	0	1
Proposed models for the context-dependent roles of &beta;-TRCP in regulating the Wnt signaling.	4	2	FZD7,HDAC5	2	LEF1,CCND1	0	1
Cell migration and invasion through p75NTR	2	0		2	LEF1,MAPK10	0	1
Interactions between immune cells and microRNAs in tumor microenvironment	2	0		2	TLR4,CCL2	0	1
Intraflagellar transport proteins binding to dynein	1	1	WDR19	0		0	1
Metabolic pathway of LDL, HDL and TG, including diseases	1	1	LDLR	0		0	1
Selective expression of chemokine receptors during T-cell polarization	1	0		1	CCR1	0	1
Relationship between inflammation, COX-2 and EGFR	1	1	MMP1	0		0	1
Vitamin D in inflammatory diseases	1	0		1	MAP2K6	0	1
Twelve loci associated with ADHD	1	0		1	SLC6A9	0	1
Interleukin-15 signaling	1	1	GAB2	0		0	1
Glycolysis and Gluconeogenesis - for workshop	2	0		2	GOT1,PGAM1	0	1
miRNAs involvement in the immune response in sepsis	3	0		3	TLR4,IL1A,MIR16-1	0	1
Glycolysis Pathway D (2)	1	0		1	PGAM1	0	1
Epithelial to mesenchymal transition in colorectal cancer	8	4	TUSC3,MMP15,ID2,FZD7	4	CLDN1,MAP2K6,FOXM1,SPARC	0	1
Phosphodiesterases in neuronal function	2	1	PDE4D	1	PDE5A	0	1
Ebola Virus Pathway on Host	7	4	RHOB,NPC1,VPS11,IGF1R	3	AXL,TLR4,FLNC	0	1
Hereditary leiomyomatosis and renal cell carcinoma pathway	1	0		1	PDK1	0	1
Endometrial cancer	3	1	FOS	2	LEF1,CCND1	0	1
PI3K/AKT/mTOR - VitD3 Signalling	1	0		1	PFKFB4	0	1
Regulation of mitotic cell cycle	5	0		5	NEK2,PTTG1,FBXO5,CDC20,BUB1B	0	1
Gene and protein expression by JAK-STAT signaling after Interleukin-12 stimulation	3	1	SOD2	2	LMNB1,SNRPA1	0	1
RUNX1 and FOXP3 control the development of regulatory T lymphocytes (Tregs)	1	0		1	NFATC2	0	1
Interconversion of nucleotide di- and triphosphates	2	0		2	NDP,AK4	0	1
Other interleukin signaling	2	1	STX3	1	SDC1	0	1
Steatosis AOP	1	1	FASN	0		0	1
Prader-Willi and Angelman Syndrome	4	0		4	CCND1,CDC6,E2F1,GABRG3	0	1
Prion disease pathway	1	1	EBF1	0		0	1
TYROBP Causal Network	3	2	C3,TNFRSF1B	1	LOXL3	0	1
ESC Pluripotency Pathways	6	4	SMAD7,FZD7,SMAD6,FOS	2	PDGFRB,MAP2K6	0	1
BMP Signaling Pathway in Eyelid Development	1	0		1	TGFA	0	1
Mitochondrial Gene Expression	1	0		1	PPRC1	0	1
Regulation of Apoptosis by Parathyroid Hormone-related Protein	1	0		1	BID	0	1
TLR4 Signaling and Tolerance	1	0		1	TLR4	0	1
Canonical and Non-canonical Notch signaling	1	0		1	LEF1	0	1
Retinoid metabolism and transport	2	2	RETSAT,LDLR	0		0	1
Metabolism of folate and pterines	1	0		1	SLC19A1	0	1
TP53 Regulates Transcription of Cell Cycle Genes	4	0		4	E2F8,E2F1,AURKA,CDC25C	0	1
BDNF-TrkB Signaling	1	1	GAB2	0		0	1
Regulated Necrosis	1	0		1	MLKL	0	1
RHO GTPases activate CIT	1	0		1	PRC1	0	1
DNA methylation	1	0		1	UHRF1	0	1
GPCRs, Class B Secretin-like	1	0		1	CALCRL	0	1
Miscellaneous transport and binding events	1	1	CTNS	0		0	1
Copper homeostasis	2	1	FOXO1	1	CCND1	0	1
Triacylglyceride Synthesis	1	1	DGAT1	0		0	1
Myometrial Relaxation and Contraction Pathways	8	4	PRKAR2B,FOS,ADM,PDE4D	4	RGS20,IL1B,RGS4,IGFBP3	0	1
Farnesoid X Receptor Pathway	1	1	IRS2	0		0	1
Dopaminergic Neurogenesis	1	1	NR4A2	0		0	1
Differentiation Pathway	2	0		2	HGF,FST	0	1
Hair Follicle Development: Induction (Part 1 of 3)	2	0		2	LEF1,FST	0	1
Selenium Metabolism and Selenoproteins	2	1	FOS	1	TXNRD2	0	1
Signaling by Activin	1	0		1	FST	0	1
Signaling by BMP	1	1	SKI	0		0	1
Metabolism of steroid hormones	1	0		1	AKR1B15	0	1
alpha-linolenic (omega3) and linoleic (omega6) acid metabolism	1	1	ACSL1	0		0	1
Activation of gene expression by SREBF (SREBP)	4	3	LSS,SC5D,FASN	1	ELOVL6	0	1
GABA synthesis, release, reuptake and degradation	1	0		1	SNAP25	0	1
Signaling by Type 1 Insulin-like Growth Factor 1 Receptor (IGF1R)	2	2	IGF1R,IRS2	0		0	1
Gastrin-CREB signalling pathway via PKC and MAPK	1	1	MMP3	0		0	1
Structural Pathway of Interleukin 1 (IL-1)	2	0		2	IL1A,IL1B	0	1
EBV LMP1 signaling	1	1	CCL20	0		0	1
T-Cell Receptor and Co-stimulatory Signaling	1	0		1	PDK1	0	1
Amyotrophic lateral sclerosis (ALS)	2	0		2	CASP1,BID	0	1
Cardiac Progenitor Differentiation	2	0		2	SIRPA,NRG1	0	1
Peptide GPCRs	3	1	ATP8A1	2	CCR1,C3AR1	0	1
Parkin-Ubiquitin Proteasomal System pathway	3	0		3	TUBA4A,PSMC3,PSMD14	0	1
Pathogenic Escherichia coli infection	3	0		3	TUBA4A,CLDN1,TLR4	0	1
Androgen Receptor Network in Prostate Cancer	6	1	FOS	5	PLK1,CDC25A,HGF,PXN,EIF4EBP1	0	1
Metastatic brain tumor	1	0		1	E2F3	0	1
Regulation of Microtubule Cytoskeleton	2	0		2	AURKB,CDK1	0	1
Cell Differentiation - Index	2	1	HDAC5	1	MIR16-1	0	1
Cell Differentiation - Index expanded	3	2	HDAC5,ID2	1	MIR16-1	0	1
miRs in Muscle Cell Differentiation	2	2	ID2,PRKAR2B	0		0	1
Sterol Regulatory Element-Binding Proteins (SREBP) signalling	3	3	LSS,LDLR,FASN	0		0	1
Integrated Cancer Pathway	2	0		2	CDC25A,PLK1	0	1
Unfolded Protein Response (UPR)	2	1	CREBRF	1	CREB3L1	0	1
Signal regulatory protein family interactions	1	0		1	SIRPA	0	1
Peroxisomal lipid metabolism	1	1	AMACR	0		0	1
Mitotic G2-G2/M phases	13	0		13	CDC25C,MYBL2,TPX2,CCNB1,CDC25A,PLK1,BORA,FOXM1,CCNB2,CDK1,AURKA,GTSE1,HMMR	0	1
MAPK targets/ Nuclear events mediated by MAP kinases	2	2	FOS,RPS6KA5	0		0	1
Dissolution of Fibrin Clot	1	0		1	SERPINE1	0	1
TP53 Network	1	0		1	BID	0	1
Nicotine Activity on Dopaminergic Neurons	1	1	GNAI1	0		0	1
Heart Development	2	1	HEY2	1	NFATC2	0	1
miRNAs involved in DNA damage response	3	0		3	E2F1,CCND1,H2AFX	0	1
Energy Metabolism	2	1	FOXO1	1	PPRC1	0	1
Angiogenesis	1	0		1	TIMP3	0	1
Physiological and Pathological Hypertrophy of the Heart	1	1	FOS	0		0	1
IL-5 Signaling Pathway	2	2	JAK2,FOS	0		0	1
Glutathione metabolism	1	1	GCLC	0		0	1

## Sheet: L48 expressed pathways
L48 expressed pathways
Pathway	Total	Up	Up List	Down	Down List	Significance	p-value
Retinoblastoma Gene in Cancer	35	0		35	E2F1,CDK2,CCNA2,SUV39H1,CCNE2,CDC25A,CCND3,CDK1,PLK4,CCNB1,CCNB2,MCM6,RFC4,TOP2A,CDC45,MCM3,RFC3,MCM4,PRIM1,ORC1,CHEK1,TTK,SMC2,KIF4A,RRM1,RRM2,HMGB2,TYMS,STMN1,ANLN,RPA3,CDC7,POLE2,FANCG,POLD3	18.95	0
Collagen biosynthesis and modifying enzymes	1	0		1	SERPINH1	15.89	0
Generic Transcription Pathway	1	0		1	MED8	11.53	0
Class I MHC mediated antigen processing &amp; presentation	2	0		2	SEC13,SEC23A	9.94	0
Glycosaminoglycan metabolism	2	2	IDUA,CEMIP	0		9.78	0
Collagen degradation	2	2	MMP10,MMP15	0		8.93	0
Deubiquitination	2	0		2	CDK1,PSMD14	8.75	0
Class A/1 (Rhodopsin-like receptors)	4	0		4	P2RY6,NMU,C5AR1,C3AR1	8.74	0
Cell Cycle	27	0		27	CDC7,PLK1,CDK2,CCNA2,CDC45,PTTG1,CDK1,CDC20,CDC25C,CCNE2,ATR,CDC6,MCM3,MCM4,MCM5,MCM6,ORC1,ORC6,BUB1,CCND3,CCNB2,CCNB1,E2F5,E2F1,CDC25A,TTK,ANAPC13	8.41	0
DNA IR-damage and cellular response via ATR	23	1	FAM175A	22	ATR,MCPH1,RFWD3,RAD51,E2F1,FANCI,MSH2,FANCA,USP1,CLSPN,BLM,BRCA2,EXO1,PLK1,BRCA1,DCLRE1A,CDC25C,FANCD2,CDC45,RECQL,FOXM1,FEN1	8.34	0
Chromatin organization	1	0		1	CLOCK	7.45	0
TCF dependent signaling in response to WNT	1	1	DACT1	0		7.11	0
DNA Replication	14	0		14	RFC4,MCM5,CDC7,MCM6,CDK2,RPA3,PRIM1,RFC3,POLD3,POLA2,MCM4,POLE2,CDC6,MCM3	6.97	0
Immunoregulatory interactions between a Lymphoid and a non-Lymphoid cell	1	0		1	SELL	6.93	0
Processing of Capped Intron-Containing Pre-mRNA	2	1	SF1	1	ALYREF	6.45	0
Fc epsilon receptor (FCERI) signaling	1	1	FOS	0		6.43	0
Signaling by ROBO receptors	1	1	SLIT2	0		6.25	1e-06
Gastric Cancer Network 1	11	0		11	KIF15,AURKA,MYBL2,LIN9,CENPF,MCM4,KIF20B,UBE2C,ECT2,TOP2A,TPX2	6.25	1e-06
Neddylation	1	0		1	BIRC5	6.07	1e-06
G1 to S cell cycle control	16	0		16	E2F1,CDK1,CDK2,CCNB1,CCND3,RPA3,MCM4,MCM3,MCM6,POLE2,MCM5,CREB3L1,POLA2,PRIM1,CDC25A,CCNE2	5.85	1e-06
DNA Damage Response	15	0		15	FAS,ATR,CDK2,FANCD2,CDC25A,CCNB1,BID,E2F1,CHEK1,CCNE2,CDC25C,CCND3,BRCA1,CCNB2,RAD51	4.89	1.3e-05
HIV Life Cycle	1	0		1	FEN1	4.76	1.7e-05
Regulation of Insulin-like Growth Factor (IGF) transport and uptake by Insulin-like Growth Factor Binding Proteins (IGFBPs)	2	1	IGFBP1	1	IGFBP6	4.51	3.1e-05
Fcgamma receptor (FCGR) dependent phagocytosis	1	0		1	FCGR2A	4.26	5.5e-05
Mitotic Prometaphase	1	0		1	PLK1	4.1	7.9e-05
miRNA Regulation of DNA Damage Response	17	0		17	RAD51,CCNB2,ATR,CDK2,CCND3,CHEK1,BID,FANCD2,MIR15A,BRCA1,FAS,CCNE2,E2F1,CDK1,CDC25C,CCNB1,CDC25A	4.03	9.3e-05
Transcriptional regulation by RUNX1	2	1	LIFR	1	BLK	3.89	0.000128
Regulation of sister chromatid separation at the metaphase-anaphase transition	6	0		6	CDC20,MAD2L1,BUB1,BUB1B,CENPE,PTTG1	3.78	0.000166
Host Interactions of HIV factors	2	0		2	ELMO1,APOBEC3G	3.76	0.000174
TCR signaling	1	0		1	PTPN22	3.74	0.000182
Interleukin-1 family signaling	2	1	IL36RN	1	IL1R1	3.72	0.00019
Mitotic Metaphase and Anaphase	2	0		2	FBXO5,PTTG1	3.57	0.00027
Signaling by VEGF	1	0		1	AXL	3.45	0.000358
RHO GTPases Activate Formins	1	1	FMNL2	0		3.41	0.000385
Hematopoietic Stem Cell Differentiation	15	6	FOS,PIM1,FOSB,CSF3,IL6,MXI1	9	NFATC2,HMGN5,IL1A,MIR15A,MIR16-1,NFE2,LOXL3,RCAN1,MEF2C	3.33	0.000473
ESR-mediated signaling	2	0		2	KANK1,KPNA2	3.27	0.00054
Intra-Golgi and retrograde Golgi-to-ER traffic	2	0		2	BNIP1,VAMP4	3.26	0.000553
Monoamine Transport	8	5	AMPH,STX1A,SYN1,FBXO32,ITGB3	3	CDC25C,TDO2,IL1R1	3.25	0.000561
ATM Signaling Pathway	9	1	AP3B2	8	CDC25A,CDC25C,CDK1,RAD51,BRCA1,FANCD2,CDK2,BID	3.14	0.00072
DNA IR-Double Strand Breaks (DSBs) and cellular response via ATM	11	0		11	ATR,MCPH1,RAD51,E2F1,EXO1,BLM,BRCA2,BRCA1,BID,CDC25C,FANCD2	3.14	0.000721
Interleukin-4 and Interleukin-13 signaling	3	2	PTGS2,JAK2	1	IL13RA2	3.14	0.000725
Nucleotide Excision Repair	1	0		1	ERCC4	3.1	0.000792
Spinal Cord Injury	17	7	IL6,FOS,SLIT2,CHST11,RHOB,PTGS2,SEMA6A	10	TNFSF13B,FCGR2A,CDK2,TLR4,IL1R1,IL1A,CCL2,E2F5,E2F1,CDK1	3.09	0.00081
Complement cascade	4	0		4	C3AR1,CFI,C5AR1,CFH	3.01	0.000974
Olfactory bulb development and olfactory learning	6	5	SLIT2,ID2,SKI,EXT1,DLX2	1	SEMA3A	3.01	0.000986
Nuclear Receptors Meta-Pathway	35	13	SPRY1,PPARGC1A,PDK4,PTGS2,CCL20,IRS2,PPP1R14C,SQSTM1,ANKRD1,JUND,FOXO1,VDR,SLC6A8	22	CCL2,EPHA2,SRGN,B3GNT5,TGFA,CAP2,NAV3,SLC7A5,EPB41L4B,BIRC3,HGF,ABCC2,SERPINA1,NQO1,MYOF,GCLM,PPP2R4,PRRG4,HES1,CDK1,SLC39A10,SLC39A7	3.01	0.000986
Cell Cycle Checkpoints	7	0		7	BUB1B,CHEK1,CDC20,CDC25A,CDC25C,CLSPN,MAD2L1	2.99	0.001028
Mitotic Prophase	1	0		1	MCPH1	2.96	0.001103
Oxidative Stress Induced Senescence	1	1	FOS	0		2.96	0.001104
Cardiac conduction	1	0		1	NPR2	2.95	0.00111
Glucocorticoid Receptor Pathway	12	5	PTGS2,CCL20,SPRY1,PPP1R14C,ANKRD1	7	NAV3,CCL2,BIRC3,PRRG4,EPB41L4B,SRGN,B3GNT5	2.91	0.001226
Signaling by NOTCH1	1	0		1	HES1	2.8	0.001603
Genotoxicity pathway	11	4	TP53I3,ITPR1,ID2,CBLB	7	ARRDC4,USP41,E2F8,CENPE,HIST1H2BM,TIGAR,TRIM22	2.77	0.00168
Amino Acid metabolism	14	2	PDK4,PPM1L	12	GCLM,ALDH18A1,ASS1,ASNS,GPT2,GOT1,PYCR1,P4HA2,CPS1,WARS,LARS2,TDO2	2.75	0.001783
Cell surface interactions at the vascular wall	6	0		6	TREM1,ANGPT1,SHC1,CD2,JAM2,F11R	2.73	0.001871
Phase I - Functionalization of compounds	1	0		1	CPM	2.72	0.001927
Hepatitis C and Hepatocellular Carcinoma	10	5	MMP1,CD44,IL6,PTGS2,TGFBR1	5	BIRC3,RRM2,BIRC5,MYOF,BRCA1	2.7	0.002003
Cilium Assembly	4	3	BBS1,IFT88,WDR19	1	SCLT1	2.65	0.002253
Assembly of the primary cilium	4	3	IFT88,WDR19,BBS1	1	SCLT1	2.65	0.002253
Integration of energy metabolism	1	1	CHRM3	0		2.61	0.00244
Gastric Cancer Network 2	7	0		7	UBE2C,UBE2T,FANCI,RFC3,TOP2A,ATAD2,RFC4	2.55	0.002846
Glucose metabolism	1	0		1	CIT	2.54	0.002866
Metabolism of water-soluble vitamins and cofactors	1	0		1	PDXP	2.54	0.002866
Degradation of the extracellular matrix	2	2	MMP10,CD44	0		2.48	0.003277
Protein alkylation leading to liver fibrosis	11	5	MMP3,CTGF,SMAD7,MMP1,IL6	6	IL1A,PDGFRB,COL1A2,TIMP4,TNFSF10,CCL2	2.47	0.003395
Extracellular matrix organization	1	0		1	SPARC	2.47	0.003406
Apoptosis-related network due to altered Notch3 in ovarian cancer	9	3	SQSTM1,SMAD7,JUND	6	CUL5,HSPB1,HELLS,NQO1,BIRC5,IL7R	2.33	0.004696
FBXL10 enhancement of MAP/ERK signaling in diffuse large B-cell lymphoma	7	1	DUSP6	6	HIST2H3A,HIST2H3C,HIST1H3C,HIST1H3G,HIST1H3F,HIST1H3B	2.32	0.00484
Photodynamic therapy-induced NF-kB survival signaling	7	4	IL6,PTGS2,MMP3,MMP1	3	IL1A,BIRC5,BIRC3	2.32	0.00484
LTF danger signal response pathway	5	1	IL6	4	IL1A,TLR4,TREM1,MYD88	2.31	0.004932
Pyrimidine metabolism	12	1	POLR1E	11	TYMS,DTYMK,RRM2,RRM1,TK1,CTPS2,POLR3G,POLD3,PRIM1,POLA2,POLE2	2.28	0.0052
Lung fibrosis	10	5	SMAD7,CTGF,IL6,CSF3,PTX3	5	CCL2,SERPINA1,TGFA,FGF7,HGF	2.26	0.005465
Hypertrophy Model	5	3	NR4A3,JUND,ANKRD1	2	IL1R1,IL1A	2.2	0.006248
Homologous recombination	4	0		4	RAD51,BRCA2,RAD54B,POLD3	2.19	0.006523
Class B/2 (Secretin family receptors)	1	1	CRHBP	0		2.15	0.007139
Regulation of TP53 Activity through Phosphorylation	1	0		1	AURKB	2.14	0.007214
Signaling by NTRK1 (TRKA)	1	1	RPS6KA5	0		2.14	0.007321
Integrin cell surface interactions	4	1	CD44	3	LUM,TNC,F11R	2.1	0.007918
Respiratory electron transport, ATP synthesis by chemiosmotic coupling, and heat production by uncoupling proteins.	2	0		2	NDUFAF5,NUBPL	2.05	0.008966
SUMOylation of transcription cofactors	1	1	PPARGC1A	0		1.99	0.010238
Mitochondrial biogenesis	1	1	PPARGC1A	0		1.99	0.010238
Signaling by EGFR	1	0		1	SHC1	1.99	0.010239
Matrix Metalloproteinases	6	5	MMP10,MMP3,MMP14,MMP15,MMP1	1	TIMP4	1.98	0.01049
TGF-beta Signaling Pathway	16	9	SMAD7,FOS,FOSB,TGFBR1,SKI,JUND,SIK1,ITGB3,MMP1	7	CCNB2,CDK1,SHC1,COL1A2,TNC,E2F5,MEF2C	1.97	0.010701
Selenoamino acid metabolism	1	1	SECISBP2	0		1.96	0.010881
Extracellular vesicles in the crosstalk of cardiac cells	5	1	IL6	4	HSPB1,BIRC5,SORBS2,TLR4	1.93	0.011634
Asparagine N-linked glycosylation	2	1	AMDHD2	1	MANEA	1.9	0.012594
Glycerophospholipid biosynthesis	2	1	GPCPD1	1	LCLAT1	1.9	0.012618
p75 NTR receptor-mediated signalling	2	1	SQSTM1	1	MAGED1	1.9	0.012682
Transcriptional regulation by RUNX3	2	1	CTGF	1	HES1	1.89	0.012937
Benzo(a)pyrene metabolism	3	0		3	AKR1C2,AKR1C3,AKR1C1	1.83	0.014766
Cytosolic sensors of pathogen-associated DNA	1	0		1	MYD88	1.83	0.014803
E3 ubiquitin ligases ubiquitinate target proteins	1	1	RNF144A	0		1.82	0.015043
Semaphorin interactions	1	1	SEMA6A	0		1.82	0.015254
Senescence-Associated Secretory Phenotype (SASP)	1	1	IL6	0		1.81	0.015525
TP53 Regulates Metabolic Genes	1	0		1	TIGAR	1.81	0.015525
Hypothesized Pathways in Pathogenesis of Cardiovascular Disease	5	3	CTGF,TGFBR1,FLNA	2	SHC1,ENG	1.78	0.016595
Regulation of mRNA stability by proteins that bind AU-rich elements	2	0		2	HSPB1,ANP32A	1.75	0.017723
Apoptotic execution phase	2	0		2	CLSPN,LMNB1	1.73	0.018627
Oncostatin M Signaling Pathway	9	6	JUND,LIFR,JAK2,FOS,MMP1,MMP3	3	SHC1,CDK2,CCL2	1.71	0.019293
Electron Transport Chain (OXPHOS system in mitochondria)	1	0		1	NDUFA9	1.66	0.02182
Photodynamic therapy-induced unfolded protein response	5	2	DNAJB9,PPP1R15A	3	ASNS,DNAJB11,WARS	1.64	0.022787
Photodynamic therapy-induced HIF-1 survival signaling	6	2	PTGS2,IGFBP1	4	ANGPT1,TGFA,BIRC5,BID	1.62	0.024244
MAPK6/MAPK4 signaling	3	1	FOXO1	2	CCND3,HSPB1	1.58	0.026299
Nucleotide Metabolism	4	0		4	PRPS1,MTHFD2,RRM1,RRM2	1.58	0.026352
TP53 Regulates Transcription of DNA Repair Genes	1	0		1	MSH2	1.51	0.031206
Visual phototransduction	1	0		1	CAMKMT	1.51	0.031206
PI Metabolism	1	0		1	MTMR2	1.51	0.031206
Photodynamic therapy-induced AP-1 survival signaling.	7	2	IL6,FOS	5	TNFSF10,CCNA2,FGF7,FAS,BID	1.49	0.032447
Sandbox Pathway	2	1	AKAP2	1	BRCA1	1.48	0.033421
miR-517 relationship with ARCN1 and USP1	2	1	ID2	1	USP1	1.48	0.033421
Cytokines and Inflammatory Response	5	2	CSF3,IL6	3	IL1A,IL7,IL15	1.46	0.034584
GPCRs, Other	2	2	GPR84,CHRM3	0		1.46	0.034729
ABC-family proteins mediated transport	2	1	ABCA5	1	ABCC2	1.46	0.03496
Activation of anterior HOX genes in hindbrain development during early embryogenesis	3	1	MAFB	2	PAX6,RQCD1	1.44	0.036016
Urea cycle and metabolism of amino groups	4	1	GATM	3	CPS1,ALDH18A1,PYCR1	1.43	0.036927
Trans-sulfuration and one carbon metabolism	5	0		5	PHGDH,PSAT1,TYMS,MTHFD2,GCLM	1.41	0.039217
Irinotecan Pathway	3	1	NPC1	2	ABCC2,BCHE	1.38	0.041832
Development and heterogeneity of the ILC family	5	4	ID2,IL6,BCL11B,RORA	1	IL15	1.35	0.04421
ISG15 antiviral mechanism	1	0		1	UBA7	1.35	0.045113
RNA Polymerase I Transcription	1	1	POLR1E	0		1.34	0.04577
Interleukin-10 signaling	1	1	PTGS2	0		1.34	0.04577
Hippo-Merlin Signaling Dysregulation	13	10	CDH11,CDH7,PRKAR2B,ITGB3,ITGB8,PRKAR1B,KDR,IGF1R,CD44,CTGF	3	EPHA2,PDGFRB,FOXM1	1.32	0.047544
Robo4 and VEGF Signaling Pathways Crosstalk	2	2	SLIT2,KDR	0		1.32	0.04811
Plasma lipoprotein assembly, remodeling, and clearance	2	2	NPC2,NPC1	0		1.32	0.048413
Gene Silencing by RNA	2	0		2	IPO8,MYBL1	1.31	0.048655
Transcriptional regulation of white adipocyte differentiation	2	1	PPARGC1A	1	CCND3	1.31	0.048655
The citric acid (TCA) cycle and respiratory electron transport	1	0		1	CIT	1.31	0.048967
Signaling by NOTCH4	2	0		2	TACC3,HES1	1.31	0.049413
Transcriptional Regulation by MECP2	3	1	SGK1	2	AURKB,MEF2C	1.31	0.049454
The human immune response to tuberculosis	4	1	JAK2	3	OAS1,IFITM1,IFIT1	1.3	0.049608
Photodynamic therapy-induced NFE2L2 (NRF2) survival signaling	4	1	FOS	3	GCLM,ABCC2,NQO1	1.3	0.049608
Integrated Breast Cancer Pathway	17	4	MMP1,GRN,SMAD7,FOXO1	13	ATR,E2F1,CDC25A,PLK1,BLM,RAD51,BRCA1,MSH2,CDK2,BRCA2,BID,AURKA,RAD54L	1.3	0.050174
Prolactin Signaling Pathway	9	5	FOS,RPS6KA2,FLNA,JAK2,IRS2	4	PRLR,CISH,NEK3,SHC1	1.27	0.053892
Fluoropyrimidine Activity	5	0		5	TK1,TYMS,RRM1,GGH,RRM2	1.26	0.055287
IL1 and megakaryocytes in obesity	4	0		4	IL1R1,MYD88,NLRP3,CCL2	1.25	0.056737
Prostaglandin Synthesis and Regulation	6	3	PTGS2,PTGES,PPARGC1A	3	AKR1C3,AKR1C1,AKR1C2	1.21	0.061526
Hfe effect on hepcidin production	2	1	SMAD7	1	HFE	1.19	0.064653
Histone Modifications	8	1	SETD9	7	HIST2H3A,HIST2H3C,SUV39H1,HIST1H3C,HIST1H3G,HIST1H3F,HIST1H3B	1.18	0.066749
MicroRNAs in cardiomyocyte hypertrophy	2	0		2	RCAN1,PIK3R3	1.17	0.067304
Apoptosis	10	1	IGF1R	9	FAS,CASP1,CASP10,BIRC3,BID,MAPK10,BIRC5,TNFSF10,HELLS	1.17	0.06736
Transport of inorganic cations/anions and amino acids/oligopeptides	2	2	SLC25A26,CTNS	0		1.17	0.067511
EGF/EGFR Signaling Pathway	16	10	FOS,FOSB,JUND,JAK2,SPRY2,PLD1,FOXO1,RPS6KA5,RPS6KA2,CBLB	6	SHC1,STMN1,AURKA,E2F1,MYBL2,MEF2C	1.17	0.067658
Pancreatic adenocarcinoma pathway	10	3	DUSP6,PLD1,TGFBR1	7	ARHGEF6,PIK3R3,MAPK10,TGFA,BRCA2,RAD51,E2F1	1.15	0.070393
Quercetin and Nf-kB/ AP-1 Induced Cell Apoptosis	3	3	MAFK,FOS,MMP1	0		1.15	0.071483
Aryl Hydrocarbon Receptor Pathway	6	1	JUND	5	SLC7A5,MYOF,CAP2,NQO1,HES1	1.14	0.072808
Circadian rhythm related genes	19	7	RORA,IL6,JUND,PPARGC1A,SIK1,CRTC1,ID2	12	FAS,CIART,CLOCK,TYMS,ARNTL2,PER3,PER2,MAGED1,TOP2A,CRY1,SUV39H1,MAPK10	1.12	0.076302
Regulation of lipid metabolism by Peroxisome proliferator-activated receptor alpha (PPARalpha)	5	3	ACSL1,ANKRD1,RGL1	2	TBL1XR1,GLIPR1	1.1	0.079834
EPO Receptor Signaling	4	2	JAK2,IRS2	2	SHC1,CISH	1.09	0.08119
Nuclear Receptors	5	4	RORA,VDR,NR2F1,NR4A2	1	RARG	1.09	0.081794
Nanomaterial induced inflammasome activation	2	0		2	NLRP3,TLR4	1.08	0.082767
Leptin Insulin Overlap	3	2	JAK2,IRS2	1	PIK3R3	1.08	0.082979
Canonical and Non-Canonical TGF-B signaling	3	1	TGFBR1	2	LOX,LOXL1	1.08	0.082979
Alzheimers Disease	4	1	ITPR1	3	IDE,FAS,BID	1.07	0.085084
Fibrin Complement Receptor 3 Signaling Pathway	5	1	IL6	4	TLR3,MYD88,TLR4,CCL2	1.05	0.08931
Melatonin metabolism and effects	5	1	FOXO1	4	PER2,CLOCK,PER3,CRY1	1.05	0.08931
Signaling by TGF-beta Receptor Complex	1	1	SMAD7	0		1.04	0.090434
Netrin-1 signaling	1	0		1	EZR	1.04	0.090434
DNA Damage/Telomere Stress Induced Senescence	1	0		1	LMNB1	1.04	0.090879
Signaling by ERBB4	1	0		1	SHC1	1.04	0.091598
Transcriptional regulation by RUNX2	2	1	ZNF521	1	RBM14	1.03	0.09335
SUMOylation of DNA damage response and repair proteins	3	0		3	BRCA1,XRCC4,BLM	1.03	0.093649
NCAM signaling for neurite out-growth	1	1	RPS6KA5	0		1.03	0.093848
Signaling by PTK6	2	2	GPNMB,EPAS1	0		1.02	0.094452
MFAP5 effect on permeability and motility of endothelial cells via cytoskeleton rearrangement	3	2	ITPR1,ITGB3	1	MYLK	1.02	0.095206
Simplified Depiction of MYD88 Distinct Input-Output Pathway	3	0		3	TLR4,TLR6,MYD88	1.02	0.095206
Simplified Interaction Map Between LOXL4 and Oxidative Stress Pathway	3	0		3	NQO1,SUV39H1,FGF7	1.02	0.095206
PDGFR-beta pathway	4	2	JAK2,FOS	2	PDGFRB,SHC1	1	0.099929
VEGFA-VEGFR2 Signaling Pathway	21	11	ITGB3,ITPR1,FOXO1,RPS6KA5,DNAJB9,PTGS2,DKK1,MMP10,MMP14,ACKR3,CTGF	10	FAS,SHC1,HSPB1,TXNIP,EZR,NFATC2,CCL2,MEF2C,F3,RCAN1	0.99	0.102148
DNA Mismatch Repair	2	0		2	EXO1,MSH2	0.99	0.102196
Urea cycle and related diseases	2	0		2	ASS1,CPS1	0.99	0.102196
MicroRNA network associated with chronic lymphocytic leukemia	2	0		2	MIR15A,MIR16-1	0.99	0.102196
RNA Polymerase III Transcription	1	0		1	NDP	0.95	0.112254
Regulation of toll-like receptor signaling pathway	14	4	IL6,NEU1,SQSTM1,FOS	10	TLR6,MAPK10,TLR4,PLK1,MYD88,CTNNAL1,CISH,PIK3R3,TLR3,TREM1	0.92	0.119567
Proteasome Degradation	7	0		7	PSMD11,PSMB2,PSMA3,PSMA1,PSMA4,PSMD1,PSMB3	0.92	0.119762
Toll-like Receptor Signaling	4	0		4	MYD88,TLR4,TLR6,TLR3	0.92	0.120465
Senescence and Autophagy in Cancer	11	7	IGF1R,IL6,ATG14,CD44,SQSTM1,MMP14,INHBA	4	E2F1,SPARC,CDK2,IL1A	0.92	0.121187
BMP Signaling Pathway in Eyelid Development	3	2	FOXC1,FOXC2	1	TGFA	0.91	0.121658
Apoptosis Modulation by HSP70	3	0		3	BID,FAS,MAPK10	0.91	0.121658
DNA Double Strand Break Response	3	0		3	KPNA2,WHSC1,BRCA1	0.91	0.12268
Mammary gland development pathway - Involution (Stage 4 of 4)	2	1	CHI3L1	1	E2F1	0.91	0.12271
Trans-sulfuration pathway	2	0		2	GOT1,GCLM	0.91	0.12271
Rett syndrome causing genes	6	1	GPS2	5	EIF2B2,GABRA3,MEF2C,SCN2A,TBL1XR1	0.91	0.123159
Human Thyroid Stimulating Hormone (TSH) signaling pathway	7	3	FOS,JAK2,PLD1	4	CCND3,E2F1,TTF2,CDK2	0.9	0.125285
Angiogenesis overview	7	3	KDR,SLIT2,MMP14	4	SHC1,TIMP4,SEMA3A,ANGPT1	0.9	0.125285
Signaling by NOTCH2	1	0		1	HES1	0.89	0.128792
Telomere Maintenance	1	0		1	FEN1	0.89	0.128792
Toll Like Receptor 3 (TLR3) Cascade	1	0		1	TLR3	0.89	0.128915
Allograft Rejection	2	0		2	IL1A,FAS	0.89	0.129093
Signaling by SCF-KIT	1	1	JAK2	0		0.89	0.13025
Constitutive Androstane Receptor Pathway	4	2	PPARGC1A,FOXO1	2	PPP2R4,ABCC2	0.88	0.131359
RUNX1 regulates genes involved in megakaryocyte differentiation and platelet function	2	1	NR4A3	1	NFE2	0.88	0.132253
Activation of Matrix Metalloproteinases	2	2	MMP10,MMP14	0		0.88	0.132253
Kinesins	6	0		6	KIFC1,KIF18A,CENPE,KIF11,RACGAP1,KIF15	0.87	0.135254
Cardiac Progenitor Differentiation	6	3	INHBA,KDR,DKK1	3	THY1,PAX6,MEF2C	0.85	0.140129
Signal transduction through IL1R	4	1	IL6	3	MYD88,IL1R1,IL1A	0.85	0.142641
Oxidative Stress	4	1	FOS	3	MAPK10,TXNRD2,NQO1	0.85	0.142641
Serotonin Transporter Activity	2	1	ITGB3	1	IL1R1	0.84	0.144101
Adipogenesis	12	8	IL6,FOXC2,PPARGC1A,LIFR,NR2F1,RORA,EPAS1,IRS2	4	FAS,MEF2C,E2F1,PRLR	0.84	0.144888
Transcription factor regulation in adipogenesis	3	3	IRS2,PPARGC1A,IL6	0		0.82	0.150429
TGF-beta Receptor Signaling	6	5	SKI,TGFBR1,INHBA,SMAD7,FOS	1	ENG	0.82	0.15106
p38 MAPK Signaling Pathway	4	2	TGFBR1,RPS6KA5	2	HSPB1,SHC1	0.81	0.154288
JAK/STAT	11	6	FOS,FLNA,JAK2,IRS2,FOXO1,IGF1R	5	CISH,PRLR,NEK3,SHC1,AURKA	0.8	0.158589
PI3K-Akt Signaling Pathway	27	8	CSF3,JAK2,ITGB3,ITGB8,KDR,IGF1R,IL6,SGK1	19	CCNE2,COL1A2,TNC,PRLR,IL7R,PIK3R3,ANGPT1,FGF7,HGF,EPHA2,PDGFRB,PPP2R2B,CREB3L1,IL7,TLR4,TGFA,CDK2,CCND3,BRCA1	0.77	0.171135
Nucleobase catabolism	1	0		1	NDP	0.76	0.17304
Vitamins A and D - action mechanisms	1	1	VDR	0		0.76	0.173545
Fatty acyl-CoA biosynthesis	1	0		1	CIT	0.76	0.175737
RHO GTPases activate PAKs	1	1	FLNA	0		0.76	0.175737
Signaling Pathways in Glioblastoma	8	3	SPRY2,IGF1R,FOXO1	5	PDGFRB,CDK2,E2F1,BRCA1,BRCA2	0.75	0.175897
Prader-Willi and Angelman Syndrome	2	0		2	CDC6,E2F1	0.75	0.175927
Iron uptake and transport	3	1	MCOLN1	2	HFE,CIT	0.75	0.175927
Activation of gene expression by SREBF (SREBP)	2	1	LSS	1	ELOVL6	0.75	0.176236
Preimplantation Embryo	6	2	DLX2,FOSB	4	E2F5,MYBL1,MTA3,AQP9	0.75	0.177256
Transcriptional regulation by the AP-2 (TFAP2) family of transcription factors	2	0		2	MYBL2,ATAD2	0.75	0.177829
Metabolism of polyamines	2	0		2	CPS1,NQO1	0.75	0.177829
Transport of bile salts and organic acids, metal ions and amine compounds	3	0		3	CIT,SLC39A10,SLC39A7	0.75	0.177829
Focal Adhesion	17	6	ITGB8,KDR,FLNA,IGF1R,ITGB3,PPP1R12C	11	HGF,MYLK,TNC,SHC1,PIK3R3,COL1A2,PDGFRB,BLK,BIRC3,CCND3,MAPK10	0.75	0.177906
Signaling by ERBB2	2	0		2	CUL5,SHC1	0.75	0.179102
ncRNAs involved in Wnt signaling in hepatocellular carcinoma	2	1	DKK1	1	CCND3	0.74	0.180685
MAPK Signaling Pathway	20	9	FLNA,DUSP10,TGFBR1,FOS,DUSP4,JUND,RPS6KA5,DUSP16,DUSP6	11	MEF2C,IL1A,STMN1,MAPK10,HSPB1,ZAK,PDGFRB,IL1R1,FAS,CACNB4,FGF7	0.74	0.181185
Metabolic reprogramming in colon cancer	5	0		5	PSAT1,PYCR1,TIGAR,PGAM1,IDH2	0.74	0.183067
Deadenylation-dependent mRNA decay	1	0		1	DCPS	0.74	0.183304
Oxidative phosphorylation	1	0		1	NDUFA9	0.74	0.183836
tRNA processing in the nucleus	1	0		1	XPOT	0.74	0.183836
MyD88:MAL(TIRAP) cascade initiated on plasma membrane	1	0		1	MYD88	0.74	0.183836
T-Cell antigen Receptor (TCR) Signaling Pathway	9	4	CBLB,FOS,ITPR1,IL6	5	SHC1,NFATC2,FAS,IL1A,TNFRSF9	0.73	0.184756
Interleukin-12 family signaling	1	1	JAK2	0		0.73	0.184826
Oxidation by Cytochrome P450	1	1	CYP20A1	0		0.73	0.186261
Arachidonic acid metabolism	1	0		1	AKR1C3	0.73	0.186261
Fas Ligand (FasL) pathway and Stress induction of Heat Shock Proteins (HSP) regulation	5	0		5	IL1A,HSPB1,CASP10,LMNB1,FAS	0.73	0.187644
IL-10 Anti-inflammatory Signaling Pathway	2	1	IL6	1	IL1A	0.72	0.188794
Transcriptional cascade regulating adipogenesis	2	1	KLF2	1	CEBPG	0.72	0.188794
DAP12 interactions	1	0		1	TREM1	0.72	0.190421
Integrated Lung Cancer Pathway	5	2	FOS,JAK2	3	TGFA,MYD88,FAS	0.71	0.192793
mRNA Processing	4	0		4	SNRPA1,SNRPF,CPSF2,SNRPG	0.71	0.19413
Chemokine signaling pathway	6	3	CCL20,JAK2,PREX1	3	PIK3R3,SHC1,ELMO1	0.71	0.196071
The effect of progerin on the involved genes in Hutchinson-Gilford Progeria Syndrome	3	0		3	E2F1,MTA3,SUV39H1	0.71	0.197013
S Phase	4	0		4	CDK2,CKS1B,CDC25A,CDCA5	0.7	0.197298
Translation inhibitors in chronically activated PDGFRA cells	5	3	PIM1,RPS6KA5,RPS6KA2	2	PIK3R3,MAPK10	0.69	0.204692
Genes related to primary cilium development (based on CRISPR)	9	5	RABL2A,IFT88,EVC,BBS1,WDR19	4	ICK,SCLT1,FOPNL,SASS6	0.68	0.20782
Neural Crest Differentiation	3	2	RHOB,CDH7	1	HES1	0.66	0.21659
Signaling by NOTCH3	3	0		3	DLGAP5,HES1,TACC3	0.66	0.216856
Regulation of Hypoxia-inducible Factor (HIF) by oxygen	3	2	CITED2,EPAS1	1	CA9	0.66	0.218287
Serotonin Receptor 2 and STAT3 Signaling	1	1	JAK2	0		0.65	0.224426
Lysosomal oligosaccharide catabolism	1	1	MANBA	0		0.65	0.224426
Cell Division Cycle 27	1	0		1	CDK1	0.65	0.224426
Phytochemical activity on NRF2 transcriptional activation	2	0		2	NQO1,GCLM	0.63	0.235014
Apoptosis Modulation and Signaling	8	0		8	IL1R1,MYD88,CASP1,BLK,BID,AIFM2,CASP10,FAS	0.63	0.235014
Ganglio Sphingolipid Metabolism	2	0		2	ST8SIA5,ST8SIA1	0.63	0.235014
Mesodermal Commitment Pathway	13	7	CRTC1,FOXC1,JAK2,EXT1,FOXC2,INHBA,DKK1	6	RARG,PARP8,PAX6,SCHIP1,WDHD1,NCAPG2	0.63	0.236187
DNA Damage Bypass	2	0		2	KIAA0101,UBA7	0.62	0.239935
Transcriptional activity of SMAD2/SMAD3:SMAD4 heterotrimer	2	2	TRIM33,SMAD7	0		0.62	0.24106
Meiotic synapsis	2	0		2	ATR,BRCA1	0.62	0.24106
GPCRs, Class A Rhodopsin-like	11	2	CHRM3,HTR5A	9	ADRA1B,C3AR1,F2RL2,GPR85,GPR1,P2RY6,GPR3,GPR19,GPR75	0.62	0.242118
Interferon alpha/beta signaling	6	0		6	IFIT1,XAF1,IFITM2,IFITM1,USP18,GBP2	0.61	0.24812
One carbon metabolism and related pathways	5	2	PLD1,GPX4	3	PCYT1B,GCLM,TYMS	0.6	0.251294
Cell junction organization	4	0		4	F11R,ARHGEF6,INADL,ANG	0.6	0.251957
Factors involved in megakaryocyte development and platelet production	4	0		4	CDK2,RAD51B,NFE2,VPS45	0.6	0.252891
Ciliary landscape	17	2	IFT88,BBS1	15	NDUFA9,MCM3,RBM14,NUP88,MCM8,MCM5,MCM4,RQCD1,CDR2,MSH2,MCM6,EXOSC9,IQGAP3,EHD3,SMC4	0.6	0.253383
ID signaling pathway	2	1	ID2	1	CDK2	0.59	0.258375
Deregulation of Rab and Rab Effector Genes in Bladder Cancer	2	0		2	SYTL2,RAB27A	0.59	0.258375
Resolution of Abasic Sites (AP sites)	1	0		1	FEN1	0.59	0.25981
Elastic fibre formation	1	0		1	LTBP4	0.59	0.25981
RET signaling	1	0		1	SHC1	0.59	0.259821
Mitophagy	1	1	SQSTM1	0		0.58	0.260411
Interleukin-20 family signaling	1	0		1	IL20RB	0.58	0.261561
Interleukin-2 family signaling	1	0		1	SHC1	0.58	0.261561
Signaling by Insulin receptor	1	0		1	SHC1	0.58	0.261561
Interconversion of nucleotide di- and triphosphates	1	0		1	NDP	0.58	0.262086
Surfactant metabolism	1	0		1	CKAP4	0.58	0.265468
MyD88 dependent cascade initiated on endosome	1	0		1	MYD88	0.57	0.268189
Ultraconserved region 339 modulation of tumor suppressor microRNAs in cancer	1	0		1	CCNE2	0.57	0.272178
Gastric ulcer formation	1	1	PTGS2	0		0.57	0.272178
Cells and Molecules involved in local acute inflammatory response	2	1	IL6	1	IL1A	0.55	0.281762
miR-509-3p alteration of YAP1/ECM axis	2	0		2	SPARC,COL5A1	0.55	0.281762
Mitochondrial LC-Fatty Acid Beta-Oxidation	2	2	ACSL4,ACSL1	0		0.55	0.281762
Osteoblast Signaling	2	1	ITGB3	1	PDGFRB	0.55	0.281762
Drug Induction of Bile Acid Pathway	2	1	VDR	1	ABCC2	0.55	0.281762
SUMOylation of intracellular receptors	3	3	RORA,NR4A2,VDR	0		0.54	0.286267
Viral Acute Myocarditis	4	0		4	TLR3,SGCD,TLR4,NLRP3	0.54	0.286645
LncRNA involvement in canonical Wnt signaling and colorectal cancer	3	1	DKK1	2	CCND3,MIR16-1	0.54	0.288376
AGE/RAGE pathway	6	3	FOXO1,JAK2,MMP14	3	MYD88,SHC1,EZR	0.52	0.299773
Neural Crest Cell Migration during Development	4	2	CDH11,FOS	2	PIK3R3,F2RL2	0.52	0.300898
Ferroptosis	4	3	ACSL1,GPX4,ACSL4	1	GCLM	0.52	0.300898
Platelet-mediated interactions with vascular and circulating cells	2	0		2	TLR4,CCL2	0.52	0.305081
OAS antiviral response	2	1	FLNA	1	OAS1	0.52	0.305081
ncRNAs involved in STAT3 signaling in hepatocellular carcinoma	2	2	IL6,JAK2	0		0.52	0.305081
Mitotic Telophase/Cytokinesis	2	0		2	KIF20A,KIF23	0.52	0.305081
Regulation of Actin Cytoskeleton	6	1	CHRM3	5	FGF7,MYLK,PDGFRB,PIK3R3,ARHGEF6	0.51	0.310681
Benzene metabolism	1	0		1	NQO1	0.5	0.316991
mir-124 predicted interactions with cell cycle and differentiation	1	0		1	SIX4	0.5	0.316991
Nicotine Metabolism	1	0		1	AOX1	0.5	0.316991
miRs in Muscle Cell Differentiation	4	3	ID2,PRKAR1B,PRKAR2B	1	MEF2C	0.5	0.31775
Nucleotide-binding Oligomerization Domain (NOD) pathway	4	0		4	NLRP3,NLRP1,CASP1,PRDM1	0.5	0.31775
IL-5 Signaling Pathway	4	3	JAK2,FOS,PIM1	1	SHC1	0.5	0.31775
IL-2 Signaling Pathway	4	1	FOS	3	SHC1,CISH,NMI	0.49	0.326901
Gene and protein expression by JAK-STAT signaling after Interleukin-12 stimulation	2	0		2	LMNB1,SNRPA1	0.48	0.327851
Farnesoid X Receptor Pathway	2	2	IRS2,PPARGC1A	0		0.48	0.328253
Wnt Signaling	4	1	DKK1	3	CCND3,MAPK10,NFATC2	0.48	0.32847
Peptide GPCRs	2	1	ATP8A1	1	C3AR1	0.48	0.329605
Interleukin-3, Interleukin-5 and GM-CSF signaling	2	1	JAK2	1	SHC1	0.48	0.329605
TP53 Regulates Transcription of Cell Death Genes	4	1	TP53I3	3	AIFM2,BIRC5,FAS	0.48	0.329979
Regulation of TP53 Expression and Degradation	2	1	SGK1	1	PRDM1	0.48	0.33176
Deregulated CDK5 triggers multiple neurodegenerative pathways in Alzheimer's disease models	4	0		4	PRDX2,LMNB1,CDC25C,CDC25A	0.47	0.336479
IL-6 signaling pathway	4	2	IL6,JAK2	2	SHC1,PRDM1	0.47	0.336479
Neural Crest Cell Migration in Cancer	4	2	CDH11,FOS	2	PIK3R3,F2RL2	0.46	0.346444
Glutathione metabolism	2	1	GPX4	1	GCLM	0.45	0.351208
mRNA, protein, and metabolite inducation pathway by cyclosporin A	1	0		1	SLC7A5	0.44	0.359047
MicroRNA for Targeting Cancer Growth and Vascularization in Glioblastoma	1	0		1	HES1	0.44	0.359047
Notch Signaling	1	0		1	HES1	0.44	0.366861
Integrin alphaIIb beta3 signaling	1	0		1	SHC1	0.44	0.366869
NO/cGMP/PKG mediated Neuroprotection	1	1	GUCY1A3	0		0.44	0.366869
Histidine, lysine, phenylalanine, tyrosine, proline and tryptophan catabolism	1	1	CRYM	0		0.44	0.366869
SIRT1 negatively regulates rRNA expression	1	0		1	SUV39H1	0.44	0.366869
TNFs bind their physiological receptors	1	0		1	TNFRSF9	0.44	0.366869
Signaling by Retinoic Acid	1	0		1	AKR1C3	0.43	0.367548
MyD88 cascade initiated on plasma membrane	1	0		1	MYD88	0.43	0.367548
Syndecan interactions	1	0		1	TNC	0.43	0.367548
Synaptic signaling pathways associated with autism spectrum disorder	1	0		1	PIK3R3	0.43	0.37081
Transcriptional regulation of pluripotent stem cells	1	1	EPAS1	0		0.43	0.37081
Translation Factors	1	0		1	EIF2B2	0.43	0.37081
Imatinib and Chronic Myeloid Leukemia	2	1	PIM1	1	PDGFRB	0.43	0.373885
Mismatch Repair	2	0		2	MSH2,EXO1	0.43	0.373885
Cytoplasmic Ribosomal Proteins	3	3	RPL7A,RPS6KA2,RPL5	0		0.43	0.37549
Cargo concentration in the ER	1	0		1	SEC23A	0.42	0.376432
Proposed models for the context-dependent roles of &beta;-TRCP in regulating the Wnt signaling.	3	3	CD44,CDH11,CDH7	0		0.42	0.381405
NRF2 pathway	11	2	SQSTM1,SLC6A8	9	HGF,ABCC2,NQO1,TGFA,GCLM,SERPINA1,EPHA2,SLC39A10,SLC39A7	0.41	0.38533
IL-1 signaling pathway	5	1	SQSTM1	4	MYD88,IL1R1,IL1A,CCL2	0.41	0.388813
Pathways Regulating Hippo Signaling	8	6	CDH11,CDH7,PRKAR1B,PRKAR2B,KDR,IGF1R	2	EPHA2,PDGFRB	0.4	0.395155
Vitamin D in inflammatory diseases	2	2	IL6,VDR	0		0.4	0.396231
NAD+ biosynthetic pathways	2	0		2	TDO2,PARP2	0.4	0.396231
Focal Adhesion-PI3K-Akt-mTOR-signaling pathway	22	10	CSF3,JAK2,ITGB3,ITGB8,KDR,IGF1R,FOXO1,PPARGC1A,EPAS1,IRS2	12	COL1A2,COL5A1,TNC,PRLR,IL7R,ANGPT1,FGF7,HGF,EPHA2,PDGFRB,PPP2R2B,CREB3L1	0.4	0.397712
Cerebral Organic Acidurias, including diseases	1	0		1	IDH2	0.4	0.398516
Non-homologous end joining	1	0		1	XRCC4	0.4	0.398516
Cholesterol biosynthesis, regulation and transport	1	1	LSS	0		0.4	0.398516
FTO Obesity Variant Mechanism	1	1	PPARGC1A	0		0.4	0.398516
NAD Biosynthesis II (from tryptophan)	1	0		1	TDO2	0.4	0.398516
Effects of Nitric Oxide	1	0		1	AOX1	0.4	0.398516
Phase I biotransformations, non P450	1	0		1	PON2	0.4	0.398516
HDR through Homologous Recombination (HRR) or Single Strand Annealing (SSA)	7	0		7	CHEK1,XRCC2,RAD51AP1,BRCA2,RHNO1,RAD51,RAD51B	0.38	0.414672
Toll-like Receptor Signaling Pathway	8	2	IL6,FOS	6	TLR6,MAPK10,TLR4,MYD88,PIK3R3,TLR3	0.38	0.415559
XBP1(S) activates chaperone genes	8	2	DNAJB9,SERP1	6	DNAJB11,SRPRB,YIF1A,HDGF,KDELR3,SHC1	0.38	0.415559
DNA Damage Response (only ATM dependent)	4	0		4	SHC1,CCND3,MAPK10,PIK3R3	0.38	0.415735
Complement and Coagulation Cascades	5	0		5	SERPINA1,CFH,F3,C3AR1,CFI	0.38	0.418175
Regulatory circuits of the STAT3 signaling pathway	8	2	JAK2,LIFR	6	IL7R,MAPK10,PDGFRB,IL20RB,F2RL2,STMN1	0.38	0.42162
Cannabinoid receptor signaling	3	2	PRKAR2B,PRKAR1B	1	MAPK10	0.38	0.42162
TLR4 Signaling and Tolerance	3	1	IL6	2	MYD88,TLR4	0.38	0.42162
Dengue-2 Interactions with Complement and Coagulation Cascades	5	0		5	SERPINA1,CFH,F3,C3AR1,CFI	0.37	0.425121
Extracellular vesicle-mediated signaling in recipient cells	3	1	TGFBR1	2	TGFA,HGF	0.37	0.428913
Role Altered Glycolysation of MUC1 in Tumour Microenvironment	1	1	IL6	0		0.36	0.435556
Thiamine metabolic pathways	1	0		1	TPK1	0.36	0.435556
Macrophage markers	1	0		1	F3	0.36	0.435556
Metabolism of Spingolipids in ER and Golgi apparatus	1	1	B3GALT1	0		0.36	0.435556
ApoE and miR-146 in inflammation and atherosclerosis	1	0		1	TLR4	0.36	0.435556
ATR Signaling	1	0		1	ATR	0.36	0.435556
tRNA modification in the mitochondrion	1	0		1	TRMU	0.36	0.435556
Cytosine methylation	1	0		1	IDH2	0.36	0.435556
Endometrial cancer	2	1	FOS	1	PIK3R3	0.36	0.437151
miRNAs involved in DNA damage response	2	0		2	E2F1,CCND3	0.36	0.440496
SUMOylation of DNA replication proteins	2	0		2	TOP2A,AURKA	0.35	0.442432
Association Between Physico-Chemical Features and Toxicity Associated Pathways	2	0		2	TGFA,PFN2	0.35	0.442432
Folate Metabolism	2	1	IL6	1	MTHFD2	0.35	0.442432
AMP-activated Protein Kinase (AMPK) Signaling	2	0		2	ADRA1B,CCNB1	0.35	0.442432
White fat cell differentiation	3	3	FOXO1,RORA,KLF2	0		0.35	0.445508
ATF4 activates genes	3	1	IGFBP1	2	ASNS,CCL2	0.35	0.445508
miR-targeted genes in lymphocytes - TarBase	35	6	PHC2,FMNL2,PXDN,SH3BP4,RHOB,RBM19	29	MTHFD2,TYMS,UBE2S,E2F1,PPP2R4,POLA2,SEC24A,PLK1,FADS2,MLLT11,PRIM1,KDELC2,UHRF1,RQCD1,AURKB,PSAT1,SRPRB,TRIP13,AXL,MSI2,P4HA2,SEC23A,ARF4,METTL7A,IQGAP3,YIF1B,TNFAIP2,MIR16-1,MIR15A	0.34	0.45435
Serotonin HTR1 Group and FOS Pathway	3	3	RPS6KA5,FOS,ITPR1	0		0.34	0.454663
Pregnane X Receptor pathway	3	2	PPARGC1A,FOXO1	1	ABCC2	0.34	0.454663
Chromosomal and microsatellite instability in colorectal cancer	6	3	TGFBR1,FOS,PTGS2	3	BIRC5,MSH2,MAPK10	0.34	0.457919
Monoamine GPCRs	3	2	CHRM3,HTR5A	1	ADRA1B	0.33	0.464297
Type 2 papillary renal cell carcinoma	3	2	EPAS1,CADM2	1	TGFA	0.33	0.464297
Mammary gland development pathway - Pregnancy and lactation (Stage 3 of 4)	3	1	JAK2	2	ELF5,PRLR	0.33	0.464297
Ethanol metabolism resulting in production of ROS by CYP2E1	1	1	MAFK	0		0.33	0.470317
WikiPathways Academy: met-1-indirect	1	1	LSS	0		0.33	0.470317
Interleukin-1 Induced Activation of NF-kappa-B	1	1	SQSTM1	0		0.33	0.470317
FasL/ CD95L signaling	1	0		1	FAS	0.33	0.470317
Dual hijack model of Vif in HIV infection	1	0		1	CUL5	0.33	0.470317
Vitamin D Metabolism	1	1	VDR	0		0.33	0.470317
Nuclear Receptors in Lipid Metabolism and Toxicity	3	1	VDR	2	ABCC2,RARG	0.32	0.474348
Leptin signaling pathway	6	4	JAK2,IGF1R,FOXO1,IRS2	2	SHC1,CISH	0.32	0.481584
Human Complement System	6	3	PTX3,ITGB3,ADM	3	CFH,SELL,CFI	0.32	0.481645
Endoderm Differentiation	11	6	FOXN3,EXT1,FOXO1,DKK1,DUSP4,CRTC1	5	RARG,WDHD1,NCAPG2,PARP8,SCHIP1	0.31	0.484677
Brain-Derived Neurotrophic Factor (BDNF) signaling pathway	11	8	SQSTM1,CRTC1,IRS2,RPS6KA5,GRIP1,JAK2,FOS,SYN1	3	SHC1,MAPK10,MEF2C	0.31	0.486469
Nucleotide-binding domain, leucine rich repeat containing receptor (NLR) signaling pathways	3	0		3	TXNIP,NLRP3,NLRP1	0.31	0.489815
Selenium Micronutrient Network	3	1	IL6	2	PRDX2,CCL2	0.31	0.494697
Pathways in clear cell renal cell carcinoma	7	4	KCNJ2,SQSTM1,HK2,KDR	3	PHGDH,PSAT1,PDGFRB	0.3	0.496941
Nucleotide GPCRs	1	0		1	P2RY6	0.3	0.502938
PTF1A related regulatory pathway	1	0		1	HES1	0.3	0.502938
EV release from cardiac cells and their functional effects	1	1	KLF2	0		0.3	0.502938
Sudden Infant Death Syndrome (SIDS) Susceptibility Pathways	12	7	PPARGC1A,RORA,IL6,DLX2,PRKAR2B,PRKAR1B,SLC1A3	5	FOXM1,HES1,MIR16-1,MEF2C,IL1A	0.3	0.506038
Sleep regulation	3	2	FOS,IL6	1	PER3	0.3	0.506431
Signaling by Erythropoietin	1	0		1	SHC1	0.29	0.515518
RHO GTPases activate PKNs	1	0		1	CDC25C	0.29	0.515518
Mitochondrial Fatty Acid Beta-Oxidation	1	0		1	MCEE	0.29	0.515625
ErbB Signaling Pathway	7	2	FOXO1,CBLB	5	PIK3R3,TGFA,EREG,MAPK10,SHC1	0.29	0.516124
Eukaryotic Transcription Initiation	1	0		1	GTF2H2	0.29	0.516423
Regulation of TP53 Activity through Methylation	1	1	SETD9	0		0.28	0.519952
Triglyceride metabolism	1	0		1	DGAT2	0.28	0.522611
Growth hormone receptor signaling	1	1	JAK2	0		0.28	0.522611
Regulation of DNA replication	4	0		4	CDC6,ORC1,MCM3,MCM5	0.28	0.526849
Integrin-mediated Cell Adhesion	4	2	ITGB3,ITGB8	2	SHC1,MAPK10	0.28	0.530118
Gene regulatory network modelling somitogenesis	1	0		1	HES1	0.27	0.533552
Alanine and aspartate metabolism	1	0		1	GOT1	0.27	0.533552
Heart Development	4	2	FOXC1,FOXC2	2	MEF2C,NFATC2	0.27	0.533751
Exercise-induced Circadian Regulation	4	0		4	PSMA4,PER2,CRY1,CLOCK	0.27	0.538404
Differentiation Pathway	4	3	IL6,INHBA,DKK1	1	HGF	0.27	0.538404
Thymic Stromal LymphoPoietin (TSLP) Signaling Pathway	4	2	JAK2,IL6	2	IL7R,CISH	0.27	0.538404
Synaptic Vesicle Pathway	4	4	SYN1,STX1A,STX3,SLC1A3	0		0.26	0.55472
ESC Pluripotency Pathways	5	3	SMAD7,LIFR,FOS	2	PDGFRB,FGF7	0.25	0.559371
WikiPathways Academy: met-1-indirect	1	1	LSS	0		0.25	0.562282
Serotonin and anxiety-related events	1	1	FOS	0		0.25	0.562282
Kennedy pathway from Sphingolipids	1	0		1	PCYT1B	0.25	0.562282
EDA Signalling in Hair Follicle Development	1	1	DKK1	0		0.25	0.562282
WikiPathways Academy: fig-met-1-last	1	0		1	IDH2	0.25	0.562282
Development of pulmonary dendritic cells and macrophage subsets	1	1	ID2	0		0.25	0.562282
BMP2-WNT4-FOXO1 Pathway in Human Primary Endometrial Stromal Cell Differentiation	1	1	FOXO1	0		0.25	0.562282
Valproic acid pathway	1	1	ACADSB	0		0.25	0.562282
NAD metabolism, sirtuins and aging	1	1	FOXO1	0		0.25	0.562282
HDR through MMEJ (alt-NHEJ)	1	0		1	FEN1	0.25	0.562282
TRAIL signaling	1	0		1	TNFSF10	0.25	0.562282
Estrogen Receptor Pathway	1	1	PDK4	0		0.25	0.562282
Dopamine metabolism	1	0		1	NQO1	0.25	0.562282
Osteopontin Signaling	1	1	ITGB3	0		0.25	0.562282
TBC/RABGAPs	2	2	TBC1D2,TBC1D7	0		0.23	0.582716
IL-4 Signaling Pathway	2	2	JAK2,IRS2	0		0.23	0.58302
Interferon type I signaling pathways	2	2	IRS2,RPS6KA5	0		0.23	0.583754
MET in type 1 papillary renal cell carcinoma	2	0		2	HGF,PIK3R3	0.23	0.584904
Mitochondrial complex I assembly model OXPHOS system	2	0		2	NUBPL,NDUFAF5	0.23	0.586451
Import of palmitoyl-CoA into the mitochondrial matrix	2	0		2	CIT,SLC22A5	0.23	0.589244
fig-met-1-last-solution	1	0		1	IDH2	0.23	0.589244
WikiPathways Academy: met-1-last	1	1	LSS	0		0.23	0.589244
MFAP5-mediated ovarian cancer cell motility and invasiveness	1	1	ITGB3	0		0.23	0.589244
alpha-linolenic (omega3) and linoleic (omega6) acid metabolism	2	1	ACSL1	1	FADS2	0.23	0.589244
Ebola Virus Pathway on Host	10	6	RHOB,ITGB3,NPC1,NPC2,IGF1R,FLNA	4	TYRO3,AXL,TLR4,PIK3R3	0.23	0.591324
Transcriptional Regulation by E2F6	5	0		5	CDC7,BRCA1,E2F1,RRM2,RAD51	0.22	0.596263
miRNAs involvement in the immune response in sepsis	5	1	IL6	4	TLR4,IL1A,MYD88,MIR16-1	0.22	0.599535
Endochondral Ossification	5	2	ADAMTS5,IGF1R	3	MEF2C,SERPINH1,MGP	0.22	0.603098
Calcium Regulation in the Cardiac Cell	7	4	PRKAR1B,ITPR1,PRKAR2B,CHRM3	3	RGS20,ADRA1B,ATP1B1	0.22	0.608934
Breast cancer pathway	11	2	IGF1R,FOS	9	FGF7,BRCA1,HES1,RAD51,SHC1,PIK3R3,BRCA2,E2F1,ATR	0.21	0.611364
WikiPathways Academy: Cholesterol biosynthesis	1	1	LSS	0		0.21	0.614546
WikiPathways Academy: met-1-last	1	1	LSS	0		0.21	0.614546
WikiPathways Academy: met-1-last	1	1	LSS	0		0.21	0.614546
The alternative pathway of fetal androgen synthesis	1	0		1	AKR1C2	0.21	0.614546
WikiPathways Academy: met-1-last	1	1	LSS	0		0.21	0.614546
Pentose phosphate pathway	1	0		1	DERA	0.21	0.614546
H19 action Rb-E2F1 signaling and CDK-Beta-catenin activity	1	0		1	E2F1	0.21	0.614546
WikiPathways Academy: wp-publish test	1	1	LSS	0		0.21	0.614546
Iron metabolism in placenta	1	1	MCOLN1	0		0.21	0.614546
Cholesterol Biosynthesis Pathway	1	1	LSS	0		0.21	0.614546
GP1b-IX-V activation signalling	1	1	FLNA	0		0.21	0.614546
Epithelial to mesenchymal transition in colorectal cancer	11	6	FMNL2,GDF15,TGFBR1,FOXC2,MMP15,ID2	5	NUBPL,SHC1,FOXM1,SPARC,PIK3R3	0.21	0.621906
Fanconi Anemia Pathway	5	0		5	FANCG,UBE2T,FANCD2,FANCI,FANCA	0.2	0.624686
Parkinsons Disease Pathway	3	0		3	SEPT5,UBA7,CCNE2	0.2	0.627749
Ras Signaling	9	4	IGF1R,KDR,RGL1,PLD1	5	EPHA2,PDGFRB,SHC1,MAPK10,PIK3R3	0.19	0.642184
NRF2-ARE regulation	2	0		2	NQO1,GCLM	0.19	0.649956
Glycolysis Pathway D (2)	2	1	HK2	1	PGAM1	0.19	0.649956
Fatty Acid Biosynthesis	2	2	ACSL4,ACSL1	0		0.19	0.649956
Prolactin receptor signaling	2	1	JAK2	1	PRLR	0.18	0.657228
G Protein Signaling Pathways	4	4	ITPR1,PRKAR2B,PRKAR1B,AKAP2	0		0.18	0.66208
TNF alpha Signaling Pathway	4	0		4	PLK1,BIRC3,BID,CCL2	0.18	0.662988
IL-7 Signaling Pathway	2	0		2	IL7,IL7R	0.18	0.664934
Eicosanoid Synthesis	2	2	PTGES,PTGS2	0		0.18	0.664934
Physiological and Pathological Hypertrophy of the Heart	2	2	LIFR,FOS	0		0.18	0.664934
RHO GTPases activate CIT	3	0		3	KIF14,CIT,PRC1	0.17	0.672991
B Cell Receptor Signaling Pathway	7	1	FOXO1	6	ILF2,MEF2C,SH3BP2,NFATC2,SHC1,BLK	0.17	0.674899
Follicle Stimulating Hormone (FSH) signaling pathway	2	2	FOXO1,SGK1	0		0.17	0.681327
Liver steatosis AOP	8	6	FOXO1,PPARGC1A,ACSL4,ACSL1,PRKAR1B,PRKAR2B	2	FAS,ABCC2	0.16	0.685447
DNA Replication Pre-Initiation	5	0		5	CDC6,CDC45,MCM8,ORC6,ORC1	0.16	0.686223
M/G1 Transition	5	0		5	ORC1,CDC6,MCM8,CDC45,ORC6	0.16	0.686223
Thermogenesis	5	4	PPARGC1A,ACSL1,RPS6KA2,ACSL4	1	CREB3L1	0.16	0.68703
Regulation of mitotic cell cycle	5	0		5	NEK2,PTTG1,FBXO5,CDC20,BUB1B	0.16	0.689549
Mitotic G2-G2/M phases	14	0		14	CDC25C,MYBL2,TPX2,CCNB1,CDC25A,PLK1,BORA,FOXM1,CCNB2,CDK1,AURKA,CENPF,GTSE1,HMMR	0.16	0.697367
Lipid Metabolism Pathway	2	2	PRKAR2B,PRKAR1B	0		0.16	0.698586
One Carbon Metabolism	2	0		2	MTHFD2,TYMS	0.16	0.698586
PI3K-AKT-mTOR signaling pathway and therapeutic opportunities	2	1	FOXO1	1	PIK3R3	0.14	0.716269
miRNA regulation of p53 pathway in prostate cancer	1	0		1	BID	0.14	0.72035
Initiation of transcription and translation elongation at the HIV-1 LTR	1	0		1	NFATC2	0.14	0.72035
IL17 signaling pathway	1	1	JAK2	0		0.14	0.72035
Inflammatory Response Pathway	1	0		1	COL1A2	0.14	0.720632
Resistin as a regulator of inflammation	1	1	IL6	0		0.14	0.720632
Role of Osx and miRNAs in tooth development	1	1	DKK1	0		0.14	0.721444
Incretin synthesis, secretion, and inactivation	1	0		1	PAX6	0.14	0.721444
GABA receptor Signaling	1	0		1	GABRA3	0.14	0.72275
WDR45 autophagy related pathway	1	1	ATG14	0		0.14	0.724514
DNA methylation	1	0		1	UHRF1	0.14	0.724514
Metabolism of steroid hormones	1	0		1	AKR1B15	0.14	0.724514
Overview of interferons-mediated signaling pathway	1	1	JAK2	0		0.14	0.726702
Wnt Signaling in Kidney Disease	1	0		1	MAPK10	0.14	0.726702
Signaling by BMP	1	1	SKI	0		0.14	0.726702
Retinoid metabolism and transport	1	0		1	RDH11	0.14	0.72928
Striated Muscle Contraction Pathway	1	1	TMOD1	0		0.14	0.72928
tRNA modification in the nucleus and cytosol	1	1	THG1L	0		0.14	0.72928
Glycolysis and Gluconeogenesis - for workshop	3	1	HK2	2	GOT1,PGAM1	0.14	0.732217
Oxidative Damage	3	0		3	C5AR1,C3AR1,MAPK10	0.13	0.73548
Type II interferon signaling (IFNG)	3	1	JAK2	2	GBP1,OAS1	0.13	0.73904
miR-targeted genes in leukocytes - TarBase	11	2	FMNL2,PHC2	9	TYMS,MLLT11,SEC24A,ARF4,MTHFD2,PPP2R4,TNFAIP2,MIR16-1,MIR15A	0.13	0.743136
TNF related weak inducer of apoptosis (TWEAK) Signaling Pathway	3	1	IL6	2	CCL2,BIRC3	0.13	0.746931
Selenium Metabolism and Selenoproteins	3	2	GPX4,FOS	1	TXNRD2	0.12	0.751208
Interleukin-11 Signaling Pathway	3	1	JAK2	2	PPP2R4,BIRC5	0.12	0.751208
Other interleukin signaling	3	2	STX1A,STX3	1	SDC1	0.12	0.755673
miRNA regulation of prostate cancer signaling pathways	4	1	FOXO1	3	PDGFRB,MIR3714,CREB3L1	0.12	0.755673
Glycolysis and Gluconeogenesis	3	1	HK2	2	GOT1,PGAM1	0.12	0.7603
Tryptophan metabolism	3	0		3	TDO2,WARS,AOX1	0.12	0.7603
Mechanoregulation and pathology of YAP/TAZ via Hippo and non-Hippo mechanisms	3	2	ITGB8,ITGB3	1	MAPK10	0.12	0.7603
Metapathway biotransformation Phase I and II	10	3	CYP20A1,CHST11,GPX4	7	AKR1C2,HS3ST3A1,CHST3,AKR1C3,AKR1C1,GSTCD,AKR1B10	0.12	0.760563
Energy Metabolism	3	2	PPARGC1A,FOXO1	1	MEF2C	0.12	0.765068
Integrated Cancer Pathway	2	0		2	CDC25A,PLK1	0.11	0.768531
MAPK targets/ Nuclear events mediated by MAP kinases	2	2	FOS,RPS6KA5	0		0.11	0.768914
Wnt Signaling Pathway	2	0		2	CSNK1G1,NFATC2	0.11	0.769586
Aryl Hydrocarbon Receptor	2	0		2	CDK2,E2F1	0.11	0.769586
Unfolded Protein Response (UPR)	2	1	CREBRF	1	CREB3L1	0.11	0.769586
Vitamin B12 Metabolism	2	1	IL6	1	MCEE	0.11	0.770533
Phosphodiesterases in neuronal function	2	1	GUCY1A3	1	PDE5A	0.11	0.77174
Interleukin-6 family signaling	2	2	LIFR,IL6	0		0.11	0.773194
Cell Differentiation - Index	2	0		2	MIR16-1,MEF2C	0.11	0.773194
Neurotransmitter release cycle	2	2	STX1A,APBA1	0		0.11	0.773194
Copper homeostasis	2	1	FOXO1	1	XAF1	0.11	0.77488
RANKL/RANK (Receptor activator of NFKB (ligand)) Signaling Pathway	2	2	FOS,SQSTM1	0		0.11	0.77488
Non-small cell lung cancer	3	0		3	TGFA,PIK3R3,E2F1	0.1	0.798028
Metabolism of non-coding RNA	3	0		3	SNRPG,SNRPF,SNUPN	0.1	0.798028
Regulation of beta-cell development	3	1	FOXO1	2	HES1,PAX6	0.1	0.799217
Cell Differentiation - Index expanded	3	1	ID2	2	MEF2C,MIR16-1	0.1	0.799217
RAC1/PAK1/p38/MMP2 Pathway	3	0		3	STMN1,RAD51,MSH2	0.1	0.802027
Parkin-Ubiquitin Proteasomal System pathway	5	0		5	TUBA4A,PSMD11,TUBA1C,PSMD1,PSMD14	0.09	0.8047
Sterol Regulatory Element-Binding Proteins (SREBP) signalling	5	1	LSS	4	SEC23A,SEC24A,SEC24D,SEC13	0.09	0.8047
Meiotic recombination	5	0		5	CDK2,BRCA2,BRCA1,BLM,RAD51	0.09	0.806254
Non-genomic actions of 1,25 dihydroxyvitamin D3	6	1	VDR	5	PIK3R3,IFI44L,OAS1,TLR4,CCL2	0.09	0.81374
Primary Focal Segmental Glomerulosclerosis FSGS	4	2	DKK1,ITGB3	2	TLR4,MKI67	0.09	0.818511
Androgen receptor signaling pathway	6	4	RHOB,BAG1,FOXO1,FLNA	2	PSMC3IP,BRCA1	0.08	0.823152
Corticotropin-releasing hormone signaling pathway	6	5	JUND,FOS,FOSB,CRHBP,NR4A2	1	TLR4	0.08	0.831417
Circadian Clock	6	3	PPARGC1A,RORA,SIK1	3	CRY1,CLOCK,PER2	0.07	0.846098
Angiopoietin Like Protein 8 Regulatory Pathway	7	4	IRS2,RPS6KA5,RPS6KA2,CBLB	3	PIK3R3,SHC1,MAPK10	0.07	0.855898
Fragile X Syndrome	7	3	GRIP1,ITPR1,TBC1D7	4	SHC1,ANAPC13,CDC6,MAP1B	0.07	0.856537
Ectoderm Differentiation	9	4	PIM1,SPRY2,TRIM33,MAFB	5	CCL2,CAP2,SCHIP1,PAX6,HMGB2	0.07	0.860761
Myometrial Relaxation and Contraction Pathways	10	8	PRKAR2B,FOS,IL6,ADM,PRKAR1B,ITPR1,IGFBP1,GUCY1A3	2	IGFBP6,RGS20	0.06	0.866584
miR-targeted genes in squamous cell - TarBase	10	3	PXDN,FMNL2,SH3BP4	7	KDELC2,ARF4,SRPRB,AXL,SEC23A,P4HA2,MIR16-1	0.06	0.869282
Insulin Signaling	9	6	IRS2,FOS,RPS6KA5,IGF1R,RPS6KA2,CBLB	3	PIK3R3,MAPK10,SHC1	0.06	0.870338
Vitamin D Receptor Pathway	12	5	VDR,DUSP10,ADAMTS5,FOXO1,IGFBP1	7	TREM1,PRDM1,MX2,CA9,ADRA1B,NFATC2,CDK2	0.06	0.877575
Mitotic G1-G1/S phases	15	0		15	TOP2A,CDC25A,FBXO5,CKS1B,CDC45,CCNA2,RRM2,CDK1,MYBL2,CDC6,ORC1,E2F1,TK1,TYMS,CDK2	0.05	0.891254
miR-targeted genes in epithelium - TarBase	22	4	PXDN,RHOB,KCNJ2,PHC2	18	PLK1,UHRF1,MTHFD2,TRIP13,YIF1B,MIR16-1,PSAT1,AURKB,KDELC2,P4HA2,TNFAIP2,PPP2R4,TYMS,MIR15A,ARF4,E2F1,IQGAP3,UBE2S	0.04	0.910842
TCA Cycle (aka Krebs or citric acid cycle)	1	0		1	IDH2	0	1
Serotonin Receptor 4/6/7 and NR3C Signaling	1	1	RPS6KA5	0		0	1
Serotonin Receptor 2 and ELK-SRF/GATA4 signaling	1	1	ITPR1	0		0	1
Estrogen metabolism	1	0		1	NQO1	0	1
Notch Signaling Pathway	3	2	TLE1,JAK2	1	HES1	0	1
G13 Signaling Pathway	2	0		2	MAPK10,CIT	0	1
Glycogen Synthesis and Degradation	2	0		2	PPP2R2B,PPP2R4	0	1
Cancer immunotherapy by CTLA4 blockade	1	0		1	PIK3R3	0	1
Cell migration and invasion through p75NTR	3	2	CDH11,CDH7	1	MAPK10	0	1
Interactions between immune cells and microRNAs in tumor microenvironment	3	0		3	TLR4,CD274,CCL2	0	1
[TESTING] Full IFN signaling pathway	1	1	JAK2	0		0	1
Overview of leukocyte-intrinsic Hippo pathway functions	3	1	FOXO1	2	KNSTRN,PRDM1	0	1
Envelope proteins and their potential roles in EDMD physiopathology	2	1	CTGF	1	TMPO	0	1
Transcription co-factors SKI and SKIL protein partners	1	1	SKI	0		0	1
Intraflagellar transport proteins binding to dynein	1	1	WDR19	0		0	1
Relationship between inflammation, COX-2 and EGFR	1	1	MMP1	0		0	1
Twelve loci associated with ADHD	1	1	DUSP6	0		0	1
Interleukin-15 signaling	2	0		2	SHC1,IL15	0	1
Nonalcoholic fatty liver disease	9	3	IRS2,IL6,SMAD7	6	PIK3R3,IL1A,NDUFA9,BID,FAS,CCL2	0	1
Inhibition of exosome biogenesis and secretion by Manumycin A in CRPC cells	1	0		1	RAB27A	0	1
Trans-sulfuration pathway	3	1	CKMT1A	2	GCLM,GOT1	0	1
Hedgehog Signaling Pathway	3	1	EVC	2	FBXL17,CSNK1G1	0	1
Pyrimidine metabolism and related diseases	1	0		1	CPS1	0	1
Purine metabolism	1	0		1	PRPS1	0	1
MAPK Cascade	1	0		1	MAPK10	0	1
Splicing factor NOVA regulated synaptic proteins	2	0		2	EPB41L2,NTNG1	0	1
PI3K/AKT/mTOR - VitD3 Signalling	1	1	VDR	0		0	1
Digestion	1	0		1	PIR	0	1
RUNX1 and FOXP3 control the development of regulatory T lymphocytes (Tregs)	1	0		1	NFATC2	0	1
Protein methylation	1	0		1	CAMKMT	0	1
Steatosis AOP	1	0		1	NFE2	0	1
Ethanol effects on histone modifications	1	0		1	TYMS	0	1
Prion disease pathway	2	0		2	RFX5,MEF2C	0	1
Wnt Signaling Pathway and Pluripotency	6	1	CD44	5	RACGAP1,MAPK10,PPP2R2B,CCND3,PPP2R4	0	1
Serotonin and anxiety	1	1	FOS	0		0	1
TYROBP Causal Network	3	2	NPC2,TGFBR1	1	LOXL3	0	1
PPAR signaling pathway	4	3	ACSL4,ACSL1,MMP1	1	FADS2	0	1
Microglia Pathogen Phagocytosis Pathway	2	0		2	TREM1,PIK3R3	0	1
Mitochondrial Gene Expression	1	1	PPARGC1A	0		0	1
4-hydroxytamoxifen, Dexamethasone, and Retinoic Acids Regulation of p27 Expression	1	0		1	PBK	0	1
ATM Signaling Network in Development and Disease	2	0		2	PPP2R4,ATR	0	1
Regulation of Apoptosis by Parathyroid Hormone-related Protein	1	0		1	BID	0	1
RIG-I-like Receptor Signaling	3	0		3	IFIH1,CASP10,MAPK10	0	1
TGF-B Signaling in Thyroid Cells for Epithelial-Mesenchymal Transition	1	0		1	TNC	0	1
Factors and pathways affecting insulin-like growth factor (IGF1)-Akt signaling	2	1	PLD1	1	EIF2B2	0	1
Canonical and Non-canonical Notch signaling	1	0		1	HES1	0	1
TP53 Regulates Transcription of Cell Cycle Genes	5	0		5	E2F8,E2F1,CENPJ,AURKA,CDC25C	0	1
Vitamin D (calciferol) metabolism	1	1	VDR	0		0	1
Amplification and Expansion of Oncogenic Pathways as Metastatic Traits	1	0		1	TNC	0	1
Pathways Affected in Adenoid Cystic Carcinoma	4	0		4	BRCA1,UHRF1,MYBL1,MYCBP	0	1
MECP2 and Associated Rett Syndrome	3	1	SGK1	2	MEF2C,E2F1	0	1
Methionine De Novo and Salvage Pathway	1	0		1	MSRB3	0	1
Zinc homeostasis	2	0		2	SLC39A10,SLC39A7	0	1
NOTCH1 regulation of human endothelial cell calcification	1	0		1	MGP	0	1
Ovarian Infertility Genes	2	1	VDR	1	PRLR	0	1
RORA activates gene expression	1	1	RORA	0		0	1
GPCRs, Class B Secretin-like	1	0		1	CALCRL	0	1
Miscellaneous transport and binding events	1	1	CTNS	0		0	1
Caspase activation via Dependence Receptors in the absence of ligand	1	0		1	MAGED1	0	1
Triacylglyceride Synthesis	1	0		1	DGAT2	0	1
Signaling of Hepatocyte Growth Factor Receptor	2	1	FOS	1	HGF	0	1
Kit receptor signaling pathway	3	2	FOS,JAK2	1	SHC1	0	1
miRNA targets in ECM and membrane receptors	2	0		2	COL1A2,COL5A1	0	1
PPAR Alpha Pathway	1	0		1	CDK1	0	1
IL-3 Signaling Pathway	3	2	FOS,JAK2	1	SHC1	0	1
Dopaminergic Neurogenesis	1	1	NR4A2	0		0	1
Hair Follicle Development: Cytodifferentiation (Part 3 of 3)	5	5	FOS,DKK1,BCL11B,FOSB,CTGF	0		0	1
Bladder Cancer	2	1	MMP1	1	E2F1	0	1
Hair Follicle Development: Induction (Part 1 of 3)	3	2	CTGF,INHBA	1	FGF7	0	1
YAP1- and WWTR1 (TAZ)-stimulated gene expression	1	1	CTGF	0		0	1
Trafficking and processing of endosomal TLR	1	0		1	TLR3	0	1
GABA synthesis, release, reuptake and degradation	1	1	STX1A	0		0	1
Signaling by Type 1 Insulin-like Growth Factor 1 Receptor (IGF1R)	3	2	IGF1R,IRS2	1	SHC1	0	1
Interleukin-7 signaling	2	0		2	IL7,IL7R	0	1
Gastrin-CREB signalling pathway via PKC and MAPK	1	1	MMP3	0		0	1
Structural Pathway of Interleukin 1 (IL-1)	3	0		3	IL1A,IL1R1,MYD88	0	1
EBV LMP1 signaling	1	1	CCL20	0		0	1
Signal Transduction of S1P Receptor	1	0		1	RACGAP1	0	1
PDGF Pathway	2	0		2	PDGFRB,SHC1	0	1
Nanomaterial induced apoptosis	1	0		1	FAS	0	1
Amyotrophic lateral sclerosis (ALS)	2	0		2	CASP1,BID	0	1
Alpha 6 Beta 4 signaling pathway	2	1	IRS2	1	SHC1	0	1
Pathogenic Escherichia coli infection	4	0		4	EZR,TUBA4A,TUBA1C,TLR4	0	1
Androgen Receptor Network in Prostate Cancer	7	4	SPINK1,SPRY1,FOS,SPRY2	3	PLK1,CDC25A,HGF	0	1
Arrhythmogenic Right Ventricular Cardiomyopathy	4	2	ITGB8,ITGB3	2	SGCD,CACNB4	0	1
Regulation of Microtubule Cytoskeleton	3	0		3	AURKB,CDK1,MAP1B	0	1
SREBF and miR33 in cholesterol and lipid homeostasis	1	1	PPARGC1A	0		0	1
miR-targeted genes in muscle cell - TarBase	25	3	FMNL2,PXDN,SH3BP4	22	POLA2,SPARC,MTHFD2,PPP2R4,UHRF1,METTL7A,E2F1,PSAT1,SEC23A,KDELC2,TYMS,SRPRB,SEC24A,TNFAIP2,PLK1,P4HA2,FADS2,RQCD1,AXL,ARF4,MIR16-1,MIR15A	0	1
miR-targeted genes in adipocytes - TarBase	2	1	PHC2	1	MIR16-1	0	1
Genes targeted by miRNAs in adipocytes	1	1	KCNJ2	0		0	1
SRF and miRs in Smooth Muscle Differentiation and Proliferation	1	0		1	MEF2C	0	1
Cori Cycle	1	0		1	PGAM1	0	1
Synthesis of DNA	8	0		8	MCM3,MCM5,CDC45,GINS2,FEN1,CDC6,MCM8,GINS1	0	1
Cholesterol biosynthesis	1	1	LSS	0		0	1
TP53 Network	2	0		2	BID,TNFSF10	0	1
Codeine and Morphine Metabolism	1	0		1	ABCC2	0	1
Target Of Rapamycin (TOR) Signaling	2	1	RRAGD	1	PRR5L	0	1
Fatty Acid Beta Oxidation	2	2	ACSL1,ACSL4	0		0	1
Globo Sphingolipid Metabolism	1	0		1	ST8SIA1	0	1

## Sheet: F24 expressed pathways
F24 expressed pathways
Pathway	Total	Up	Up List	Down	Down List	Significance	p-value
Retinoblastoma Gene in Cancer	42	0		42	E2F1,SKP2,CDK2,CCNA2,MCM7,SUV39H1,CCNE2,CDC25A,CCND3,CDK1,PLK4,MCM6,RFC4,TOP2A,CDC45,MCM3,RFC5,RFC3,MCM4,POLA1,PRIM1,ORC1,CDT1,PCNA,MSH6,BARD1,TTK,SMC2,KIF4A,RRM1,RRM2,TYMS,STMN1,ANLN,RPA3,CDC7,WEE1,POLE2,CDC25B,SMC1A,POLD3,CCND1	31.71	0
DNA Replication	22	0		22	RFC4,PCNA,MCM5,CDC7,GMNN,MCM6,CDT1,RFC5,MCM2,CDK2,RPA3,PRIM1,RFC3,MCM10,POLD3,POLA2,MCM7,MCM4,POLE2,CDC6,RFC2,MCM3	18.28	0
Cell Cycle	29	1	GADD45A	28	CDC7,PLK1,PCNA,CDK2,MCM2,CDC25B,CCNA2,RBL1,CDC45,CDK1,CDC20,CDC25C,CCNE2,CDC6,SKP2,MCM3,WEE1,MCM4,MCM5,MCM6,MCM7,ORC1,CCND3,CCND1,E2F1,CDC25A,TTK,SMC1A	12.96	0
G1 to S cell cycle control	21	1	GADD45A	20	E2F1,PCNA,CDK1,CDK2,CCND3,CCND1,RPA3,MCM4,MCM3,MCM6,MCM7,MCM2,POLE2,MCM5,WEE1,CREB3L1,POLA2,PRIM1,CDC25A,CCNE2	12.31	0
DNA IR-damage and cellular response via ATR	19	0		19	RFWD3,RAD51,E2F1,FANCI,MSH2,PCNA,FANCA,CLSPN,SMC1A,MCM2,EXO1,PLK1,CDC25C,FANCD2,BRIP1,BARD1,CDC45,RMI1,FEN1	8.27	0
O-linked glycosylation	1	1	GCNT3	0		8.21	0
Glycosaminoglycan metabolism	1	0		1	CEMIP	7.71	0
Histone Modifications	16	2	EZH1,SMYD3	14	HIST1H3D,HIST1H3J,HIST2H3A,HIST2H3C,SUV39H1,HIST1H4C,HIST1H3C,HIST1H3G,HIST1H4L,HIST1H3A,HIST1H3F,HIST1H3B,HIST1H4D,HIST1H4A	7.42	0
Class A/1 (Rhodopsin-like receptors)	2	1	AGTR1	1	GPR39	7.38	0
Photodynamic therapy-induced unfolded protein response	10	10	DNAJB9,XBP1,ATF4,EIF2AK3,HSP90B1,DDIT3,DNAJC3,ATF3,PPP1R15A,TRIB3	0		6.82	0
FBXL10 enhancement of MAP/ERK signaling in diffuse large B-cell lymphoma	11	0		11	BCOR,HIST1H3D,HIST1H3J,HIST2H3A,HIST2H3C,HIST1H3C,HIST1H3G,HIST1H3A,HIST1H3F,HIST1H3B,H2AFX	6.6	0
Olfactory receptor activity	1	1	OR4F15	0		6.18	1e-06
Gastric Cancer Network 1	9	0		9	KIF15,AURKA,MYBL2,LIN9,MCM4,KIF20B,UBE2C,ECT2,TOP2A	5.45	4e-06
DNA Damage Response	13	2	GADD45A,TNFRSF10B	11	CDK2,FANCD2,SMC1A,CDC25A,CCND1,E2F1,CCNE2,CDC25C,CCND3,H2AFX,RAD51	4.99	1e-05
Immunoregulatory interactions between a Lymphoid and a non-Lymphoid cell	1	1	SLAMF7	0		4.88	1.3e-05
TCF dependent signaling in response to WNT	1	1	XIAP	0		4.88	1.3e-05
PI3K-Akt Signaling Pathway	34	10	TSC1,JAK2,IL2RB,SPP1,KITLG,NGF,HSP90B1,ATF4,C8orf44-SGK3,SGK3	24	CCNE2,GYS1,ITGA5,COL1A2,LAMB1,ITGA2,PRLR,IL7R,LAMA5,COL6A1,ITGB8,CSF1,ANGPT1,EFNA5,FGF7,HGF,EPHA2,GNG2,CREB3L1,BCR,TGFA,CDK2,CCND1,CCND3	4.75	1.8e-05
Fc epsilon receptor (FCERI) signaling	1	1	GAB2	0		4.38	4.2e-05
Deubiquitination	4	1	CYLD	3	BARD1,CDK1,USP13	4.35	4.4e-05
Processing of Capped Intron-Containing Pre-mRNA	2	1	YBX1	1	SRSF2	4.32	4.8e-05
Signaling by the B Cell Receptor (BCR)	1	0		1	BCR	4.2	6.3e-05
Spinal Cord Injury	16	7	CXCL1,CXCL8,SLIT3,IL1A,CXCL2,GADD45A,PTGS2	9	CDK2,EGR1,CCL2,E2F1,CCND1,VCAN,SOX9,CDK1,GJA1	4.09	8.1e-05
Lung fibrosis	11	4	CXCL2,SPP1,CXCL8,HMOX1	7	CTGF,CCL2,GREM1,TGFA,FGF7,HGF,PLAU	3.87	0.000134
miRNA Regulation of DNA Damage Response	14	2	GADD45A,TNFRSF10B	12	RAD51,CDK2,CCND3,CCND1,FANCD2,CCNE2,E2F1,SMC1A,CDK1,CDC25C,H2AFX,CDC25A	3.86	0.000139
Cell surface interactions at the vascular wall	2	0		2	TNFRSF10D,ANGPT1	3.52	0.000299
Ferroptosis	8	8	MAP1LC3B,SLC3A2,HMOX1,SLC7A11,GCLM,SAT1,SAT2,SLC11A2	0		3.5	0.000314
Focal Adhesion-PI3K-Akt-mTOR-signaling pathway	28	9	TSC1,JAK2,IL2RB,SPP1,KITLG,NGF,HSP90B1,ATF4,IRS2	19	ITGA5,COL1A2,LAMB1,ITGA2,PRLR,IL7R,LAMA5,ITGB8,CSF1,ANGPT1,EFNA5,FGF7,HGF,EPHA2,GNG2,CREB3L1,GYS1,PFKFB3,PFKFB4	3.41	0.000391
Cilium Assembly	1	1	IFT20	0		3.4	0.000394
Assembly of the primary cilium	1	1	IFT20	0		3.4	0.000394
Regulation of sister chromatid separation at the metaphase-anaphase transition	5	0		5	CDC20,SMC1A,MAD2L1,BUB1B,CENPE	3.4	0.000397
Signaling by ROBO receptors	2	1	SLIT3	1	NRP1	3.37	0.000431
DNA Mismatch Repair	4	0		4	PCNA,EXO1,MSH6,MSH2	3.35	0.000448
ATM Signaling Pathway	8	1	GADD45A	7	CDC25A,CDC25C,SMC1A,CDK1,RAD51,FANCD2,CDK2	3.35	0.00045
Gastric Cancer Network 2	7	0		7	UBE2C,UBE2T,FANCI,RFC3,TOP2A,ATAD2,RFC4	3.31	0.000492
ID signaling pathway	5	0		5	ID3,RBL1,CDK2,ID2,ID1	3.25	0.000556
Genotoxicity pathway	10	2	PRKAB2,GADD45A	8	USP41,E2F8,HIST1H2BG,HIST1H2BI,CENPE,HIST1H2BM,HIST1H3D,ID2	3.23	0.000593
Mitotic Metaphase and Anaphase	1	0		1	FBXO5	3.08	0.000823
Complement cascade	1	1	CD55	0		3.08	0.000831
Interleukin-1 family signaling	1	1	IL36RN	0		3.05	0.00089
Nuclear Receptors Meta-Pathway	28	13	SLC7A11,PTGS2,CCL20,SLCO2B1,IRS2,SRXN1,CPEB4,SQSTM1,GCC1,GCLM,HMOX1,PLK2,SLC6A9	15	CCL2,EPHA2,SMC1A,RGS2,TGFA,HGF,EGR1,SNAI2,TGFBR2,ENC1,PDE4B,PRRG4,CCND1,CDK1,SLC39A10	2.98	0.001052
Fcgamma receptor (FCGR) dependent phagocytosis	1	0		1	BAIAP2	2.92	0.001192
Integrin cell surface interactions	1	1	SPP1	0		2.92	0.001192
Glucocorticoid Receptor Pathway	10	4	PTGS2,PLK2,CCL20,CPEB4	6	CCL2,ENC1,PDE4B,RGS2,SNAI2,PRRG4	2.87	0.001358
Pyrimidine metabolism	11	2	UPP1,POLR3C	9	TYMS,RRM2,DCTPP1,RRM1,POLA1,POLD3,PRIM1,POLA2,POLE2	2.83	0.001466
Mitotic Prometaphase	1	0		1	PLK1	2.76	0.001728
Integrated Breast Cancer Pathway	17	3	TSC1,GADD45A,RALA	14	WEE1,E2F1,CDC25A,PLK1,MSH6,SMAD6,RAD51,BARD1,MSH2,CDK2,AURKA,RAD54L,DAG1,CCND1	2.67	0.00214
Imatinib and Chronic Myeloid Leukemia	5	2	GADD45A,GAB2	3	BCR,ABCG2,SKP2	2.67	0.002145
TCR signaling	1	0		1	PTPN22	2.6	0.002505
Apoptosis-related network due to altered Notch3 in ovarian cancer	8	3	SQSTM1,TNFRSF10B,TRAF1	5	NET1,HELLS,SOCS3,IL7R,VAV3	2.59	0.00258
mRNA, protein, and metabolite inducation pathway by cyclosporin A	3	3	SLC3A2,ATF4,SLC7A11	0		2.54	0.002872
Photodynamic therapy-induced NFE2L2 (NRF2) survival signaling	5	4	GCLM,HMOX1,NQO2,SRXN1	1	ABCG2	2.48	0.003288
HIV Life Cycle	2	0		2	RANBP1,FEN1	2.47	0.003363
PTEN Regulation	1	0		1	EGR1	2.44	0.003606
Influenza Life Cycle	1	1	DNAJC3	0		2.44	0.003606
Signaling by FGFR2	1	1	ESRP1	0		2.43	0.00374
Fluoropyrimidine Activity	6	1	UPP1	5	TYMS,RRM1,ABCG2,RRM2,SLC29A1	2.4	0.003957
Regulation of lipid metabolism by Peroxisome proliferator-activated receptor alpha (PPARalpha)	1	1	TRIB3	0		2.27	0.005314
RNA Polymerase II Transcription	1	1	EAF2	0		2.26	0.005445
Mitotic G1-G1/S phases	20	0		20	MCM10,WEE1,TOP2A,CDC25A,FBXO5,POLA1,CDC45,RBL1,CCNA2,RRM2,CDK1,MYBL2,CDC6,GMNN,ORC1,E2F1,TYMS,CDK2,CDT1,PCNA	2.15	0.007028
Post-translational modification: synthesis of GPI-anchored proteins	1	1	PIGL	0		2.12	0.007505
Trans-sulfuration pathway	3	3	CBS,CTH,GCLM	0		2.05	0.008886
Adipogenesis	13	5	DDIT3,GADD45A,STAT2,TRIB3,IRS2	8	ID3,RBL1,E2F1,FOXC2,SOCS3,NR2F1,PRLR,EGR2	2.05	0.009013
Pathways Affected in Adenoid Cystic Carcinoma	8	2	KDM6B,FOXP2	6	BCOR,SMC1A,UHRF1,MYBL1,NFIB,MYCBP	2.04	0.009118
Human Thyroid Stimulating Hormone (TSH) signaling pathway	8	2	PAX8,JAK2	6	CCND3,EGR1,E2F1,GNG2,CDK2,RPS6KA1	2	0.009973
Oxidative Stress Induced Senescence	1	1	KDM6B	0		1.97	0.010792
Host Interactions of HIV factors	2	0		2	ELMO1,RANBP1	1.88	0.013233
ATF4 activates genes	5	4	ATF4,DDIT3,HERPUD1,ATF3	1	CCL2	1.85	0.014045
DNA IR-Double Strand Breaks (DSBs) and cellular response via ATM	7	0		7	RAD51,E2F1,EXO1,PCNA,SMC1A,CDC25C,FANCD2	1.8	0.01584
MAPK6/MAPK4 signaling	1	0		1	CCND3	1.8	0.01603
Chromosomal and microsatellite instability in colorectal cancer	8	3	RALA,GADD45A,PTGS2	5	TGFBR2,MSH6,MSH2,CCND1,RAC2	1.75	0.017709
VEGFA-VEGFR2 Signaling Pathway	19	9	EIF2AK3,ATF4,DNAJB9,HERPUD1,PTGS2,CXCL8,OCLN,HDAC9,PRKG1	10	PLAU,NRP1,GJA1,PTPRJ,EGR1,CCL2,CCND1,F3,EGR3,CTGF	1.75	0.017938
miR-517 relationship with ARCN1 and USP1	2	0		2	ID1,ID2	1.72	0.018905
The human immune response to tuberculosis	4	2	STAT2,JAK2	2	OAS1,IFIT1	1.72	0.018963
IL-10 Anti-inflammatory Signaling Pathway	3	3	IL1A,STAT2,HMOX1	0		1.72	0.019126
Epithelial to mesenchymal transition in colorectal cancer	14	4	GDF15,TUSC3,CLDN1,OCLN	10	SNAI2,FOXC2,TGFBR2,ID1,ID2,SPARC,ITGA5,WNT5A,WNT7B,FZD8	1.71	0.019624
Senescence and Autophagy in Cancer	11	5	CXCL1,GABARAPL1,SQSTM1,MAP1LC3B,IL1A	6	E2F1,PLAU,CDC25B,SPARC,PCNA,CDK2	1.69	0.020459
EGF/EGFR Signaling Pathway	14	4	JAK2,GAB2,RALA,RPS6KA2	10	VAV3,GJA1,RIN1,PLCE1,STMN1,RPS6KA1,AURKA,E2F1,MYBL2,PCNA	1.68	0.020771
Extracellular matrix organization	1	0		1	SPARC	1.65	0.022273
L1CAM interactions	1	0		1	NRP1	1.65	0.022397
Target Of Rapamycin (TOR) Signaling	5	4	PRKAB2,RRAGC,RRAGD,TSC1	1	PRR5L	1.64	0.022663
p75 NTR receptor-mediated signalling	1	1	SQSTM1	0		1.64	0.022934
Activation of anterior HOX genes in hindbrain development during early embryogenesis	1	0		1	EGR2	1.63	0.023523
miR-targeted genes in muscle cell - TarBase	29	11	SLC7A11,IFRD1,CARHSP1,CLDN1,TNFRSF10B,HMOX1,SRPRB,TMEM41B,BET1,SLC1A4,GFPT1	18	POLA2,SPARC,NRP1,GJA1,VSNL1,RAB27B,UHRF1,METTL7A,E2F1,PTPRJ,KDELC2,TYMS,PLK1,ABCG2,TGFBR2,WNT5A,ITGA2,CA12	1.61	0.024348
Glucose metabolism	1	0		1	CIT	1.61	0.024506
Brain-Derived Neurotrophic Factor (BDNF) signaling pathway	13	8	SQSTM1,CDKL5,NGF,IRS2,ADAM17,YBX1,JAK2,SPP1	5	VAV3,SIRPA,RPS6KA1,EGR1,EGR2	1.61	0.024757
Hypothesized Pathways in Pathogenesis of Cardiovascular Disease	4	1	AGTR1	3	TGFBR2,CTGF,ENG	1.6	0.025221
Degradation of the extracellular matrix	2	1	SPP1	1	NID1	1.59	0.025895
Signaling by VEGF	2	0		2	NRP1,BAIAP2	1.59	0.025933
H19 action Rb-E2F1 signaling and CDK-Beta-catenin activity	3	1	TULP3	2	CCND1,E2F1	1.55	0.028441
ATF6 (ATF6-alpha) activates chaperone genes	3	3	HSP90B1,DDIT3,ATF4	0		1.55	0.028441
Apoptosis Modulation and Signaling	3	2	XIAP,AIFM2	1	CASP2	1.55	0.028441
Kinesins	6	0		6	KIFC1,KIF18A,CENPE,KIF11,RACGAP1,KIF15	1.52	0.030108
Cell Cycle Checkpoints	7	0		7	BUB1B,CDC20,CDC25A,CDC25C,CLSPN,MAD2L1,WEE1	1.5	0.031637
Hedgehog 'on' state	1	0		1	PTCH1	1.49	0.032064
Hair Follicle Development: Induction (Part 1 of 3)	6	0		6	CTGF,FST,VCAN,TCF4,PTCH1,FGF7	1.49	0.032692
Hair Follicle Development: Cytodifferentiation (Part 3 of 3)	9	2	KITLG,ADAM17	7	KRT15,SOX9,FST,WNT5A,CTGF,EGR2,TCF4	1.43	0.036962
Transcriptional regulation by RUNX1	4	1	OCLN	3	CTSK,SOCS3,RSPO3	1.43	0.03697
Interleukin-4 and Interleukin-13 signaling	4	4	PTGS2,HSP90B1,JAK2,HMOX1	0		1.43	0.037067
Type II interferon signaling (IFNG)	5	2	JAK2,STAT2	3	SOCS3,GBP1,OAS1	1.43	0.03746
ESR-mediated signaling	3	0		3	CXXC5,KPNA2,CCND1	1.42	0.038257
ACE Inhibitor Pathway	3	1	AGTR1	2	BDKRB1,BDKRB2	1.4	0.039744
Leptin Insulin Overlap	3	2	JAK2,IRS2	1	SOCS3	1.4	0.039744
Circadian rhythm related genes	16	5	GFPT1,OGT,ATF4,NFIL3,NAMPT	11	EGR1,TYMS,KLF10,ADORA1,ID3,OPN3,TIMELESS,TOP2A,SUV39H1,EGR3,ID2	1.4	0.039786
NRF2 pathway	12	6	SLC7A11,SRXN1,GCLM,SQSTM1,HMOX1,SLC6A9	6	HGF,TGFA,EGR1,EPHA2,TGFBR2,SLC39A10	1.4	0.040216
Selenoamino acid metabolism	1	1	SEPHS2	0		1.34	0.045691
GPCRs, Other	1	1	GPR84	0		1.34	0.045691
Cytokines and Inflammatory Response	4	3	IL1A,CXCL2,CXCL1	1	CSF1	1.34	0.045749
Extracellular vesicle-mediated signaling in recipient cells	4	0		4	WNT5A,TGFA,HGF,TGFBR2	1.34	0.045749
ABC-family proteins mediated transport	1	1	ABCA5	0		1.34	0.046059
Regulation of TP53 Activity through Phosphorylation	1	0		1	AURKB	1.33	0.046767
Clathrin-mediated endocytosis	1	1	AAK1	0		1.33	0.047248
Trans-sulfuration and one carbon metabolism	4	3	CBS,CTH,GCLM	1	TYMS	1.29	0.050704
Signaling by ERBB4	1	1	ADAM17	0		1.29	0.051112
Focal Adhesion	15	3	SPP1,XIAP,STYK1	12	HGF,ITGB8,ITGA2,ITGA5,LAMA5,LAMB1,MYLK,CCND1,COL1A2,CCND3,RAC2,VAV3	1.25	0.05614
Hypertrophy Model	3	3	IL1A,ATF3,IFRD1	0		1.22	0.060284
Olfactory bulb development and olfactory learning	3	0		3	SALL1,ID2,DLX2	1.22	0.060284
Macrophage markers	2	0		2	F3,RAC2	1.22	0.06031
Inflammatory Response Pathway	4	1	IL2RB	3	LAMB1,COL1A2,LAMA5	1.21	0.061457
Pancreatic adenocarcinoma pathway	8	2	RALA,GADD45A	6	RAC2,TGFA,TGFBR2,RAD51,CCND1,E2F1	1.18	0.065433
miR-targeted genes in lymphocytes - TarBase	32	12	IFRD1,FADS3,HMOX1,BET1,GFPT1,SRPRB,TMEM41B,SLC1A4,CARHSP1,IDH1,CLDN1,TNFRSF10B	20	PHC2,TYMS,ABCG2,E2F1,POLA2,PLK1,NRP1,PRIM1,KDELC2,UHRF1,WNT5A,PTPRJ,AURKB,TRIP13,TGFBR2,ITGA2,RAB27B,GYS1,METTL7A,CHAF1A	1.18	0.065511
TP53 Regulates Metabolic Genes	1	1	TSC1	0		1.18	0.065694
Differentiation Pathway	5	0		5	HGF,CSF1,FST,WNT5A,WNT7B	1.18	0.066263
Gene Silencing by RNA	1	0		1	MYBL1	1.18	0.066632
Type 2 papillary renal cell carcinoma	4	1	COL21A1	3	CTSK,EGLN3,TGFA	1.17	0.067249
Opioid Signalling	1	0		1	PDE4B	1.17	0.067269
Signaling by NOTCH4	1	0		1	TACC3	1.17	0.068018
Mismatch Repair	3	0		3	MSH2,EXO1,MSH6	1.17	0.068036
TP53 Regulates Transcription of Cell Death Genes	1	1	AIFM2	0		1.16	0.068878
DDX58/IFIH1-mediated induction of interferon-alpha/beta	1	1	CYLD	0		1.16	0.068878
Integration of energy metabolism	2	1	MLXIPL	1	SNAP25	1.16	0.069462
Alzheimers Disease	2	2	ADAM17,EIF2AK3	0		1.15	0.070357
Vitamin D Receptor Pathway	14	7	MXD1,CASP5,SPP1,CBS,ADAMTS5,KRT34,GADD45A	7	BDKRB1,TIMP3,EFNA5,ID1,CA9,CCND1,CDK2	1.14	0.073077
Interleukin-1 Induced Activation of NF-kappa-B	2	2	SQSTM1,TIFA	0		1.14	0.073166
Mammary gland development pathway - Involution (Stage 4 of 4)	2	0		2	SOCS3,E2F1	1.14	0.073166
Nifedipine Activity	2	0		2	PCNA,BDKRB2	1.14	0.073166
Photodynamic therapy-induced NF-kB survival signaling	4	3	IL1A,PTGS2,CXCL2	1	CCND1	1.13	0.073314
Non-small cell lung cancer	6	2	FHIT,GADD45A	4	TGFA,RARB,CCND1,E2F1	1.12	0.075009
Wnt Signaling Pathway	5	1	TSC1	4	GJA1,CSNK1G1,CCND1,TCF4	1.09	0.081532
Photodynamic therapy-induced HIF-1 survival signaling	4	2	SLC16A1,PTGS2	2	ANGPT1,TGFA	1.06	0.086238
Insulin Signaling	12	6	IRS2,TRIB3,XBP1,TSC1,RPS6KA2,RHOQ	6	SOCS3,RAC2,GYS1,SNAP25,RPS6KA1,EGR1	1.06	0.08678
Prolactin Signaling Pathway	7	4	RPS6KA2,GAB2,JAK2,IRS2	3	PRLR,SOCS3,SIRPA	1.05	0.088421
LncRNA involvement in canonical Wnt signaling and colorectal cancer	8	2	ATF3,SFRP2	6	PLAU,CCND1,FZD8,CCND3,WNT5A,WNT7B	1.05	0.088633
miR-targeted genes in epithelium - TarBase	23	9	IFRD1,TNFRSF10B,GFPT1,SLC1A4,IDH1,CLDN1,KCNJ2,HMOX1,FADS3	14	CA12,PLK1,UHRF1,GJA1,TRIP13,NRP1,CHAF1A,WNT5A,TGFBR2,AURKB,KDELC2,TYMS,E2F1,PHC2	1.04	0.091451
HDR through Homologous Recombination (HRR) or Single Strand Annealing (SSA)	3	0		3	XRCC2,RAD51AP1,RAD51	1.03	0.092681
Nuclear Receptors	4	0		4	RARB,RARG,NR2F1,NR2F2	1.03	0.093087
Signaling by MET	1	0		1	PTPRJ	1.03	0.093117
Formation of Fibrin Clot (Clotting Cascade)	1	0		1	SERPIND1	1.03	0.093117
Cargo recognition for clathrin-mediated endocytosis	1	1	DAB2	0		1.03	0.093514
Regulation of mRNA stability by proteins that bind AU-rich elements	2	0		2	ANP32A,ZFP36L1	1.02	0.095571
MicroRNAs in cardiomyocyte hypertrophy	1	0		1	WNT5A	1.02	0.095598
Ciliary landscape	15	5	LZTFL1,CBS,IFT20,EXOC6B,LCN2	10	MCM2,MCM3,MCM5,MCM4,WEE1,MCM10,MCM7,MSH2,MCM6,SMC4	1.02	0.096268
Hedgehog 'off' state	2	1	TULP3	1	PTCH1	1.02	0.096494
Phase I - Functionalization of compounds	1	1	CYP2R1	0		1.02	0.096585
Hedgehog ligand biogenesis	1	1	ADAM17	0		1.02	0.096585
Transcriptional Regulation by MECP2	2	0		2	AURKB,FOXG1	1.01	0.097649
Asparagine N-linked glycosylation	2	1	PGM3	1	FUT8	1.01	0.097649
Primary Focal Segmental Glomerulosclerosis FSGS	7	1	CLDN1	6	LAMA5,SYNPO,PLCE1,PCNA,MKI67,DAG1	1.01	0.098506
Ectoderm Differentiation	11	3	OGT,PAN2,EDA2R	8	FZD8,CCL2,HIST1H2BH,FOXL1,STC1,ST8SIA4,NR2F2,BCOR	1	0.100226
Bone Morphogenic Protein (BMP) Signalling and Regulation	2	1	BMPR1B	1	SMAD6	1	0.101117
The effect of progerin on the involved genes in Hutchinson-Gilford Progeria Syndrome	3	0		3	E2F1,CBX5,SUV39H1	0.99	0.103129
TGF-beta Receptor Signaling	5	1	SPP1	4	FST,TGFBR2,ENG,SMAD6	0.98	0.104523
Prader-Willi and Angelman Syndrome	7	2	MDM4,NGF	5	CCND1,CDC6,E2F1,PCSK1,DLX5	0.95	0.111305
Twelve loci associated with ADHD	3	2	SLC6A9,FOXP2	1	PCDH7	0.95	0.112829
Nucleotide-binding Oligomerization Domain (NOD) pathway	4	3	NLRP1,CASP5,XIAP	1	AIM2	0.94	0.1151
Transcriptional cascade regulating adipogenesis	2	1	DDIT3	1	EGR2	0.94	0.116024
Development of pulmonary dendritic cells and macrophage subsets	2	0		2	ID2,CSF1	0.94	0.116024
Homologous recombination	2	0		2	RAD51,POLD3	0.94	0.116024
Osteopontin Signaling	2	1	SPP1	1	PLAU	0.94	0.116024
Mesodermal Commitment Pathway	11	2	JAK2,C9orf72	9	RARG,CCND1,SMAD6,TCF4,FOXC2,RARB,VAV3,FZD8,WDHD1	0.92	0.120204
Nonalcoholic fatty liver disease	11	9	IL1A,MLXIPL,PRKAB2,CXCL8,EIF2AK3,XBP1,ATF4,DDIT3,IRS2	2	SOCS3,CCL2	0.91	0.122533
Endochondral Ossification	6	2	ADAMTS5,DDR2	4	PTCH1,PLAU,ADAMTS4,TIMP3	0.9	0.125373
Oncostatin M Signaling Pathway	6	1	JAK2	5	SOCS3,CDK2,EGR1,CCL2,TIMP3	0.9	0.125373
Interferon alpha/beta signaling	3	1	STAT2	2	IFIT1,EGR1	0.9	0.125528
ncRNAs involved in Wnt signaling in hepatocellular carcinoma	7	1	SFRP2	6	PLAU,CCND1,FZD8,CCND3,WNT5A,WNT7B	0.88	0.130864
Deregulated CDK5 triggers multiple neurodegenerative pathways in Alzheimer's disease models	4	0		4	CDC25B,LMNB1,CDC25C,CDC25A	0.88	0.130921
RNA Polymerase I Transcription	1	0		1	PTRF	0.88	0.131944
Interleukin-10 signaling	1	1	PTGS2	0		0.88	0.131944
mRNA Processing	2	0		2	SNRPD1,LSM2	0.88	0.131982
TP53 Regulates Transcription of DNA Repair Genes	1	0		1	MSH2	0.87	0.135556
Visual phototransduction	1	0		1	NAPEPLD	0.87	0.135556
PI Metabolism	1	1	GDPD1	0		0.87	0.135556
Metabolism of water-soluble vitamins and cofactors	1	0		1	BTD	0.86	0.138315
Interleukin-11 Signaling Pathway	4	1	JAK2	3	RPS6KA1,SOCS3,ITGA2	0.86	0.13915
XBP1(S) activates chaperone genes	8	8	WIPI1,GFPT1,SRPRB,HYOU1,DNAJC3,DNAJB9,GOSR2,SERP1	0		0.84	0.145963
Phytochemical activity on NRF2 transcriptional activation	2	2	SLC7A11,GCLM	0		0.83	0.147285
Ganglio Sphingolipid Metabolism	2	0		2	ST8SIA5,ST3GAL5	0.83	0.147285
Arrhythmogenic Right Ventricular Cardiomyopathy	6	1	SGCG	5	ITGB8,ITGA2,DAG1,ITGA5,GJA1	0.82	0.152169
Prostaglandin Synthesis and Regulation	4	2	PTGS2,AKR1C1	2	PTGES,SOX9	0.81	0.156201
Thermogenesis	8	5	PRKG1,TSC1,RPS6KA2,ADCY7,PRKAB2	3	RPS6KA1,CREB3L1,DPF1	0.8	0.159274
[TESTING] Full IFN signaling pathway	2	2	JAK2,STAT2	0		0.79	0.16349
Deregulation of Rab and Rab Effector Genes in Bladder Cancer	2	1	EXPH5	1	RAB27B	0.79	0.16349
Serotonin Receptor 2 and STAT3 Signaling	1	1	JAK2	0		0.77	0.170134
Cell Division Cycle 27	1	0		1	CDK1	0.77	0.170134
Non-genomic actions of 1,25 dihydroxyvitamin D3	6	2	STAT2,CXCL8	4	PLCE1,IFI44L,OAS1,CCL2	0.77	0.170613
Sudden Infant Death Syndrome (SIDS) Susceptibility Pathways	11	6	YBX1,NGF,IL1A,MAP2,HDAC9,HSP90B1	5	EGR1,DLX2,GJA1,SLC1A3,SNAP25	0.75	0.177211
White fat cell differentiation	3	1	DDIT3	2	EGR2,NR2F2	0.75	0.177246
Development and heterogeneity of the ILC family	3	2	NFIL3,TSLP	1	ID2	0.75	0.177246
Ovarian Infertility Genes	3	1	BMPR1B	2	PRLR,EGR1	0.75	0.177246
miR-509-3p alteration of YAP1/ECM axis	2	0		2	SPARC,SNAI2	0.74	0.17999
Canonical and Non-Canonical TGF-B signaling	2	0		2	TGFBR2,LOXL1	0.74	0.17999
Regulation of Wnt/B-catenin Signaling by Small Molecule Compounds	2	0		2	FZD8,TCF4	0.74	0.17999
DNA Double Strand Break Response	2	0		2	KPNA2,BARD1	0.74	0.181166
The citric acid (TCA) cycle and respiratory electron transport	1	0		1	CIT	0.74	0.183945
Class B/2 (Secretin family receptors)	2	2	CD55,CRHBP	0		0.73	0.18438
Iron uptake and transport	2	1	SLC11A2	1	CIT	0.73	0.188121
Alpha 6 Beta 4 signaling pathway	3	1	IRS2	2	LAMA5,LAMB1	0.72	0.188825
Chemokine signaling pathway	11	5	CXCL3,CCL20,JAK2,ADCY7,STAT2	6	CCR1,GNG2,ELMO1,VAV3,RAC2,PREX1	0.72	0.189427
Metabolism of polyamines	1	1	SAT1	0		0.72	0.191702
Preimplantation Embryo	5	2	DDIT3,MXD1	3	EGR1,MYBL1,DLX2	0.71	0.193985
Kit receptor signaling pathway	5	3	KITLG,GAB2,JAK2	2	RPS6KA1,SNAI2	0.71	0.193985
SUMOylation of chromatin organization proteins	1	0		1	CBX5	0.71	0.195238
Simplified Interaction Map Between LOXL4 and Oxidative Stress Pathway	2	0		2	SUV39H1,FGF7	0.71	0.196723
Mitotic Telophase/Cytokinesis	2	0		2	KIF20A,KIF23	0.71	0.196723
Genes targeted by miRNAs in adipocytes	2	1	KCNJ2	1	GJA1	0.71	0.196723
Hair Follicle Development: Organogenesis (Part 2 of 3)	3	0		3	CCND1,PTCH1,WNT5A	0.7	0.20059
Mammary gland development pathway - Pregnancy and lactation (Stage 3 of 4)	3	1	JAK2	2	CCND1,PRLR	0.7	0.20059
Proposed models for the context-dependent roles of &beta;-TRCP in regulating the Wnt signaling.	7	1	HDAC9	6	CCND1,CDH11,CDH7,FZD8,WNT5A,WNT7B	0.69	0.202171
Ultraconserved region 339 modulation of tumor suppressor microRNAs in cancer	1	0		1	CCNE2	0.68	0.207941
Gastric ulcer formation	1	1	PTGS2	0		0.68	0.207941
Regulation of DNA replication	7	0		7	CDC6,ORC1,MCM3,CDT1,MCM5,MCM2,GMNN	0.68	0.210941
LTF danger signal response pathway	2	2	IL1A,LTF	0		0.67	0.213635
Nucleotide Metabolism	2	0		2	RRM1,RRM2	0.67	0.213635
TGF-B Signaling in Thyroid Cells for Epithelial-Mesenchymal Transition	2	0		2	ID1,SNAI2	0.67	0.213635
Farnesoid X Receptor Pathway	2	2	IRS2,SLCO2B1	0		0.67	0.213635
TGF-beta Signaling Pathway	9	2	DAB2,ATF3	7	CDK1,TGFBR2,COL1A2,RBL1,KLF10,CCND1,ITGA2	0.67	0.214436
Transcriptional Regulation by E2F6	5	0		5	CDC7,CBX5,E2F1,RRM2,RAD51	0.66	0.216573
Apoptotic execution phase	3	1	OCLN	2	CLSPN,LMNB1	0.66	0.220085
Glycerophospholipid biosynthesis	3	3	PLA2G4C,ABHD4,GPCPD1	0		0.66	0.220618
Transcriptional regulation by RUNX3	3	1	SPP1	2	CTGF,CCND1	0.65	0.222584
Human Complement System	3	0		3	ITGA2,LAMA5,LAMB1	0.65	0.222584
Wnt Signaling Pathway and Pluripotency	7	0		7	FZD8,PLAU,RACGAP1,WNT5A,CCND1,CCND3,WNT7B	0.64	0.229273
Neural Crest Differentiation	7	1	HDAC9	6	DLX5,SNAI2,TCF4,ID1,SOX9,CDH7	0.64	0.229273
BMP Signaling Pathway in Eyelid Development	2	0		2	TGFA,FOXC2	0.64	0.230674
Glutathione metabolism	2	2	IDH1,GCLM	0		0.64	0.230674
Wnt Signaling in Kidney Disease	3	0		3	WNT5A,WNT7B,FZD8	0.63	0.236811
Regulation of Hypoxia-inducible Factor (HIF) by oxygen	2	0		2	CITED2,CA9	0.61	0.243568
Myometrial Relaxation and Contraction Pathways	10	4	ATF4,ADCY7,ETS2,ATF3	6	RGS2,GNG2,CNN2,RGS4,GJA1,PDE4B	0.61	0.246017
Urea cycle and metabolism of amino groups	2	2	ARG2,PYCR1	0		0.61	0.247793
Nicotine Activity on Dopaminergic Neurons	2	0		2	GNG2,CHRNA5	0.61	0.247793
Wnt Signaling	8	1	SFRP2	7	PLAU,CCND1,FZD8,CCND3,WNT5A,WNT7B,VANGL1	0.59	0.256095
Fibrin Complement Receptor 3 Signaling Pathway	3	1	CXCL3	2	TLR3,CCL2	0.58	0.261542
miR-targeted genes in adipocytes - TarBase	3	1	FADS3	2	PHC2,TGFBR2	0.58	0.261542
Antimicrobial peptides	1	1	LTF	0		0.58	0.263624
Neurotoxicity of clostridium toxins	1	0		1	SNAP25	0.58	0.263662
Sterol Regulatory Element-Binding Proteins (SREBP) signalling	1	1	PRKAB2	0		0.58	0.263662
Signaling by TGF-beta Receptor Complex	1	0		1	TGFBR2	0.58	0.264668
Interleukin-3, Interleukin-5 and GM-CSF signaling	1	1	JAK2	0		0.58	0.264668
PI3K/AKT/mTOR - VitD3 Signalling	2	1	TSC1	1	PFKFB4	0.58	0.264951
DNA Damage/Telomere Stress Induced Senescence	1	0		1	LMNB1	0.58	0.265623
DNA Damage Bypass	1	0		1	KIAA0101	0.57	0.266868
Hfe effect on hepcidin production	1	0		1	ID1	0.56	0.278472
Thymic Stromal LymphoPoietin (TSLP) Signaling Pathway	4	3	TSLP,JAK2,GAB2	1	IL7R	0.55	0.280403
NRF2-ARE regulation	2	2	SLC7A11,GCLM	0		0.55	0.282108
Extracellular vesicles in the crosstalk of cardiac cells	2	2	SPP1,ETS2	0		0.55	0.282108
Signaling Pathways in Glioblastoma	6	2	TSC1,MDM4	4	CCND1,CDK2,E2F1,MSH6	0.55	0.283109
Unfolded Protein Response (UPR)	4	3	CREBRF,ATF4,EIF2AK3	1	CREB3L1	0.53	0.294351
Prolactin receptor signaling	2	1	JAK2	1	PRLR	0.52	0.299229
Cell migration and invasion through p75NTR	4	1	NGF	3	CDH11,CDH7,EFNA5	0.52	0.299698
One carbon metabolism and related pathways	4	3	CTH,GCLM,DMGDH	1	TYMS	0.52	0.299698
Phosphodiesterases in neuronal function	4	2	ADCY7,PDE1A	2	PDE5A,PDE4B	0.52	0.305362
Synthesis of DNA	9	0		9	MCM3,MCM5,CDC45,GINS2,GINS4,FEN1,CDC6,GINS1,MCM2	0.51	0.309792
AOP CYP2E1 Activation Leading To Neurodegeneration	1	1	EIF2AK3	0		0.51	0.311348
FTO Obesity Variant Mechanism	1	0		1	IRX3	0.51	0.311348
TP53 Regulates Transcription of Cell Cycle Genes	6	2	PLK2,GADD45A	4	E2F8,E2F1,AURKA,CDC25C	0.5	0.315367
IL-7 Signaling Pathway	2	0		2	CCND1,IL7R	0.5	0.316281
Eicosanoid Synthesis	2	1	PTGS2	1	PTGES	0.5	0.316281
Copper homeostasis	4	3	ADAM17,XIAP,SLC11A2	1	CCND1	0.5	0.317566
RANKL/RANK (Receptor activator of NFKB (ligand)) Signaling Pathway	4	3	GAB2,TRAF1,SQSTM1	1	CTSK	0.5	0.317566
Hippo-Merlin Signaling Dysregulation	9	1	SAV1	8	CDH11,CDH7,ITGA2,ITGA5,ITGB8,EPHA2,CCND1,CTGF	0.49	0.325288
Amino Acid metabolism	6	6	GCLM,IDH1,PYCR1,ARG2,CTH,CBS	0		0.49	0.325288
IL-4 Signaling Pathway	4	3	NFIL3,JAK2,IRS2	1	SOCS3	0.48	0.330821
PPAR Alpha Pathway	2	0		2	CCND1,CDK1	0.48	0.333236
EBV LMP1 signaling	2	2	TRAF1,CCL20	0		0.48	0.333236
Signaling by PTK6	2	1	GPNMB	1	SOCS3	0.48	0.334143
Toll-like Receptor Signaling Pathway	2	1	SPP1	1	TLR3	0.47	0.335784
miR-targeted genes in squamous cell - TarBase	10	6	HMOX1,BET1,IDH1,SRPRB,TNFRSF10B,GFPT1	4	KDELC2,NRP1,GYS1,TGFBR2	0.47	0.335871
Liver steatosis AOP	2	1	PRKAB2	1	SMC1A	0.47	0.337634
Interferon type I signaling pathways	4	3	GAB2,STAT2,IRS2	1	SOCS3	0.47	0.3378
miR-targeted genes in leukocytes - TarBase	10	6	IFRD1,SLC1A4,FADS3,HMOX1,IDH1,SLC7A11	4	GYS1,TYMS,PHC2,CA12	0.47	0.342671
Benzo(a)pyrene metabolism	1	1	AKR1C1	0		0.47	0.342728
Caloric restriction and aging	1	1	NAMPT	0		0.47	0.342728
tRNA modification in the mitochondrion	1	0		1	TRMU	0.47	0.342728
Hypothetical Craniofacial Development Pathway	1	0		1	ARHGAP29	0.47	0.342728
Cytosine methylation	1	1	IDH1	0		0.47	0.342728
Folate-Alcohol and Cancer Pathway Hypotheses	1	1	CBS	0		0.47	0.342728
JAK/STAT	8	2	JAK2,IRS2	6	SOCS3,CCND1,RPS6KA1,PRLR,SIRPA,AURKA	0.46	0.344377
EPO Receptor Signaling	2	2	JAK2,IRS2	0		0.46	0.350066
Complement and Coagulation Cascades	4	0		4	F3,BDKRB1,PLAU,SERPIND1	0.45	0.35238
Protein alkylation leading to liver fibrosis	5	1	IL1A	4	COL1A2,CTGF,TIMP3,CCL2	0.45	0.35238
Dengue-2 Interactions with Complement and Coagulation Cascades	4	0		4	F3,BDKRB1,PLAU,SERPIND1	0.44	0.35995
Interleukin-12 family signaling	1	1	JAK2	0		0.43	0.37072
Metabolism of non-coding RNA	1	0		1	SNRPD1	0.43	0.371473
AGE/RAGE pathway	1	1	JAK2	0		0.43	0.372374
Tgif disruption of Shh signaling	1	0		1	FOXG1	0.43	0.372679
Type III interferon signaling	1	1	STAT2	0		0.43	0.372679
Telomere Maintenance	1	0		1	FEN1	0.43	0.373611
Toll Like Receptor 3 (TLR3) Cascade	1	0		1	TLR3	0.43	0.375173
Cell Differentiation - Index expanded	1	0		1	ID2	0.43	0.375173
AMP-activated Protein Kinase (AMPK) Signaling	1	1	TSC1	0		0.43	0.375173
Factors involved in megakaryocyte development and platelet production	3	0		3	CDK2,CBX5,WEE1	0.42	0.380024
Regulatory circuits of the STAT3 signaling pathway	7	4	IL2RB,JAK2,AGTR1,F2RL2	3	IL7R,SOCS3,STMN1	0.42	0.38326
MAPK Cascade	2	1	MAP2	1	RASA3	0.42	0.38326
Cannabinoid receptor signaling	2	1	ADCY7	1	NAPEPLD	0.42	0.38326
Peptide GPCRs	5	1	AGTR1	4	BDKRB2,BDKRB1,MC1R,CCR1	0.4	0.3943
Nucleotide GPCRs	1	0		1	ADORA1	0.4	0.401267
Interconversion of nucleotide di- and triphosphates	1	0		1	NDP	0.4	0.401951
Nucleobase catabolism	1	0		1	NDP	0.37	0.423589
RalA downstream regulated genes	1	0		1	RAC2	0.37	0.428554
Oxidative Damage	3	2	TRAF1,GADD45A	1	PCNA	0.37	0.428681
IL-2 Signaling Pathway	3	2	GAB2,IL2RB	1	SOCS3	0.36	0.440025
Hedgehog Signaling Pathway	3	0		3	PTCH1,CSNK1G1,CCND1	0.36	0.440025
Cytoplasmic Ribosomal Proteins	2	1	RPS6KA2	1	RPS6KA1	0.35	0.441593
Transcriptional regulation by the AP-2 (TFAP2) family of transcription factors	2	0		2	MYBL2,ATAD2	0.35	0.441593
Transport of bile salts and organic acids, metal ions and amine compounds	3	1	SLC11A2	2	CIT,SLC39A10	0.35	0.441593
COPII-mediated vesicle transport	2	2	GOSR2,BET1	0		0.35	0.442331
Androgen receptor signaling pathway	2	1	RNF6	1	CCND1	0.35	0.442331
COPI-mediated anterograde transport	2	2	GOSR2,BET1	0		0.35	0.444517
ErbB Signaling Pathway	2	0		2	TGFA,CCND1	0.35	0.447608
Integrated Lung Cancer Pathway	3	1	JAK2	2	TGFA,CCND1	0.34	0.45271
Viral Acute Myocarditis	6	2	CD55,SGCG	4	RAC2,CASP2,TLR3,CCND1	0.34	0.453832
EDA Signalling in Hair Follicle Development	1	0		1	PTCH1	0.34	0.454598
NAD metabolism, sirtuins and aging	1	1	NAMPT	0		0.34	0.454598
HDR through MMEJ (alt-NHEJ)	1	0		1	FEN1	0.34	0.454598
TRAIL signaling	1	0		1	TNFRSF10D	0.34	0.454598
Mammary gland development pathway - Puberty (Stage 2 of 4)	1	0		1	CCND1	0.34	0.454598
Irinotecan Pathway	1	0		1	ABCG2	0.34	0.454598
Other interleukin signaling	3	1	STX3	2	SDC1,CSF1	0.34	0.459486
Genes related to primary cilium development (based on CRISPR)	6	4	IFT20,LZTFL1,TULP3,TUBE1	2	TMEM107,SASS6	0.34	0.461805
Envelope proteins and their potential roles in EDMD physiopathology	3	1	ADCY7	2	TMPO,CTGF	0.33	0.466514
TNFs bind their physiological receptors	3	3	EDA2R,TNFSF8,TNFRSF9	0		0.32	0.47377
DNA Damage Response (only ATM dependent)	6	0		6	RAC2,CCND1,CCND3,WNT5A,WNT7B,PLAU	0.32	0.478503
Trans-sulfuration pathway	3	3	GCLM,CBS,CTH	0		0.32	0.481231
Exercise-induced Circadian Regulation	3	2	HERPUD1,PPP1R3C	1	TUBB3	0.32	0.481231
DNA Replication Pre-Initiation	6	0		6	CDC6,MCM10,CDT1,CDC45,ORC1,GMNN	0.31	0.486226
M/G1 Transition	6	0		6	ORC1,CDT1,MCM10,CDC6,CDC45,GMNN	0.31	0.486226
Interactions between immune cells and microRNAs in tumor microenvironment	3	1	IL2RB	2	TGFBR2,CCL2	0.31	0.488874
Rett syndrome causing genes	3	0		3	SMC1A,TCF4,RHOBTB2	0.31	0.488874
Integrated Cancer Pathway	3	0		3	CDC25B,CDC25A,PLK1	0.31	0.488874
Regulation of mitotic cell cycle	3	0		3	FBXO5,CDC20,BUB1B	0.31	0.492264
Semaphorin interactions	3	0		3	NRP1,SEMA5A,SEMA7A	0.31	0.492264
Photodynamic therapy-induced AP-1 survival signaling.	3	0		3	CCND1,CCNA2,FGF7	0.3	0.496677
GPCRs, Class C Metabotropic glutamate, pheromone	1	1	GPRC5A	0		0.3	0.503183
GPR40 Pathway	1	0		1	PLCE1	0.3	0.503183
Iron metabolism in placenta	1	1	SLC11A2	0		0.3	0.503183
Aryl Hydrocarbon Receptor	3	1	NCOA7	2	CDK2,E2F1	0.3	0.50462
Synaptic Vesicle Pathway	3	1	STX3	2	SNAP25,SLC1A3	0.3	0.50462
Resolution of Abasic Sites (AP sites)	1	0		1	FEN1	0.28	0.51901
Cardiac Progenitor Differentiation	1	0		1	SIRPA	0.28	0.51901
Neurotransmitter release cycle	1	0		1	SNAP25	0.28	0.519073
Mitophagy	1	1	SQSTM1	0		0.28	0.51951
Interleukin-2 family signaling	1	1	IL2RB	0		0.28	0.520305
Glycogen metabolism	1	1	PPP1R3C	0		0.28	0.52292
MET in type 1 papillary renal cell carcinoma	1	0		1	HGF	0.28	0.524711
Hedgehog Signaling Pathway	1	0		1	PTCH1	0.28	0.525829
Vitamin D (calciferol) metabolism	1	1	CYP2R1	0		0.28	0.525829
let-7 inhibition of ES cell reprogramming	1	0		1	EGR1	0.28	0.525829
Interactome of polycomb repressive complex 2 (PRC2)	1	1	EZH1	0		0.28	0.525829
TCA Cycle and Deficiency of Pyruvate Dehydrogenase complex (PDHc)	1	1	IDH1	0		0.28	0.525829
Insulin-like Growth Factor-2 mRNA Binding Proteins (IGF2BPs/IMPs/VICKZs) bind RNA	1	0		1	IGF2BP3	0.28	0.525829
S Phase	4	0		4	CDK2,CDC25A,WEE1,CDCA5	0.28	0.530102
Mitotic G2-G2/M phases	9	0		9	CDC25C,MYBL2,WEE1,CDC25B,CDC25A,PLK1,CDK1,AURKA,GTSE1	0.26	0.547055
Cells and Molecules involved in local acute inflammatory response	1	1	IL1A	0		0.26	0.547444
NAD+ metabolism	1	1	NAMPT	0		0.26	0.547444
Trafficking and processing of endosomal TLR	1	0		1	TLR3	0.26	0.547444
miRNAs involved in DNA damage response	4	0		4	E2F1,CCND1,H2AFX,CCND3	0.26	0.548836
Calcium Regulation in the Cardiac Cell	5	1	ADCY7	4	GNG2,GJA1,RGS4,RGS2	0.25	0.560954
Fanconi Anemia Pathway	4	0		4	UBE2T,FANCD2,FANCI,FANCA	0.25	0.566071
Pathogenic Escherichia coli infection	4	2	OCLN,CLDN1	2	TUBB3,TUBA4A	0.25	0.566071
Serotonin Receptor 4/6/7 and NR3C Signaling	1	0		1	EGR1	0.25	0.568075
MFAP5 effect on permeability and motility of endothelial cells via cytoskeleton rearrangement	1	0		1	MYLK	0.25	0.568075
Platelet-mediated interactions with vascular and circulating cells	1	0		1	CCL2	0.25	0.568075
OAS antiviral response	1	0		1	OAS1	0.25	0.568075
ncRNAs involved in STAT3 signaling in hepatocellular carcinoma	1	1	JAK2	0		0.25	0.568075
4-hydroxytamoxifen, Dexamethasone, and Retinoic Acids Regulation of p27 Expression	1	0		1	PBK	0.25	0.568075
Simplified Depiction of MYD88 Distinct Input-Output Pathway	1	1	TIFA	0		0.25	0.568075
NOTCH1 regulation of human endothelial cell calcification	1	1	SAT1	0		0.25	0.568075
Mammary gland development pathway - Embryonic development (Stage 1 of 4)	1	0		1	CCND1	0.25	0.568075
Mitochondrial Gene Expression	1	1	MYEF2	0		0.23	0.587766
Overview of nanoparticle effects	1	1	HMOX1	0		0.23	0.587766
Polycystic Kidney Disease Pathway	1	1	TSC1	0		0.23	0.587766
Ras Signaling	10	4	GAB2,ETS2,PLA2G4C,RALA	6	EPHA2,GNG2,RASA3,RAC2,PLCE1,RIN1	0.23	0.591121
TNF signaling	3	3	TRAF1,CYLD,ADAM17	0		0.23	0.593657
Hereditary leiomyomatosis and renal cell carcinoma pathway	1	1	SLC11A2	0		0.22	0.60656
Apoptosis Modulation by HSP70	1	0		1	CASP2	0.22	0.60656
Transcriptional regulation by RUNX2	3	1	ITGBL1	2	SMAD6,SOX9	0.2	0.63092
B Cell Receptor Signaling Pathway	3	1	GAB2	2	RAC2,RPS6KA1	0.2	0.63092
Signaling by NOTCH3	3	1	YBX1	2	DLGAP5,TACC3	0.2	0.632766
Oligodendrocyte Specification and differentiation(including remyelination), leading to Myelin Components for CNS	2	2	CXCL1,CXCL2	0		0.19	0.651147
Tumor suppressor activity of SMARCB1	2	0		2	DPF1,PTCH1	0.19	0.651147
Ethanol effects on histone modifications	2	1	HDAC9	1	TYMS	0.19	0.651147
ESC Pluripotency Pathways	6	1	BMPR1B	5	FZD8,WNT5A,WNT7B,SMAD6,FGF7	0.18	0.65497
Oxidative Stress	2	1	HMOX1	1	NFIX	0.18	0.661715
BDNF-TrkB Signaling	2	2	GAB2,TSC1	0		0.18	0.661715
Prion disease pathway	2	2	HSP90B1,CHD2	0		0.17	0.673171
Nuclear Receptors in Lipid Metabolism and Toxicity	2	0		2	RARG,RARB	0.17	0.673171
WDR45 autophagy related pathway	2	2	TSC1,WIPI1	0		0.17	0.679155
Overview of interferons-mediated signaling pathway	2	2	JAK2,STAT2	0		0.16	0.685273
Endoderm Differentiation	5	1	DAB2	4	RARG,WDHD1,TCF4,VAV3	0.16	0.688866
Sleep regulation	2	0		2	SLC29A1,ADORA1	0.16	0.691501
Breast cancer pathway	8	1	GADD45A	7	FGF7,RAD51,CCND1,E2F1,FZD8,WNT5A,WNT7B	0.16	0.695382
Neural Crest Cell Migration during Development	2	1	F2RL2	1	CDH11	0.16	0.697815
Gap junction trafficking and regulation	2	1	DAB2	1	GJA1	0.16	0.697815
Fatty acyl-CoA biosynthesis	3	2	OLAH,ELOVL7	1	CIT	0.15	0.704196
Microglia Pathogen Phagocytosis Pathway	2	0		2	RAC2,VAV3	0.15	0.704196
Bladder Cancer	2	0		2	CCND1,E2F1	0.15	0.704196
Transport of vitamins, nucleosides, and related molecules	2	2	SLCO2B1,SLC33A1	0		0.15	0.710623
IL-5 Signaling Pathway	2	1	JAK2	1	RPS6KA1	0.15	0.710623
Splicing factor NOVA regulated synaptic proteins	2	1	EPB41	1	EFNA5	0.14	0.71708
Glycogen Synthesis and Degradation	1	0		1	GYS1	0.14	0.722664
Regulation of TP53 Activity through Methylation	1	1	JMY	0		0.14	0.722664
Selenium Metabolism and Selenoproteins	1	0		1	DIO2	0.14	0.722691
Tryptophan metabolism	1	0		1	ALDH3A2	0.14	0.723612
Notch Signaling	1	1	ADAM17	0		0.14	0.723612
NO/cGMP/PKG mediated Neuroprotection	1	1	XIAP	0		0.14	0.724478
Histidine, lysine, phenylalanine, tyrosine, proline and tryptophan catabolism	1	1	CRYM	0		0.14	0.724478
RHO GTPases Activate WASPs and WAVEs	1	0		1	BAIAP2	0.14	0.724478
SIRT1 negatively regulates rRNA expression	1	0		1	SUV39H1	0.14	0.724478
Heart Development	1	0		1	FOXC2	0.14	0.724478
Energy Metabolism	1	1	PRKAB2	0		0.14	0.724478
Metapathway biotransformation Phase I and II	7	4	CYP4F11,AKR1C1,NAT9,CYP2R1	3	HS3ST3A1,CHST3,HS3ST3B1	0.14	0.725462
BMAL1:CLOCK,NPAS2 activates circadian gene expression	1	1	NAMPT	0		0.14	0.726953
Translation Factors	1	1	EIF2AK3	0		0.14	0.728534
Cargo concentration in the ER	1	1	CTAGE5	0		0.14	0.73232
Structural Pathway of Interleukin 1 (IL-1)	1	1	IL1A	0		0.14	0.73232
IL-1 signaling pathway	3	2	SQSTM1,IL1A	1	CCL2	0.13	0.739366
Hepatitis C and Hepatocellular Carcinoma	3	1	PTGS2	2	RRM2,CCND1	0.13	0.742031
TYROBP Causal Network	3	2	TMEM106A,SPP1	1	RPS6KA1	0.12	0.753975
MAPK Signaling Pathway	12	7	IL1A,GADD45A,DDIT3,NGF,ATF4,PLA2G4C,HSPA6	5	STMN1,CDC25B,RAC2,TGFBR2,FGF7	0.12	0.757058
Notch Signaling Pathway	3	2	ADAM17,JAK2	1	CCND1	0.12	0.75723
MECP2 and Associated Rett Syndrome	3	0		3	DLX5,FUT8,E2F1	0.12	0.763997
Proteasome Degradation	2	0		2	HIST1H2AB,H2AFX	0.11	0.770312
Association Between Physico-Chemical Features and Toxicity Associated Pathways	2	0		2	TGFA,FZD8	0.11	0.770864
Parkinsons Disease Pathway	2	0		2	CCNE2,CASP2	0.11	0.773716
Gene and protein expression by JAK-STAT signaling after Interleukin-12 stimulation	2	0		2	LMNB1,CNN2	0.11	0.77595
Meiotic recombination	2	0		2	CDK2,RAD51	0.11	0.77595
Leptin signaling pathway	4	2	JAK2,IRS2	2	SOCS3,CCND1	0.11	0.781812
Selenium Micronutrient Network	4	2	CBS,CTH	2	DIO2,CCL2	0.1	0.797917
G Protein Signaling Pathways	3	2	ADCY7,PDE1A	1	PDE4B	0.1	0.800747
Hematopoietic Stem Cell Differentiation	3	1	IL1A	2	CSF1,ZNF792	0.1	0.800747
TNF alpha Signaling Pathway	3	1	TRAF1	2	PLK1,CCL2	0.1	0.801277
Allograft Rejection	3	3	AGTR1,IL1A,CD55	0		0.1	0.801902
Corticotropin-releasing hormone signaling pathway	3	1	CRHBP	2	TCF4,GJA1	0.1	0.802617
Integrin-mediated Cell Adhesion	5	0		5	RAC2,VAV3,ITGA2,ITGA5,ITGB8	0.09	0.808648
Transcriptional regulation of white adipocyte differentiation	4	1	ZNF638	3	NR2F2,CCND3,EGR2	0.09	0.820763
Fragile X Syndrome	5	2	SLC16A1,TSC1	3	CDC6,DAG1,ALDH3A2	0.08	0.835477
Ebola Virus Pathway on Host	5	2	ADAM17,VPS11	3	ITGA2,ITGA5,SOCS3	0.08	0.836385
GPCRs, Class A Rhodopsin-like	12	3	AGTR1,F2RL2,GPR1	9	BDKRB2,BDKRB1,CCR1,MC1R,OPN3,ADORA1,GPR3,GPR19,GPR39	0.05	0.882096
Monoamine Transport	1	0		1	CDC25C	0	1
Glucuronidation	1	1	PGM3	0		0	1
T-Cell antigen Receptor (TCR) Signaling Pathway	4	3	GAB2,IL1A,TNFRSF9	1	VAV3	0	1
G13 Signaling Pathway	1	0		1	CIT	0	1
Regulation of Actin Cytoskeleton	6	0		6	BAIAP2,BDKRB1,FGF7,MYLK,BDKRB2,RAC2	0	1
Translation inhibitors in chronically activated PDGFRA cells	2	1	RPS6KA2	1	RPS6KA1	0	1
Neural Crest Cell Migration in Cancer	2	1	F2RL2	1	CDH11	0	1
Overview of leukocyte-intrinsic Hippo pathway functions	2	1	SAV1	1	BCR	0	1
Pathways Regulating Hippo Signaling	4	1	PRKAB2	3	CDH11,CDH7,EPHA2	0	1
Synaptic signaling pathways associated with autism spectrum disorder	2	2	PRKAB2,TSC1	0		0	1
Hippo-Yap signaling pathway	1	1	SAV1	0		0	1
Mechanoregulation and pathology of YAP/TAZ via Hippo and non-Hippo mechanisms	2	1	SAV1	1	ITGB8	0	1
Glycosylation and related congenital defects.	1	1	GMPPB	0		0	1
Signal transduction through IL1R	1	1	IL1A	0		0	1
Selective expression of chemokine receptors during T-cell polarization	1	0		1	CCR1	0	1
Resistin as a regulator of inflammation	1	0		1	PLCE1	0	1
Interleukin-15 signaling	1	1	GAB2	0		0	1
miRNAs involvement in the immune response in sepsis	3	3	IL1A,CXCL8,LCN2	0		0	1
Oxidation by Cytochrome P450	2	2	CYP2R1,CYP4F11	0		0	1
Methionine metabolism leading to Sulphur Amino Acids and related disorders	1	1	CTH	0		0	1
Metabolic reprogramming in colon cancer	1	1	PYCR1	0		0	1
GABA receptor Signaling	1	0		1	GABRQ	0	1
Endometrial cancer	2	1	GADD45A	1	CCND1	0	1
RNA Polymerase III Transcription	3	0		3	NFIX,NDP,NFIB	0	1
Interleukin-6 family signaling	2	0		2	SOCS3,CLCF1	0	1
Nicotinate metabolism	1	1	NAMPT	0		0	1
Import of palmitoyl-CoA into the mitochondrial matrix	1	0		1	CIT	0	1
Mitochondrial Fatty Acid Beta-Oxidation	1	1	ACAD11	0		0	1
Pathways in clear cell renal cell carcinoma	4	3	KCNJ2,SQSTM1,TSC1	1	SSPN	0	1
p38 MAPK Signaling Pathway	1	1	DDIT3	0		0	1
miRNA regulation of p53 pathway in prostate cancer	1	1	TNFRSF10B	0		0	1
miRNA regulation of prostate cancer signaling pathways	2	0		2	CCND1,CREB3L1	0	1
PDGFR-beta pathway	1	1	JAK2	0		0	1
Lipid Metabolism Pathway	1	1	PRKAB2	0		0	1
Angiopoietin Like Protein 8 Regulatory Pathway	6	4	IRS2,TSC1,RHOQ,RPS6KA2	2	DIO2,RPS6KA1	0	1
Dengue-2 Interactions with Blood Clotting Cascade	1	0		1	PLAU	0	1
RIG-I-like Receptor Signaling	2	2	CYLD,CXCL8	0		0	1
Toll-like Receptor Signaling	1	0		1	TLR3	0	1
SUMOylation of DNA replication proteins	3	0		3	PCNA,TOP2A,AURKA	0	1
NAD+ biosynthetic pathways	1	1	NAMPT	0		0	1
IL-6 signaling pathway	2	1	JAK2	1	SOCS3	0	1
Transcription factor regulation in adipogenesis	1	1	IRS2	0		0	1
Zinc homeostasis	1	0		1	SLC39A10	0	1
Initiation of transcription and translation elongation at the HIV-1 LTR	1	1	HDAC9	0		0	1
RHO GTPases activate CIT	2	0		2	CIT,PRC1	0	1
Signaling by Leptin	1	0		1	SOCS3	0	1
Sialic acid metabolism	1	1	SLC17A5	0		0	1
DNA methylation	1	0		1	UHRF1	0	1
RHO GTPases activate PKNs	1	0		1	CDC25C	0	1
POU5F1 (OCT4), SOX2, NANOG activate genes related to proliferation	1	0		1	SALL1	0	1
Miscellaneous transport and binding events	1	1	CTNS	0		0	1
Oncogene Induced Senescence	2	1	ETS2	1	ID1	0	1
RAC1/PAK1/p38/MMP2 Pathway	3	0		3	STMN1,RAD51,MSH2	0	1
Triacylglyceride Synthesis	1	1	GK	0		0	1
Fas Ligand (FasL) pathway and Stress induction of Heat Shock Proteins (HSP) regulation	2	1	IL1A	1	LMNB1	0	1
Signaling of Hepatocyte Growth Factor Receptor	1	0		1	HGF	0	1
miRNA targets in ECM and membrane receptors	2	0		2	COL6A1,COL1A2	0	1
Constitutive Androstane Receptor Pathway	1	0		1	SMC1A	0	1
IL1 and megakaryocytes in obesity	1	0		1	CCL2	0	1
IL-3 Signaling Pathway	2	2	JAK2,GAB2	0		0	1
Signaling by Activin	1	0		1	FST	0	1
Nucleotide-binding domain, leucine rich repeat containing receptor (NLR) signaling pathways	3	2	CYLD,NLRP1	1	AIM2	0	1
YAP1- and WWTR1 (TAZ)-stimulated gene expression	1	0		1	CTGF	0	1
Blood Clotting Cascade	1	0		1	PLAU	0	1
Signaling by SCF-KIT	3	2	JAK2,GAB2	1	PTPRU	0	1
GABA synthesis, release, reuptake and degradation	1	0		1	SNAP25	0	1
Signaling by Type 1 Insulin-like Growth Factor 1 Receptor (IGF1R)	1	1	IRS2	0		0	1
Interleukin-7 signaling	2	1	TSLP	1	IL7R	0	1
Growth hormone receptor signaling	2	2	JAK2,ADAM17	0		0	1
Signal Transduction of S1P Receptor	1	0		1	RACGAP1	0	1
Apoptosis	4	2	TRAF1,TNFRSF10B	2	CASP2,HELLS	0	1
One Carbon Metabolism	1	0		1	TYMS	0	1
Parkin-Ubiquitin Proteasomal System pathway	3	1	HSPA6	2	TUBA4A,TUBB3	0	1
Androgen Receptor Network in Prostate Cancer	5	1	SPINK1	4	PLK1,CDC25B,CDC25A,HGF	0	1
IL17 signaling pathway	1	1	JAK2	0		0	1
Regulation of Microtubule Cytoskeleton	2	0		2	AURKB,CDK1	0	1
TNF related weak inducer of apoptosis (TWEAK) Signaling Pathway	2	1	TRAF1	1	CCL2	0	1
miRs in Muscle Cell Differentiation	1	0		1	ID2	0	1
Angiogenesis overview	3	0		3	DAG1,NRP1,ANGPT1	0	1
Transport of inorganic cations/anions and amino acids/oligopeptides	4	3	SLC1A4,CTNS,SLC17A5	1	SLC4A4	0	1
Signal regulatory protein family interactions	1	0		1	SIRPA	0	1
Folate Metabolism	3	2	CBS,CTH	1	CSF1	0	1
TP53 Network	1	1	GADD45A	0		0	1
Type II diabetes mellitus	1	1	GK	0		0	1
Angiogenesis	1	0		1	TIMP3	0	1
Vitamin B12 Metabolism	2	2	CBS,CTH	0		0	1
Regulation of toll-like receptor signaling pathway	6	3	CYLD,SPP1,SQSTM1	3	PLK1,SMAD6,TLR3	0	1
Fatty Acid Beta Oxidation	1	1	GK	0		0	1
Globo Sphingolipid Metabolism	1	0		1	A4GALT	0	1
Matrix Metalloproteinases	1	0		1	TIMP3	0	1

## Sheet: F48 expressed pathways
F48 expressed pathways
Pathway	Total	Up	Up List	Down	Down List	Significance	p-value
DNA Replication	10	0		10	GMNN,MCM6,PRIM1,RFC3,POLA2,MCM4,CDC6,POLE,RFC2,MCM3	7.03	0
Nuclear Receptors Meta-Pathway	27	11	SLC7A11,SLCO2B1,SLC7A5,SRXN1,ABCC2,TXNRD1,SQSTM1,GCLM,NRG1,HMOX1,SLC6A9	16	SPRY1,TGFB2,HBEGF,SRGN,PPARGC1A,PDK4,RGS2,TGFA,HGF,JUNB,ENC1,PDE4B,FASN,SLC2A12,PRRG4,HES1	6.95	0
Photodynamic therapy-induced unfolded protein response	8	8	ATF4,DDIT3,ASNS,NARS,ATF3,PPP1R15A,TRIB3,WARS	0		6.53	0
Hypertrophy Model	7	4	EIF4EBP1,IL1A,ATF3,IFRD1	3	NR4A3,CYR61,HBEGF	6.34	0
Retinoblastoma Gene in Cancer	13	1	TP53	12	CCNE2,CCND3,PLK4,MCM6,MCM3,RFC3,MCM4,POLE,PRIM1,BARD1,RRM2,CDK6	6.23	1e-06
G1 to S cell cycle control	10	1	TP53	9	POLE,CDK6,CCND3,MCM4,MCM3,MCM6,POLA2,PRIM1,CCNE2	5.18	7e-06
PI3K-Akt Signaling Pathway	24	5	FGF18,NGF,ATF4,EIF4EBP1,TP53	19	CCNE2,ITGA2,PRLR,IL7R,ITGB8,ANGPT1,EFNA5,FGF7,HGF,PDGFRA,LPAR6,GNG2,IL7,BCR,BDNF,TGFA,CDK6,CCND3,SGK1	4.95	1.1e-05
mRNA, protein, and metabolite inducation pathway by cyclosporin A	4	4	SLC3A2,ATF4,SLC7A5,SLC7A11	0		4.82	1.5e-05
NRF2 pathway	14	9	SLC7A11,ABCC2,SRXN1,TXNRD1,GCLM,NRG1,SQSTM1,HMOX1,SLC6A9	5	HGF,TGFB2,TGFA,SLC2A12,HBEGF	4.63	2.3e-05
Genotoxicity pathway	9	4	PRKAB2,E2F7,DCP1B,TRIM22	5	ARRDC4,USP41,E2F8,CENPE,ID2	4.39	4e-05
O-linked glycosylation	2	1	GCNT3	1	B4GALT5	4.18	6.6e-05
SREBF and miR33 in cholesterol and lipid homeostasis	5	0		5	HMGCR,PPARGC1A,FASN,HMGCS1,LDLR	4.11	7.7e-05
Pancreatic adenocarcinoma pathway	10	5	RALA,CDC42,ERBB2,TP53,PEBP1	5	PAK3,TGFA,TGFB2,RAD51,CDK6	3.97	0.000108
Glycosaminoglycan metabolism	1	0		1	CEMIP	3.86	0.000139
Amino Acid metabolism	10	8	GCLM,IDH1,ASNS,IARS,WARS,CTH,CBS,HIBCH	2	PDK4,HNMT	3.77	0.000171
Spinal Cord Injury	11	4	CDC42,SLIT3,IL1A,TP53	7	NR4A1,FOS,EPHA4,VCAN,SOX9,RHOB,BDNF	3.61	0.000248
Photodynamic therapy-induced NFE2L2 (NRF2) survival signaling	5	4	GCLM,ABCC2,HMOX1,SRXN1	1	FOS	3.57	0.000271
Photodynamic therapy-induced AP-1 survival signaling.	7	1	TP53	6	PDGFRA,JUNB,TNFSF10,FOS,HBEGF,FGF7	3.52	0.000299
Target Of Rapamycin (TOR) Signaling	6	3	PRKAB2,CDC42,EIF4EBP1	3	HMGCR,IDI1,PRR5L	3.51	0.000307
MAPK Signaling Pathway	16	9	IL1A,FLNA,DDIT3,NGF,CRKL,ATF4,CDC42,TP53,FGF18	7	BDNF,FOS,TGFB2,MAP3K8,NR4A1,HSPA2,FGF7	3.13	0.00075
Extracellular vesicle-mediated signaling in recipient cells	5	1	ERBB2	4	WNT5A,TGFA,HGF,TGFB2	3.01	0.000987
EGF/EGFR Signaling Pathway	12	8	CDC42,GRB10,CRKL,PEBP1,RALA,EIF4EBP1,RPS6KA2,ERBB2	4	FOS,VAV3,PLCE1,ERRFI1	2.94	0.001149
Vitamin D Receptor Pathway	13	5	MXD1,CASP5,CBS,MYO9B,ADAMTS5	8	BDKRB1,TNFRSF11B,TGFB2,JUNB,EFNA5,ID1,CA9,BMP6	2.91	0.001242
ATF4 activates genes	5	5	ATF4,DDIT3,ASNS,HERPUD1,ATF3	0		2.87	0.001336
Lung fibrosis	7	2	PTX3,HMOX1	5	CTGF,GREM1,TGFA,FGF7,HGF	2.87	0.001361
WikiPathways Academy: met-1-indirect	3	0		3	HMGCS1,IDI1,HMGCR	2.73	0.00185
Trans-sulfuration pathway	3	3	CBS,CTH,GCLM	0		2.73	0.00185
Class A/1 (Rhodopsin-like receptors)	3	0		3	NMU,LPAR6,GPR183	2.64	0.002272
Breast cancer pathway	11	4	ERBB2,TP53,FGF18,CSNK2A3	7	FGF7,HES1,RAD51,CDK6,FOS,WNT5A,WNT7B	2.62	0.002425
Hair Follicle Development: Induction (Part 1 of 3)	6	0		6	CTGF,VCAN,INHBA,TCF4,PTCH1,FGF7	2.6	0.002494
Hair Follicle Development: Cytodifferentiation (Part 3 of 3)	8	0		8	FOS,BMP6,SOX9,PHLDA1,WNT5A,CTGF,EGR2,TCF4	2.58	0.002607
Cell Cycle Checkpoints	1	0		1	CLSPN	2.58	0.002658
Focal Adhesion-PI3K-Akt-mTOR-signaling pathway	17	4	FGF18,NGF,ATF4,EIF4EBP1	13	ITGA2,PRLR,IL7R,ITGB8,ANGPT1,EFNA5,FGF7,HGF,PDGFRA,LPAR6,GNG2,PPARGC1A,PFKFB3	2.54	0.002915
Ferroptosis	5	5	SLC3A2,HMOX1,SLC7A11,GCLM,TP53	0		2.48	0.003288
RAF/MAP kinase cascade	1	1	PEBP1	0		2.42	0.003843
WikiPathways Academy: met-1-indirect	3	0		3	HMGCS1,IDI1,HMGCR	2.38	0.004158
Transcriptional cascade regulating adipogenesis	3	2	CEBPG,DDIT3	1	EGR2	2.38	0.004158
Neural Crest Differentiation	8	1	HDAC9	7	RHOB,DLX5,SNAI1,TCF4,ID1,HES1,SOX9	2.31	0.00495
Signaling by the B Cell Receptor (BCR)	1	0		1	BCR	2.3	0.004978
WikiPathways Academy: met-1-last	3	0		3	HMGCS1,IDI1,HMGCR	2.28	0.005191
Immunoregulatory interactions between a Lymphoid and a non-Lymphoid cell	1	1	NCR3LG1	0		2.24	0.005732
WikiPathways Academy: Cholesterol biosynthesis	3	0		3	HMGCS1,IDI1,HMGCR	2.2	0.006364
WikiPathways Academy: met-1-last	3	0		3	HMGCS1,IDI1,HMGCR	2.2	0.006364
WikiPathways Academy: met-1-last	3	0		3	HMGCS1,IDI1,HMGCR	2.2	0.006364
WikiPathways Academy: met-1-last	3	0		3	HMGCS1,IDI1,HMGCR	2.2	0.006364
WikiPathways Academy: wp-publish test	3	0		3	HMGCS1,IDI1,HMGCR	2.2	0.006364
Cholesterol Biosynthesis Pathway	3	0		3	HMGCS1,IDI1,HMGCR	2.2	0.006364
DNA IR-damage and cellular response via ATR	7	1	TP53	6	RAD51,FANCA,CLSPN,EXO1,BARD1,FEN1	2.2	0.006364
Ultraconserved region 339 modulation of tumor suppressor microRNAs in cancer	2	1	TP53	1	CCNE2	2.19	0.006452
miR-517 relationship with ARCN1 and USP1	2	0		2	ID1,ID2	2.19	0.006452
Gastric Cancer Network 1	4	1	E2F7	3	KIF15,MCM4,KIF20B	2.19	0.006492
miR-targeted genes in lymphocytes - TarBase	24	10	IFRD1,SLC38A1,DDX5,HMOX1,TXNRD1,NARS,PSAT1,SLC1A4,IDH1,CLDN1	14	MAP3K8,GPD2,POLA2,FADS2,PRIM1,CDK6,WNT5A,ITGA2,RHOB,RAB27B,METTL7A,RAB30,RDH10,BDNF	2.18	0.006549
Pathways Affected in Adenoid Cystic Carcinoma	6	3	TP53,ERBB2,FOXP2	3	ARID5B,MYBL1,MYCBP	2.16	0.006908
Endochondral Ossification	6	2	ADAMTS5,FGF18	4	BMP6,PTCH1,TGFB2,HMGCS1	2.13	0.007435
ID signaling pathway	3	0		3	ELK3,ID2,ID1	2.11	0.007683
Pathways in clear cell renal cell carcinoma	7	3	SQSTM1,GRB10,PSAT1	4	FASN,PDGFRA,TGFB2,SSPN	2.11	0.007684
Fc epsilon receptor (FCERI) signaling	1	0		1	FOS	2.1	0.007975
Deubiquitination	3	1	USP34	2	BARD1,USP13	2.1	0.008013
Trans-sulfuration and one carbon metabolism	4	4	PSAT1,CBS,CTH,GCLM	0		2.08	0.008255
Gastric Cancer Network 2	4	1	TP53	3	UBE2T,RFC3,ATAD2	2.03	0.009244
Oxidative Stress	4	2	HMOX1,TXNRD1	2	FOS,JUNB	1.99	0.010306
Glucocorticoid Receptor Pathway	6	0		6	ENC1,PDE4B,RGS2,SPRY1,PRRG4,SRGN	1.98	0.010516
miR-targeted genes in leukocytes - TarBase	10	7	IFRD1,SLC1A4,TXNRD1,HMOX1,DDX5,IDH1,SLC7A11	3	RDH10,CDK6,MAP3K8	1.95	0.011092
Hair Follicle Development: Organogenesis (Part 2 of 3)	4	0		4	SNAI1,PTCH1,PDGFRA,WNT5A	1.94	0.011445
Mevalonate pathway	2	0		2	HMGCS1,HMGCR	1.88	0.013087
Hfe effect on hepcidin production	2	0		2	BMP6,ID1	1.88	0.013087
Processing of Capped Intron-Containing Pre-mRNA	2	2	DDX5,SF1	0		1.86	0.013891
Cell Cycle	8	0		8	CCNE2,CDK6,CDC6,MCM3,MCM4,MCM6,TGFB2,CCND3	1.85	0.01409
Brain-Derived Neurotrophic Factor (BDNF) signaling pathway	9	4	SQSTM1,NGF,EIF4EBP1,CDC42	5	VAV3,SORT1,BDNF,FOS,EGR2	1.84	0.014567
Photodynamic therapy-induced HIF-1 survival signaling	4	2	SLC16A1,TP53	2	ANGPT1,TGFA	1.81	0.015333
Mitotic G2-G2/M phases	1	0		1	PHLDA1	1.78	0.016637
Nuclear Receptors	4	0		4	RARB,NR2F1,NR4A1,NR4A2	1.77	0.016793
FTO Obesity Variant Mechanism	2	0		2	ARID5B,PPARGC1A	1.77	0.01715
Kit receptor signaling pathway	5	2	CRKL,GRB10	3	FOS,SNAI1,JUNB	1.73	0.018727
DNA Damage Response (only ATM dependent)	7	3	TP53,CDC42,ERBB2	4	CCND3,LDLR,WNT5A,WNT7B	1.72	0.01922
miR-targeted genes in muscle cell - TarBase	19	9	SLC7A11,IFRD1,ERBB2,CLDN1,TXNRD1,HMOX1,SLC38A1,PSAT1,SLC1A4	10	RDH10,POLA2,GPD2,RAB27B,METTL7A,FADS2,CDK6,WNT5A,ITGA2,RAB30	1.72	0.01927
TCF dependent signaling in response to WNT	2	2	USP34,HECW1	0		1.71	0.019328
Mesodermal Commitment Pathway	9	0		9	ARID5B,SMAD6,TCF4,SNAI1,SLC2A12,INHBA,RARB,VAV3,WDHD1	1.7	0.019932
Focal Adhesion	11	4	ERBB2,CRKL,CDC42,FLNA	7	PDGFRA,HGF,ITGB8,ITGA2,PAK3,CCND3,VAV3	1.69	0.020377
The human immune response to tuberculosis	3	0		3	OAS1,IFITM1,IFIT1	1.67	0.021236
Prader-Willi and Angelman Syndrome	6	1	NGF	5	CDC6,PCSK1,TUBGCP5,CDK6,DLX5	1.62	0.02375
WikiPathways Academy: met-1-second	1	0		1	HMGCS1	1.58	0.026098
Demo	1	0		1	HMGCR	1.58	0.026098
Non-small cell lung cancer	5	2	TP53,ERBB2	3	TGFA,RARB,CDK6	1.56	0.027247
Neural Crest Cell Migration in Cancer	4	0		4	FOS,BDNF,PAK3,SORT1	1.56	0.027352
Oncostatin M Signaling Pathway	5	1	TP53	4	FOS,JUNB,CYR61,LDLR	1.54	0.028871
Twelve loci associated with ADHD	3	2	SLC6A9,FOXP2	1	PCDH7	1.53	0.02944
Prostaglandin Synthesis and Regulation	4	0		4	PTGER2,HSD11B1,PPARGC1A,SOX9	1.5	0.031581
DNA Damage Response	5	1	TP53	4	CDK6,CCNE2,CCND3,RAD51	1.49	0.032299
ESC Pluripotency Pathways	7	1	FGF18	6	WNT5A,PDGFRA,WNT7B,SMAD6,FOS,FGF7	1.49	0.032464
Metastatic brain tumor	3	2	TP53,CDC42	1	CDK6	1.49	0.032495
Follicle Stimulating Hormone (FSH) signaling pathway	3	1	EIF4EBP1	2	SGK1,BDNF	1.49	0.032495
Interleukin-1 family signaling	1	0		1	MAP3K8	1.48	0.033228
T-Cell antigen Receptor (TCR) Signaling Pathway	6	3	CDC42,CRKL,IL1A	3	FOS,VAV3,MAP3K8	1.48	0.033334
Transcriptional regulation by RUNX1	1	0		1	RSPO3	1.48	0.033468
Interleukin-4 and Interleukin-13 signaling	1	1	HMOX1	0		1.47	0.033867
ErbB Signaling Pathway	6	3	NRG1,ERBB2,CRKL	3	TGFA,HBEGF,PAK3	1.46	0.03488
Differentiation Pathway	4	0		4	HGF,INHBA,WNT5A,WNT7B	1.44	0.036172
Signaling by ROBO receptors	2	2	MYO9B,SLIT3	0		1.43	0.037464
Gene regulatory network modelling somitogenesis	2	0		2	EPHA4,HES1	1.42	0.037737
Corticotropin-releasing hormone signaling pathway	6	1	CRHBP	5	JUNB,FOS,NR4A1,TCF4,NR4A2	1.42	0.038109
Cell surface interactions at the vascular wall	2	0		2	ANGPT1,CD2	1.42	0.038453
Epithelial to mesenchymal transition in colorectal cancer	9	3	GDF15,CLDN1,TP53	6	SNAI1,TGFB2,ID1,ID2,WNT5A,WNT7B	1.41	0.0391
Sterol Regulatory Element-Binding Proteins (SREBP) signalling	5	2	SCAP,PRKAB2	3	HMGCR,LDLR,FASN	1.38	0.041943
LncRNA involvement in canonical Wnt signaling and colorectal cancer	6	2	CSNK2A3,ATF3	4	CDK6,CCND3,WNT5A,WNT7B	1.36	0.0433
IL-10 Anti-inflammatory Signaling Pathway	2	2	IL1A,HMOX1	0		1.36	0.043842
HDAC6 interactions	2	0		2	NR4A1,BDNF	1.36	0.043842
Cell migration and invasion through p75NTR	4	1	NGF	3	EFNB2,EFNA5,BDNF	1.33	0.04645
Circadian rhythm related genes	10	5	CIART,DDX5,ATF5,ATF4,TP53	5	ADORA1,PPARGC1A,EGR3,ID2,LGR4	1.33	0.04652
Fcgamma receptor (FCGR) dependent phagocytosis	1	1	LIMK1	0		1.32	0.047336
Integrin cell surface interactions	1	0		1	CD44	1.32	0.047336
Wnt Signaling Pathway and Pluripotency	6	1	TP53	5	WNT5A,LDLR,CCND3,CD44,WNT7B	1.31	0.048913
Complement cascade	1	1	CD55	0		1.31	0.049148
Apoptosis-related network due to altered Notch3 in ovarian cancer	4	2	SQSTM1,NRG1	2	IL7R,VAV3	1.31	0.049248
Prolactin Signaling Pathway	5	3	RPS6KA2,FLNA,EIF4EBP1	2	PRLR,FOS	1.29	0.050783
Mevalonate arm of cholesterol biosynthesis pathway with inhibitors	3	0		3	HMGCS1,HMGCR,IDI1	1.29	0.051515
Evolocumab Mechanism	1	0		1	LDLR	1.29	0.051515
Proprotein convertase subtilisin/kexin type 9 (PCSK9) mediated LDL receptor degradation	1	0		1	LDLR	1.29	0.051515
RANKL/RANK (Receptor activator of NFKB (ligand)) Signaling Pathway	4	2	CDC42,SQSTM1	2	FOS,TNFRSF11B	1.26	0.055115
Phytochemical activity on NRF2 transcriptional activation	2	2	SLC7A11,GCLM	0		1.24	0.05704
ATF6 (ATF6-alpha) activates chaperone genes	2	2	DDIT3,ATF4	0		1.24	0.05704
Apoptosis Modulation and Signaling	2	2	TP53,AIFM2	0		1.24	0.05704
Type 2 papillary renal cell carcinoma	3	0		3	EGLN3,TGFB2,TGFA	1.23	0.058229
p38 MAPK Signaling Pathway	3	2	CDC42,DDIT3	1	TGFB2	1.23	0.058229
Signaling of Hepatocyte Growth Factor Receptor	3	1	CRKL	2	FOS,HGF	1.23	0.058229
VEGFA-VEGFR2 Signaling Pathway	11	6	CDC42,LIMK1,GRB10,ATF4,HERPUD1,HDAC9	5	F3,EGR3,HBEGF,RCAN1,CTGF	1.2	0.062776
Regulation of Actin Cytoskeleton	8	3	LIMK1,CDC42,FGF18	5	BDKRB1,FGF7,PAK3,BDKRB2,PDGFRA	1.2	0.062939
TCR signaling	1	0		1	PTPN22	1.17	0.067302
MET in type 1 papillary renal cell carcinoma	4	2	CRKL,CDC42	2	HGF,PAK3	1.17	0.067925
Signaling Pathways in Glioblastoma	5	2	ERBB2,TP53	3	ERRFI1,PDGFRA,CDK6	1.16	0.068683
ESR-mediated signaling	1	1	DDX5	0		1.16	0.069152
Protein alkylation leading to liver fibrosis	4	1	IL1A	3	CTGF,TNFSF10,PDGFRA	1.15	0.071348
ACE Inhibitor Pathway	2	0		2	BDKRB1,BDKRB2	1.15	0.071417
G13 Signaling Pathway	3	2	LIMK1,CDC42	1	PAK3	1.12	0.076152
Androgen Receptor Network in Prostate Cancer	6	3	SPINK1,CRKL,EIF4EBP1	3	SPRY1,HGF,FOS	1.11	0.078213
OAS antiviral response	2	1	FLNA	1	OAS1	1.1	0.078998
4-hydroxytamoxifen, Dexamethasone, and Retinoic Acids Regulation of p27 Expression	2	1	EIF4EBP1	1	PBK	1.1	0.078998
Neural Crest Cell Migration during Development	3	0		3	FOS,BDNF,PAK3	1.09	0.08097
Bladder Cancer	3	2	ERBB2,TP53	1	HBEGF	1.07	0.085917
LTF danger signal response pathway	2	2	IL1A,LTF	0		1.06	0.086816
TGF-B Signaling in Thyroid Cells for Epithelial-Mesenchymal Transition	2	0		2	ID1,SNAI1	1.06	0.086816
Farnesoid X Receptor Pathway	2	1	SLCO2B1	1	PPARGC1A	1.06	0.086816
Glutathione metabolism	2	2	IDH1,GCLM	0		1.02	0.094853
Proposed models for the context-dependent roles of &beta;-TRCP in regulating the Wnt signaling.	5	1	HDAC9	4	CD44,WNT5A,WNT7B,LGR4	1.02	0.096166
PIP3 activates AKT signaling	1	0		1	NR4A1	1.02	0.096546
Signaling by FGFR2	1	1	ESRP1	0		1.01	0.098236
Host Interactions of HIV factors	2	0		2	ELMO1,APOBEC3G	1	0.100004
WikiPathways Tutorial: demo_step3	1	0		1	HMGCR	1	0.100381
Neurotransmitter uptake and metabolism In glial cells	1	1	SLC38A1	0		1	0.100381
Imatinib and Chronic Myeloid Leukemia	2	0		2	BCR,PDGFRA	0.99	0.103093
Selenium Metabolism and Selenoproteins	3	1	TXNRD1	2	DIO2,FOS	0.97	0.106916
Integrated Lung Cancer Pathway	3	1	ERBB2	2	TGFA,FOS	0.97	0.106916
miRNA Regulation of DNA Damage Response	5	1	TP53	4	RAD51,CCND3,CCNE2,CDK6	0.94	0.113508
RAC1/PAK1/p38/MMP2 Pathway	4	3	TP53,EIF4EBP1,ERBB2	1	RAD51	0.94	0.114479
Envelope proteins and their potential roles in EDMD physiopathology	3	0		3	TGFB2,TMPO,CTGF	0.93	0.118094
NRF2-ARE regulation	2	2	SLC7A11,GCLM	0		0.92	0.120119
Chromosomal and microsatellite instability in colorectal cancer	4	2	RALA,TP53	2	TGFB2,FOS	0.91	0.123326
TNFs bind their physiological receptors	3	2	EDA2R,TNFSF8	1	TNFRSF11B	0.91	0.123839
WikiPathways Academy - TEST	2	0		2	HMGCR,HMGCS1	0.91	0.123864
Sandbox Pathway	1	1	TP53	0		0.91	0.123864
miR-targeted genes in epithelium - TarBase	14	9	IFRD1,SLC1A4,IDH1,SLC38A1,CLDN1,PSAT1,NARS,HMOX1,DDX5	5	MAP3K8,RHOB,CDK6,WNT5A,RDH10	0.9	0.124727
Senescence and Autophagy in Cancer	6	3	TP53,SQSTM1,IL1A	3	CD44,CDK6,INHBA	0.89	0.128179
Trans-sulfuration pathway	3	3	GCLM,CBS,CTH	0		0.89	0.129683
Exercise-induced Circadian Regulation	3	1	HERPUD1	2	TUBB3,IDI1	0.89	0.129683
Aryl Hydrocarbon Receptor Pathway	3	1	SLC7A5	2	JUNB,HES1	0.89	0.129683
Thymic Stromal LymphoPoietin (TSLP) Signaling Pathway	3	1	EIF4EBP1	2	STAT4,IL7R	0.89	0.129683
Myometrial Relaxation and Contraction Pathways	7	3	ATF4,ATF5,ATF3	4	FOS,RGS2,GNG2,PDE4B	0.88	0.130569
Nucleotide Excision Repair	1	1	TCEA1	0		0.87	0.135681
HIV Life Cycle	2	1	TCEA1	1	FEN1	0.87	0.135705
Hypothesized Pathways in Pathogenesis of Cardiovascular Disease	2	1	FLNA	1	CTGF	0.86	0.137773
IL-7 Signaling Pathway	2	0		2	IL7,IL7R	0.86	0.137773
Degradation of the extracellular matrix	1	0		1	CD44	0.86	0.139185
Synaptic signaling pathways associated with autism spectrum disorder	3	2	PRKAB2,EIF4EBP1	1	BDNF	0.85	0.141655
Selective serotonin reuptake inhibitors lead to several adverse outcomes	1	0		1	BDNF	0.83	0.146734
Demo_complete	1	0		1	HMGCR	0.83	0.146734
Cholesterol biosynthesis	2	0		2	DHCR24,HMGCS1	0.83	0.1468
One carbon metabolism and related pathways	3	3	CTH,GCLM,DMGDH	0		0.81	0.153978
Vitamin B12 Metabolism	3	2	CBS,CTH	1	LDLR	0.81	0.153978
Adipogenesis	6	2	DDIT3,TRIB3	4	PPARGC1A,NR2F1,PRLR,EGR2	0.8	0.159458
Phosphodiesterases in neuronal function	3	0		3	GUCY1B3,PDE4B,PDE7A	0.8	0.160262
Cardiac Progenitor Differentiation	3	1	NRG1	2	INHBA,PDGFRA	0.8	0.160262
WikiPathways Academy: fig-met-1-fourth	1	0		1	FASN	0.77	0.169009
MicroRNA for Targeting Cancer Growth and Vascularization in Glioblastoma	1	0		1	HES1	0.77	0.169009
TGF-beta Signaling Pathway	6	3	TP53,CDC42,ATF3	3	FOS,JUNB,ITGA2	0.77	0.170004
TGF-beta Receptor Signaling	3	0		3	SMAD6,INHBA,FOS	0.76	0.173055
Lipid Metabolism Pathway	2	1	PRKAB2	1	FASN	0.76	0.174535
Pyrimidine metabolism	4	0		4	RRM2,UPRT,PRIM1,POLA2	0.75	0.176657
Hepatitis C and Hepatocellular Carcinoma	3	1	TP53	2	RRM2,CD44	0.75	0.179557
Cytokines and Inflammatory Response	2	1	IL1A	1	IL7	0.74	0.183959
Activation of anterior HOX genes in hindbrain development during early embryogenesis	1	0		1	EGR2	0.72	0.19052
Gastric acid production	1	1	MUC6	0		0.72	0.190703
Signaling by NOTCH1	1	0		1	HES1	0.72	0.190966
Pre-NOTCH Expression and Processing	1	0		1	POGLUT1	0.72	0.191277
Alzheimers Disease	1	1	TP53	0		0.72	0.191277
MAPK6/MAPK4 signaling	1	0		1	CCND3	0.72	0.192688
Interferon type I signaling pathways	3	2	CRKL,EIF4EBP1	1	STAT4	0.71	0.192754
DNA IR-Double Strand Breaks (DSBs) and cellular response via ATM	3	1	TP53	2	RAD51,EXO1	0.71	0.192754
Integrin-mediated Cell Adhesion	5	1	CDC42	4	VAV3,PAK3,ITGA2,ITGB8	0.71	0.193322
Statin Pathway	2	0		2	LDLR,HMGCR	0.71	0.193453
Tumor suppressor activity of SMARCB1	2	0		2	PTCH1,CDK6	0.71	0.193453
Oxidative Stress Induced Senescence	1	0		1	FOS	0.71	0.194796
Preimplantation Embryo	3	2	DDIT3,MXD1	1	MYBL1	0.7	0.199441
Liver steatosis AOP	5	2	ABCC2,PRKAB2	3	LDLR,PPARGC1A,FASN	0.7	0.199608
Sudden Infant Death Syndrome (SIDS) Susceptibility Pathways	7	3	NGF,IL1A,HDAC9	4	PPARGC1A,HES1,BDNF,SLC1A3	0.69	0.20229
Monoamine Transport	2	1	FBXO32	1	TNFRSF11B	0.69	0.203009
White fat cell differentiation	2	1	DDIT3	1	EGR2	0.69	0.203009
miRNA regulation of p53 pathway in prostate cancer	2	1	TP53	1	SESN3	0.69	0.203009
Ovarian Infertility Genes	2	0		2	PRLR,PTGER2	0.69	0.203009
Constitutive Androstane Receptor Pathway	2	1	ABCC2	1	PPARGC1A	0.69	0.203009
Methylation Pathways	1	0		1	HNMT	0.67	0.211832
DNA Mismatch Repair	1	0		1	EXO1	0.67	0.211832
MicroRNA network associated with chronic lymphocytic leukemia	1	1	TP53	0		0.67	0.211832
Macrophage markers	1	0		1	F3	0.67	0.211832
Metabolism of Spingolipids in ER and Golgi apparatus	1	0		1	B3GALT1	0.67	0.211832
Hypothetical Craniofacial Development Pathway	1	0		1	ARHGAP29	0.67	0.211832
Cytosine methylation	1	1	IDH1	0		0.67	0.211832
Glucocorticoid and Mineralcorticoid Metabolism	1	0		1	HSD11B1	0.67	0.211832
Folate-Alcohol and Cancer Pathway Hypotheses	1	1	CBS	0		0.67	0.211832
Signal transduction through IL1R	2	1	IL1A	1	TGFB2	0.67	0.212616
Pregnane X Receptor pathway	2	1	ABCC2	1	PPARGC1A	0.67	0.212616
TP53 Network	2	1	TP53	1	TNFSF10	0.67	0.212616
Integrated Breast Cancer Pathway	7	3	GRN,RALA,CDC42	4	SMAD6,RAD51,BARD1,DAG1	0.67	0.214943
Mammary gland development pathway - Pregnancy and lactation (Stage 3 of 4)	2	1	ERBB2	1	PRLR	0.65	0.222265
Fluoropyrimidine Activity	2	1	TP53	1	RRM2	0.65	0.222265
Endometrial cancer	3	2	ERBB2,TP53	1	FOS	0.64	0.2267
MECP2 and Associated Rett Syndrome	3	0		3	DLX5,BDNF,SGK1	0.64	0.2267
Nuclear Receptors in Lipid Metabolism and Toxicity	2	1	ABCC2	1	RARB	0.63	0.231948
Interleukin-1 Induced Activation of NF-kappa-B	1	1	SQSTM1	0		0.63	0.23241
Composition of Lipid Particles	1	0		1	LDLR	0.63	0.23241
Liver X Receptor Pathway	1	0		1	FASN	0.63	0.23241
Mammary gland development pathway - Involution (Stage 4 of 4)	1	1	TP53	0		0.63	0.23241
Nifedipine Activity	1	0		1	BDKRB2	0.63	0.23241
Human Thyroid Stimulating Hormone (TSH) signaling pathway	3	0		3	CCND3,FOS,GNG2	0.61	0.247583
Angiogenesis overview	3	1	CDC42	2	DAG1,ANGPT1	0.61	0.247583
Metapathway biotransformation Phase I and II	2	0		2	HS3ST3A1,HNMT	0.61	0.248203
Wnt Signaling in Kidney Disease	2	0		2	WNT5A,WNT7B	0.6	0.251381
Nucleotide GPCRs	1	0		1	ADORA1	0.6	0.252452
PTF1A related regulatory pathway	1	0		1	HES1	0.6	0.252452
miRNAs involved in DNA damage response	3	1	TP53	2	CDK6,CCND3	0.59	0.25461
Sleep regulation	2	0		2	FOS,ADORA1	0.58	0.261115
Folate Metabolism	3	2	CBS,CTH	1	LDLR	0.58	0.261664
mRNA Processing	1	0		1	SNRPF	0.57	0.267844
Hedgehog 'on' state	1	0		1	PTCH1	0.57	0.268135
Eukaryotic Translation Initiation	1	1	EIF4EBP1	0		0.57	0.268429
RalA downstream regulated genes	1	1	CDC42	0		0.57	0.271971
Bone Morphogenic Protein (BMP) Signalling and Regulation	1	0		1	SMAD6	0.57	0.271971
Hedgehog 'off' state	1	0		1	PTCH1	0.56	0.273159
p75 NTR receptor-mediated signalling	1	1	SQSTM1	0		0.56	0.277837
Ectoderm Differentiation	6	1	EDA2R	5	TNFRSF11B,FOXL1,STC1,ST8SIA4,PDE7A	0.55	0.279217
Fatty acyl-CoA biosynthesis	2	1	ELOVL7	1	FASN	0.55	0.280587
RHO GTPases activate PAKs	3	2	LIMK1,FLNA	1	PAK3	0.55	0.280587
Selenium Micronutrient Network	4	2	CBS,CTH	2	DIO2,LDLR	0.54	0.289485
ATM Signaling Pathway	2	1	TP53	1	RAD51	0.54	0.29031
Serotonin and anxiety-related events	1	0		1	FOS	0.54	0.290982
EDA Signalling in Hair Follicle Development	1	0		1	PTCH1	0.54	0.290982
WikiPathways Academy: fig-met-1-last	1	0		1	FASN	0.54	0.290982
Development of pulmonary dendritic cells and macrophage subsets	1	0		1	ID2	0.54	0.290982
HDR through MMEJ (alt-NHEJ)	1	0		1	FEN1	0.54	0.290982
TRAIL signaling	1	0		1	TNFSF10	0.54	0.290982
Uptake and function of diphtheria toxin	1	1	TXNRD1	0		0.54	0.290982
Estrogen Receptor Pathway	1	0		1	PDK4	0.54	0.290982
Mammary gland development pathway - Puberty (Stage 2 of 4)	1	1	ERBB2	0		0.54	0.290982
Irinotecan Pathway	1	1	ABCC2	0		0.54	0.290982
Homologous recombination	1	0		1	RAD51	0.54	0.290982
Mitotic G1-G1/S phases	3	0		3	RRM2,CDC6,GMNN	0.53	0.298447
IL-2 Signaling Pathway	2	1	CRKL	1	FOS	0.52	0.300016
Metabolic reprogramming in colon cancer	2	1	PSAT1	1	FASN	0.52	0.300016
Splicing factor NOVA regulated synaptic proteins	2	1	MAP4	1	EFNA5	0.52	0.300016
ncRNAs involved in Wnt signaling in hepatocellular carcinoma	4	1	CSNK2A3	3	CCND3,WNT5A,WNT7B	0.52	0.300603
Nonalcoholic fatty liver disease	6	6	IL1A,MLXIPL,PRKAB2,CDC42,ATF4,DDIT3	0		0.52	0.30406
fig-met-1-last-solution	1	0		1	FASN	0.51	0.309497
ERK Pathway in Huntington's Disease	1	0		1	BDNF	0.51	0.309497
LncRNA-mediated mechanisms of therapeutic resistance	1	1	TP53	0		0.51	0.309497
alpha-linolenic (omega3) and linoleic (omega6) acid metabolism	1	0		1	FADS2	0.51	0.309497
Fas Ligand (FasL) pathway and Stress induction of Heat Shock Proteins (HSP) regulation	2	1	IL1A	1	LMNB1	0.51	0.3097
Hippo-Merlin Signaling Dysregulation	6	0		6	ITGA2,ITGB8,PDGFRA,CD44,PAK3,CTGF	0.5	0.313416
tRNA Aminoacylation	2	2	NARS,AARS	0		0.5	0.319357
Insulin Signaling	6	4	TRIB3,EIF4EBP1,RPS6KA2,GRB10	2	FOS,MAP3K8	0.49	0.322063
Regulation of sister chromatid separation at the metaphase-anaphase transition	1	0		1	CENPE	0.48	0.32753
GPR40 Pathway	1	0		1	PLCE1	0.48	0.32753
GP1b-IX-V activation signalling	1	1	FLNA	0		0.48	0.32753
HDR through Homologous Recombination (HRR) or Single Strand Annealing (SSA)	2	0		2	XRCC2,RAD51	0.48	0.332975
RNA Polymerase II Transcription	2	2	AFF4,TCEA1	0		0.47	0.337066
Tryptophan metabolism	2	1	WARS	1	DHCR24	0.47	0.338566
Translation inhibitors in chronically activated PDGFRA cells	2	2	RPS6KA2,EIF4EBP1	0		0.47	0.338566
Mechanoregulation and pathology of YAP/TAZ via Hippo and non-Hippo mechanisms	2	0		2	PAK3,ITGB8	0.47	0.338566
Interleukin-7 signaling	2	0		2	IL7,IL7R	0.47	0.338566
Hedgehog Signaling Pathway	1	0		1	PTCH1	0.46	0.345093
TCA Cycle and Deficiency of Pyruvate Dehydrogenase complex (PDHc)	1	1	IDH1	0		0.46	0.345093
Quercetin and Nf-kB/ AP-1 Induced Cell Apoptosis	1	0		1	FOS	0.46	0.345093
Deregulation of Rab and Rab Effector Genes in Bladder Cancer	1	0		1	RAB27B	0.46	0.345093
Codeine and Morphine Metabolism	1	1	ABCC2	0		0.46	0.345093
Histidine, lysine, phenylalanine, tyrosine, proline and tryptophan catabolism	2	1	CRYM	1	HNMT	0.46	0.348109
Energy Metabolism	2	1	PRKAB2	1	PPARGC1A	0.46	0.348109
Cells and Molecules involved in local acute inflammatory response	1	1	IL1A	0		0.44	0.362197
Serotonin and anxiety	1	0		1	FOS	0.44	0.362197
Canonical and Non-Canonical TGF-B signaling	1	0		1	LOXL1	0.44	0.362197
Regulation of Wnt/B-catenin Signaling by Small Molecule Compounds	1	0		1	TCF4	0.44	0.362197
Osteoblast Signaling	1	0		1	PDGFRA	0.44	0.362197
Drug Induction of Bile Acid Pathway	1	1	ABCC2	0		0.44	0.362197
JAK/STAT	5	3	FLNA,EIF4EBP1,CDC42	2	FOS,PRLR	0.44	0.36422
IL-3 Signaling Pathway	2	1	CRKL	1	FOS	0.44	0.367052
Semaphorin interactions	1	1	LIMK1	0		0.43	0.375118
Plasma lipoprotein assembly, remodeling, and clearance	1	0		1	LDLR	0.43	0.375273
Sphingolipid metabolism	1	0		1	UGT8	0.43	0.375543
Gene Silencing by RNA	1	0		1	MYBL1	0.42	0.375926
Mitochondrial biogenesis	1	0		1	PPARGC1A	0.42	0.375926
Opioid Signalling	1	0		1	PDE4B	0.42	0.37642
Costimulation by the CD28 family	1	0		1	MAP3K8	0.42	0.377023
Circadian Clock	1	0		1	PPARGC1A	0.42	0.377023
TP53 Regulates Transcription of Cell Death Genes	1	1	AIFM2	0		0.42	0.377733
Sulfation Biotransformation Reaction	1	0		1	PAPSS2	0.42	0.378856
Platelet-mediated interactions with vascular and circulating cells	1	0		1	TGFB2	0.42	0.378856
Simplified Interaction Map Between LOXL4 and Oxidative Stress Pathway	1	0		1	FGF7	0.42	0.378856
Mitotic Telophase/Cytokinesis	1	0		1	KIF23	0.42	0.378856
DNA Double Strand Break Response	1	0		1	BARD1	0.42	0.379466
GPCRs, Other	1	1	GPR84	0		0.42	0.379466
ABC-family proteins mediated transport	1	1	ABCC2	0		0.42	0.381604
Signaling by NTRK1 (TRKA)	1	1	CRKL	0		0.41	0.385535
Wnt Signaling Pathway	2	0		2	CDK6,TCF4	0.41	0.385777
Synaptic Vesicle Pathway	2	1	SLC38A1	1	SLC1A3	0.41	0.385777
Kinesins	2	0		2	CENPE,KIF15	0.4	0.395049
Metabolic pathway of LDL, HDL and TG, including diseases	1	0		1	LDLR	0.4	0.395081
Nucleotide Metabolism	1	0		1	RRM2	0.4	0.395081
Mitochondrial Gene Expression	1	0		1	PPARGC1A	0.4	0.395081
Overview of nanoparticle effects	1	1	HMOX1	0		0.4	0.395081
Small Ligand GPCRs	1	0		1	PTGER2	0.4	0.395081
Angiopoietin Like Protein 8 Regulatory Pathway	5	2	EIF4EBP1,RPS6KA2	3	DIO2,FASN,MAP3K8	0.4	0.402043
Fragile X Syndrome	5	1	SLC16A1	4	BDNF,CDC6,DAG1,EPHA4	0.39	0.406571
Hereditary leiomyomatosis and renal cell carcinoma pathway	1	1	TP53	0		0.39	0.410882
BMP Signaling Pathway in Eyelid Development	1	0		1	TGFA	0.39	0.410882
Olfactory bulb development and olfactory learning	1	0		1	ID2	0.39	0.410882
Mismatch Repair	1	0		1	EXO1	0.37	0.426271
Nicotine Activity on Dopaminergic Neurons	1	0		1	GNG2	0.37	0.426271
Endoderm Differentiation	5	1	RAB38	4	WDHD1,TCF4,SLC2A12,VAV3	0.36	0.433103
Pathogenic Escherichia coli infection	3	2	CDC42,CLDN1	1	TUBB3	0.36	0.435436
Transcription factor regulation in adipogenesis	1	0		1	PPARGC1A	0.36	0.44126
Parkin-Ubiquitin Proteasomal System pathway	3	0		3	TUBB3,PSMC6,HSPA2	0.35	0.441836
Calcium Regulation in the Cardiac Cell	2	0		2	GNG2,RGS2	0.35	0.445016
Arrhythmogenic Right Ventricular Cardiomyopathy	3	0		3	ITGB8,ITGA2,DAG1	0.35	0.445207
Peptide GPCRs	3	0		3	BDKRB2,BDKRB1,MC1R	0.35	0.448683
Fatty Acid Biosynthesis	1	0		1	FASN	0.34	0.455857
Leptin signaling pathway	3	3	ERBB2,EIF4EBP1,CDC42	0		0.34	0.459699
Branched-chain amino acid catabolism	1	1	HIBCH	0		0.33	0.470074
Caspase activation via Dependence Receptors in the absence of ligand	1	1	UNC5B	0		0.33	0.470074
IL1 and megakaryocytes in obesity	1	0		1	HBEGF	0.33	0.470074
Prolactin receptor signaling	1	0		1	PRLR	0.33	0.470074
Primary Focal Segmental Glomerulosclerosis FSGS	3	1	CLDN1	2	PLCE1,DAG1	0.33	0.471489
Relationship between inflammation, COX-2 and EGFR	1	0		1	PTGER2	0.32	0.483919
The effect of progerin on the involved genes in Hutchinson-Gilford Progeria Syndrome	1	1	TP53	0		0.32	0.483919
MTHFR deficiency	1	0		1	HNMT	0.32	0.483919
Physiological and Pathological Hypertrophy of the Heart	1	0		1	FOS	0.32	0.483919
Ras Signaling	6	2	RALA,CDC42	4	PDGFRA,GNG2,PAK3,PLCE1	0.31	0.486376
Activation of gene expression by SREBF (SREBP)	3	0		3	IDI1,HMGCS1,FASN	0.31	0.492531
Steatosis AOP	1	0		1	FASN	0.3	0.497404
YAP1- and WWTR1 (TAZ)-stimulated gene expression	1	0		1	CTGF	0.3	0.497404
Angiogenesis	1	0		1	PDGFRA	0.3	0.497404
Androgen receptor signaling pathway	3	2	CDC42,FLNA	1	RHOB	0.3	0.505809
Ciliary landscape	7	3	CBS,LCN2,DDX5	4	MCM3,MCM4,MCM6,PSMC6	0.29	0.513186
Hematopoietic Stem Cell Differentiation	3	1	IL1A	2	FOS,RCAN1	0.28	0.519455
TNF alpha Signaling Pathway	1	0		1	MAP3K8	0.28	0.522918
SUMOylation of intracellular receptors	1	0		1	NR4A2	0.28	0.523058
Viral Acute Myocarditis	1	1	CD55	0		0.28	0.523307
Regulation of RUNX1 Expression and Activity	1	0		1	CDK6	0.28	0.523328
RUNX1 regulates genes involved in megakaryocyte differentiation and platelet function	1	0		1	NR4A3	0.28	0.523672
Metabolism of water-soluble vitamins and cofactors	1	0		1	FASN	0.28	0.52474
Signaling by PTK6	1	1	GPNMB	0		0.28	0.52715
Electron Transport Chain (OXPHOS system in mitochondria)	1	1	SLC25A27	0		0.28	0.529265
Regulatory circuits of the STAT3 signaling pathway	3	1	IL20RB	2	IL7R,PDGFRA	0.27	0.535785
Selective expression of chemokine receptors during T-cell polarization	1	0		1	TGFB2	0.27	0.535785
PDGFR-beta pathway	1	0		1	FOS	0.27	0.535785
Canonical and Non-canonical Notch signaling	1	0		1	HES1	0.27	0.535785
Dopaminergic Neurogenesis	1	0		1	NR4A2	0.26	0.547917
Wnt Signaling	4	1	CSNK2A3	3	CCND3,WNT5A,WNT7B	0.26	0.549318
Ethanol effects on histone modifications	1	1	HDAC9	0		0.25	0.559732
PI3K-AKT-mTOR signaling pathway and therapeutic opportunities	1	1	GRB10	0		0.25	0.559732
Development and heterogeneity of the ILC family	1	0		1	ID2	0.24	0.571239
Initiation of transcription and translation elongation at the HIV-1 LTR	1	1	HDAC9	0		0.24	0.571239
Serotonin HTR1 Group and FOS Pathway	1	0		1	FOS	0.23	0.582446
Resistin as a regulator of inflammation	1	0		1	PLCE1	0.23	0.582446
BDNF-TrkB Signaling	1	0		1	BDNF	0.23	0.582446
Alpha 6 Beta 4 signaling pathway	1	1	EIF4EBP1	0		0.23	0.582446
Apoptotic execution phase	2	0		2	CLSPN,LMNB1	0.23	0.590336
Transcriptional Regulation by MECP2	2	0		2	BDNF,SGK1	0.23	0.590793
Transcriptional regulation by RUNX3	2	0		2	CTGF,HES1	0.23	0.593305
Human Complement System	2	1	PTX3	1	ITGA2	0.23	0.593305
Fatty Acid Beta Oxidation	1	0		1	GPD2	0.23	0.593361
Integration of energy metabolism	2	1	MLXIPL	1	FASN	0.23	0.594097
GABA receptor Signaling	1	0		1	GABRB1	0.22	0.603991
Photodynamic therapy-induced NF-kB survival signaling	1	1	IL1A	0		0.22	0.603991
miR-targeted genes in squamous cell - TarBase	5	4	HMOX1,TXNRD1,SLC38A1,IDH1	1	MAP3K8	0.21	0.614502
Chemokine signaling pathway	5	2	CRKL,CDC42	3	GNG2,ELMO1,VAV3	0.2	0.625271
Nucleobase catabolism	1	0		1	NDP	0.2	0.627046
RNA Polymerase III Transcription	1	0		1	NDP	0.2	0.631351
Regulation of lipid metabolism by Peroxisome proliferator-activated receptor alpha (PPARalpha)	3	2	TXNRD1,TRIB3	1	HMGCS1	0.2	0.633816
IL-1 signaling pathway	2	2	SQSTM1,IL1A	0		0.18	0.655549
Complement and Coagulation Cascades	2	0		2	F3,BDKRB1	0.17	0.670815
Dengue-2 Interactions with Complement and Coagulation Cascades	2	0		2	F3,BDKRB1	0.17	0.674072
Transcriptional Regulation by E2F6	2	0		2	RRM2,RAD51	0.16	0.684152
miRNAs involvement in the immune response in sepsis	2	2	IL1A,LCN2	0		0.16	0.687599
Fanconi Anemia Pathway	2	0		2	UBE2T,FANCA	0.15	0.708894
Gene and protein expression by JAK-STAT signaling after Interleukin-12 stimulation	2	1	CDC42	1	LMNB1	0.14	0.71977
DNA Damage/Telomere Stress Induced Senescence	1	0		1	LMNB1	0.14	0.725213
Transcriptional activity of SMAD2/SMAD3:SMAD4 heterotrimer	1	0		1	JUNB	0.14	0.725907
Meiotic synapsis	1	0		1	HSPA2	0.14	0.725907
Cytoplasmic Ribosomal Proteins	1	1	RPS6KA2	0		0.14	0.731295
RNA Polymerase I Transcription	1	0		1	PTRF	0.13	0.735676
Allograft Rejection	3	2	IL1A,CD55	1	PDGFRA	0.13	0.738223
Regulation of DNA replication	3	0		3	CDC6,MCM3,GMNN	0.13	0.740985
Pathways Regulating Hippo Signaling	3	2	PRKAB2,CDC42	1	PDGFRA	0.13	0.743943
Signaling by NOTCH3	3	0		3	DLGAP5,HES1,TACC3	0.12	0.752094
Transport of inorganic cations/anions and amino acids/oligopeptides	3	2	SLC1A4,SLC38A1	1	SLC4A4	0.12	0.759265
Thermogenesis	3	2	RPS6KA2,PRKAB2	1	PPARGC1A	0.12	0.761134
SUMOylation of transcription cofactors	2	1	DDX5	1	PPARGC1A	0.11	0.772344
Signaling by NOTCH4	2	0		2	TACC3,HES1	0.11	0.772402
Class B/2 (Secretin family receptors)	2	2	CD55,CRHBP	0		0.11	0.773788
Ebola Virus Pathway on Host	4	2	CDC42,FLNA	2	ITGA2,RHOB	0.11	0.784998
Synthesis of DNA	4	0		4	MCM3,FEN1,CDC6,GINS1	0.1	0.790273
Regulation of toll-like receptor signaling pathway	4	1	SQSTM1	3	SMAD6,MAP3K8,FOS	0.1	0.797435
Toll-like Receptor Signaling Pathway	2	0		2	MAP3K8,FOS	0	1
Type II interferon signaling (IFNG)	1	0		1	OAS1	0	1
Notch Signaling Pathway	1	0		1	HES1	0	1
Interactions between immune cells and microRNAs in tumor microenvironment	1	0		1	TGFB2	0	1
GPCRs, Class A Rhodopsin-like	6	1	GPR1	5	BDKRB2,BDKRB1,MC1R,PTGER2,ADORA1	0	1
Overview of leukocyte-intrinsic Hippo pathway functions	1	0		1	BCR	0	1
Genes related to primary cilium development (based on CRISPR)	2	1	TUBE1	1	TXNDC15	0	1
DNA Replication Pre-Initiation	2	0		2	CDC6,GMNN	0	1
Transcriptional regulation by RUNX2	2	0		2	SMAD6,SOX9	0	1
Non-genomic actions of 1,25 dihydroxyvitamin D3	2	0		2	PLCE1,OAS1	0	1
Rett syndrome causing genes	1	0		1	TCF4	0	1
Methionine metabolism leading to Sulphur Amino Acids and related disorders	1	1	CTH	0		0	1
Hedgehog Signaling Pathway	1	0		1	PTCH1	0	1
Mevalonate arm of cholesterol biosynthesis pathway	3	0		3	HMGCS1,HMGCR,IDI1	0	1
Triglyceride metabolism	1	0		1	GPD2	0	1
Deregulated CDK5 triggers multiple neurodegenerative pathways in Alzheimer's disease models	1	0		1	LMNB1	0	1
Antimicrobial peptides	1	1	LTF	0		0	1
Transcriptional regulation by the AP-2 (TFAP2) family of transcription factors	2	1	ERBB2	1	ATAD2	0	1
Interconversion of nucleotide di- and triphosphates	1	0		1	NDP	0	1
Interleukin-12 family signaling	1	0		1	STAT4	0	1
NO/cGMP/PKG mediated Neuroprotection	1	0		1	GUCY1B3	0	1
miRNA regulation of prostate cancer signaling pathways	1	1	TP53	0		0	1
PPAR signaling pathway	1	0		1	FADS2	0	1
Oxidative Damage	1	1	CDC42	0		0	1
Microglia Pathogen Phagocytosis Pathway	1	0		1	VAV3	0	1
RIG-I-like Receptor Signaling	1	1	TRIM25	0		0	1
Retinoid metabolism and transport	1	0		1	LDLR	0	1
SUMOylation of transcription factors	1	1	TP53	0		0	1
Interleukin-20 family signaling	1	1	IL20RB	0		0	1
Regulation of TP53 Expression and Degradation	2	1	TP53	1	SGK1	0	1
TP53 Regulates Transcription of Cell Cycle Genes	2	1	E2F7	1	E2F8	0	1
Association Between Physico-Chemical Features and Toxicity Associated Pathways	1	0		1	TGFA	0	1
IL-6 signaling pathway	1	0		1	JUNB	0	1
Surfactant metabolism	1	0		1	CKAP4	0	1
Cargo concentration in the ER	1	1	CTAGE5	0		0	1
Mitophagy	1	1	SQSTM1	0		0	1
Regulation of beta-cell development	1	0		1	HES1	0	1
G Protein Signaling Pathways	2	0		2	PDE4B,PDE7A	0	1
Resolution of Abasic Sites (AP sites)	1	0		1	FEN1	0	1
Oncogene Induced Senescence	1	0		1	ID1	0	1
Copper homeostasis	1	1	TP53	0		0	1
MAP kinase activation	1	0		1	MAP3K8	0	1
M/G1 Transition	2	0		2	CDC6,GMNN	0	1
Transcriptional regulation of white adipocyte differentiation	3	0		3	CCND3,EGR2,PPARGC1A	0	1
Glycerophospholipid biosynthesis	3	1	GPCPD1	2	GPD2,LPCAT1	0	1
Regulation of Hypoxia-inducible Factor (HIF) by oxygen	2	0		2	CITED2,CA9	0	1
Signaling by NOTCH2	1	0		1	HES1	0	1
Metabolism of non-coding RNA	1	0		1	SNRPF	0	1
Meiotic recombination	1	0		1	RAD51	0	1
Notch Signaling	1	0		1	HES1	0	1
Neurotoxicity of clostridium toxins	1	0		1	VAMP1	0	1
Arachidonic acid metabolism	1	1	ALOXE3	0		0	1
Structural Pathway of Interleukin 1 (IL-1)	1	1	IL1A	0		0	1
Apoptosis	2	1	TP53	1	TNFSF10	0	1
PDGF Pathway	1	1	CDC42	0		0	1
Amyotrophic lateral sclerosis (ALS)	1	1	TP53	0		0	1
Parkinsons Disease Pathway	1	0		1	CCNE2	0	1
Histone Modifications	1	1	SMYD3	0		0	1
Interleukin-11 Signaling Pathway	1	0		1	ITGA2	0	1
AGE/RAGE pathway	1	1	CDC42	0		0	1
B Cell Receptor Signaling Pathway	2	2	CDC42,CRKL	0		0	1
Regulation of Microtubule Cytoskeleton	1	1	CDC42	0		0	1
Cell Differentiation - Index expanded	1	0		1	ID2	0	1
miRs in Muscle Cell Differentiation	1	0		1	ID2	0	1
Unfolded Protein Response (UPR)	1	1	ATF4	0		0	1
Transport of vitamins, nucleosides, and related molecules	1	1	SLCO2B1	0		0	1
Telomere Maintenance	1	0		1	FEN1	0	1
Signaling by Insulin receptor	1	1	GRB10	0		0	1
Netrin-1 signaling	1	1	UNC5B	0		0	1
MAPK targets/ Nuclear events mediated by MAP kinases	1	0		1	FOS	0	1
Interferon alpha/beta signaling	4	0		4	IFIT1,IFITM1,USP18,GBP2	0	1
Proteasome Degradation	1	0		1	PSMC6	0	1
MicroRNAs in cardiomyocyte hypertrophy	2	0		2	RCAN1,WNT5A	0	1
Nucleotide-binding Oligomerization Domain (NOD) pathway	1	1	CASP5	0		0	1
IL-5 Signaling Pathway	1	0		1	FOS	0	1
Translation Factors	1	1	EIF4EBP1	0		0	1
