# Supplementary material for: Transcriptomics predicts compound synergy in drug and natural product treated glioblastoma cells
Source: PLoS One. 2020 Sep 18;15(9):e0239551. doi: 10.1371/journal.pone.0239551 (PMC7500592; doi:10.1371/journal.pone.0239551)
Supplement: S3 Table — (XLSX) [file pone.0239551.s003.xlsx]

## Sheet: gsea_report_for_na_neg_F24
NAME	GS<br> follow link to MSigDB	GS DETAILS	SIZE	ES	NES	NOM p-val	FDR q-val	FWER p-val	RANK AT MAX	LEADING EDGE
GO_MCM_COMPLEX	GO_MCM_COMPLEX	Details ...	11	-0.927471	-0.927471	0	0	0	769	tags=82%, list=4%, signal=85%
GO_CONDENSED_CHROMOSOME_OUTER_KINETOCHORE	GO_CONDENSED_CHROMOSOME_OUTER_KINETOCHORE	Details ...	12	-0.917339	-0.917339	0	0.000633388	0.001	1317	tags=92%, list=7%, signal=99%
GO_DNA_REPLICATION_INITIATION	GO_DNA_REPLICATION_INITIATION	Details ...	28	-0.912863	-0.912863	0	0.000422259	0.001	598	tags=71%, list=3%, signal=74%
GO_PROTEIN_LOCALIZATION_TO_KINETOCHORE	GO_PROTEIN_LOCALIZATION_TO_KINETOCHORE	Details ...	11	-0.896392	-0.896392	0	0.00284101	0.009	653	tags=73%, list=4%, signal=75%
GO_KINETOCHORE_ORGANIZATION	GO_KINETOCHORE_ORGANIZATION	Details ...	12	-0.885234	-0.885234	0	0.00252708	0.01	606	tags=58%, list=3%, signal=60%
GO_PROTEIN_LOCALIZATION_TO_CHROMOSOME_CENTROMERIC_REGION	GO_PROTEIN_LOCALIZATION_TO_CHROMOSOME_CENTROMERIC_REGION	Details ...	13	-0.867771	-0.867771	0	0.00566615	0.027	653	tags=69%, list=4%, signal=72%
GO_REGULATION_OF_ATTACHMENT_OF_SPINDLE_MICROTUBULES_TO_KINETOCHORE	GO_REGULATION_OF_ATTACHMENT_OF_SPINDLE_MICROTUBULES_TO_KINETOCHORE	Details ...	11	-0.856247	-0.856247	0	0.00935584	0.052	1372	tags=64%, list=7%, signal=69%
GO_CELL_CYCLE_DNA_REPLICATION	GO_CELL_CYCLE_DNA_REPLICATION	Details ...	11	-0.851882	-0.851882	0	0.00991443	0.062	1251	tags=64%, list=7%, signal=68%
GO_DNA_STRAND_ELONGATION_INVOLVED_IN_DNA_REPLICATION	GO_DNA_STRAND_ELONGATION_INVOLVED_IN_DNA_REPLICATION	Details ...	25	-0.846547	-0.846547	0	0.0113288	0.079	1251	tags=68%, list=7%, signal=73%
GO_MAMMARY_GLAND_EPITHELIAL_CELL_PROLIFERATION	GO_MAMMARY_GLAND_EPITHELIAL_CELL_PROLIFERATION	Details ...	11	-0.841125	-0.841125	0	0.0124678	0.094	128	tags=36%, list=1%, signal=37%
GO_CHROMOCENTER	GO_CHROMOCENTER	Details ...	12	-0.840707	-0.840707	0.00187266	0.0117904	0.098	985	tags=50%, list=5%, signal=53%
GO_NUCLEAR_NUCLEOSOME	GO_NUCLEAR_NUCLEOSOME	Details ...	34	-0.837109	-0.837109	0	0.0120708	0.11	1821	tags=65%, list=10%, signal=72%
GO_DNA_STRAND_ELONGATION	GO_DNA_STRAND_ELONGATION	Details ...	30	-0.831577	-0.831577	0	0.0141454	0.134	1328	tags=63%, list=7%, signal=68%
GO_SINGLE_STRANDED_DNA_DEPENDENT_ATPASE_ACTIVITY	GO_SINGLE_STRANDED_DNA_DEPENDENT_ATPASE_ACTIVITY	Details ...	13	-0.829857	-0.829857	0	0.0143915	0.147	1251	tags=69%, list=7%, signal=74%
GO_RNA_DNA_HYBRID_RIBONUCLEASE_ACTIVITY	GO_RNA_DNA_HYBRID_RIBONUCLEASE_ACTIVITY	Details ...	7	-0.827344	-0.827344	0.0037594	0.0154488	0.167	1389	tags=57%, list=8%, signal=62%
GO_DEOXYRIBONUCLEOTIDE_BIOSYNTHETIC_PROCESS	GO_DEOXYRIBONUCLEOTIDE_BIOSYNTHETIC_PROCESS	Details ...	10	-0.813297	-0.813297	0	0.0270079	0.283	1158	tags=50%, list=6%, signal=53%
HALLMARK_E2F_TARGETS	HALLMARK_E2F_TARGETS	Details ...	185	-0.810767	-0.810767	0	0.0277057	0.306	2193	tags=69%, list=12%, signal=78%
GO_DNA_REPLICATION_DEPENDENT_NUCLEOSOME_ORGANIZATION	GO_DNA_REPLICATION_DEPENDENT_NUCLEOSOME_ORGANIZATION	Details ...	28	-0.810569	-0.810569	0	0.0263053	0.307	1726	tags=68%, list=9%, signal=75%
GO_COHESIN_COMPLEX	GO_COHESIN_COMPLEX	Details ...	10	-0.808656	-0.808656	0	0.0273802	0.332	564	tags=40%, list=3%, signal=41%
GO_MITOTIC_CHROMOSOME_CONDENSATION	GO_MITOTIC_CHROMOSOME_CONDENSATION	Details ...	14	-0.807115	-0.807115	0	0.0278451	0.354	493	tags=50%, list=3%, signal=51%
GO_TROPHOBLAST_GIANT_CELL_DIFFERENTIATION	GO_TROPHOBLAST_GIANT_CELL_DIFFERENTIATION	Details ...	12	-0.804903	-0.804903	0	0.0289204	0.38	348	tags=33%, list=2%, signal=34%
GO_CHROMATIN_SILENCING_AT_RDNA	GO_CHROMATIN_SILENCING_AT_RDNA	Details ...	31	-0.802799	-0.802799	0	0.0302466	0.407	2181	tags=61%, list=12%, signal=69%
GO_CONDENSED_NUCLEAR_CHROMOSOME_CENTROMERIC_REGION	GO_CONDENSED_NUCLEAR_CHROMOSOME_CENTROMERIC_REGION	Details ...	18	-0.800925	-0.800925	0	0.0305266	0.423	661	tags=56%, list=4%, signal=58%
GO_TELOMERE_MAINTENANCE_VIA_RECOMBINATION	GO_TELOMERE_MAINTENANCE_VIA_RECOMBINATION	Details ...	32	-0.798913	-0.798913	0	0.0315105	0.442	1454	tags=59%, list=8%, signal=64%
GO_HISTONE_KINASE_ACTIVITY	GO_HISTONE_KINASE_ACTIVITY	Details ...	19	-0.795387	-0.795387	0	0.0344872	0.482	2035	tags=58%, list=11%, signal=65%
GO_PERICENTRIC_HETEROCHROMATIN	GO_PERICENTRIC_HETEROCHROMATIN		13	-0.788325	-0.788325	0	0.0443666	0.585	2792	tags=77%, list=15%, signal=91%
HALLMARK_G2M_CHECKPOINT	HALLMARK_G2M_CHECKPOINT		187	-0.78399	-0.78399	0	0.049066	0.628	1620	tags=57%, list=9%, signal=62%
GO_MITOTIC_RECOMBINATION	GO_MITOTIC_RECOMBINATION		39	-0.783925	-0.783925	0	0.0474485	0.629	1644	tags=56%, list=9%, signal=62%
GO_HISTONE_PHOSPHORYLATION	GO_HISTONE_PHOSPHORYLATION		25	-0.783816	-0.783816	0	0.045898	0.63	2035	tags=56%, list=11%, signal=63%
GO_ACTIVATION_OF_TRANSMEMBRANE_RECEPTOR_PROTEIN_TYROSINE_KINASE_ACTIVITY	GO_ACTIVATION_OF_TRANSMEMBRANE_RECEPTOR_PROTEIN_TYROSINE_KINASE_ACTIVITY		10	-0.783399	-0.783399	0.0018622	0.0453794	0.642	138	tags=40%, list=1%, signal=40%
GO_GROWTH_PLATE_CARTILAGE_DEVELOPMENT	GO_GROWTH_PLATE_CARTILAGE_DEVELOPMENT		12	-0.776815	-0.776815	0.00387597	0.0548107	0.73	2795	tags=58%, list=15%, signal=69%
GO_PROTEIN_LOCALIZATION_TO_CHROMATIN	GO_PROTEIN_LOCALIZATION_TO_CHROMATIN		10	-0.776425	-0.776425	0.0037594	0.0536115	0.734	2712	tags=70%, list=15%, signal=82%
GO_DNA_DIRECTED_RNA_POLYMERASE_I_COMPLEX	GO_DNA_DIRECTED_RNA_POLYMERASE_I_COMPLEX		11	-0.775012	-0.775012	0.00763359	0.0546569	0.756	2997	tags=64%, list=16%, signal=76%
GO_NEGATIVE_REGULATION_OF_PATHWAY_RESTRICTED_SMAD_PROTEIN_PHOSPHORYLATION	GO_NEGATIVE_REGULATION_OF_PATHWAY_RESTRICTED_SMAD_PROTEIN_PHOSPHORYLATION		11	-0.774926	-0.774926	0.002	0.0531238	0.757	916	tags=36%, list=5%, signal=38%
GO_CENTROMERE_COMPLEX_ASSEMBLY	GO_CENTROMERE_COMPLEX_ASSEMBLY		45	-0.770078	-0.770078	0	0.058457	0.789	2316	tags=62%, list=13%, signal=71%
GO_PLATELET_DERIVED_GROWTH_FACTOR_BINDING	GO_PLATELET_DERIVED_GROWTH_FACTOR_BINDING		10	-0.770062	-0.770062	0.0078125	0.0568687	0.789	1785	tags=60%, list=10%, signal=66%
GO_ERROR_PRONE_TRANSLESION_SYNTHESIS	GO_ERROR_PRONE_TRANSLESION_SYNTHESIS		19	-0.76911	-0.76911	0	0.0572747	0.801	1985	tags=53%, list=11%, signal=59%
GO_5_3_EXONUCLEASE_ACTIVITY	GO_5_3_EXONUCLEASE_ACTIVITY		11	-0.767331	-0.767331	0.00744879	0.0590191	0.818	65	tags=27%, list=0%, signal=27%
GO_NEGATIVE_REGULATION_OF_CHONDROCYTE_DIFFERENTIATION	GO_NEGATIVE_REGULATION_OF_CHONDROCYTE_DIFFERENTIATION		19	-0.766484	-0.766484	0	0.0587031	0.821	2219	tags=53%, list=12%, signal=60%
GO_REGULATION_OF_TRANSCRIPTION_INVOLVED_IN_G1_S_TRANSITION_OF_MITOTIC_CELL_CYCLE	GO_REGULATION_OF_TRANSCRIPTION_INVOLVED_IN_G1_S_TRANSITION_OF_MITOTIC_CELL_CYCLE		26	-0.763386	-0.763386	0	0.0625561	0.852	361	tags=46%, list=2%, signal=47%
GO_PROTEIN_HETEROTETRAMERIZATION	GO_PROTEIN_HETEROTETRAMERIZATION		34	-0.762754	-0.762754	0	0.0621396	0.857	1820	tags=56%, list=10%, signal=62%
GO_LAGGING_STRAND_ELONGATION	GO_LAGGING_STRAND_ELONGATION		11	-0.76187	-0.76187	0	0.062315	0.867	1251	tags=55%, list=7%, signal=59%
GO_REGULATION_OF_EXTRACELLULAR_MATRIX_ASSEMBLY	GO_REGULATION_OF_EXTRACELLULAR_MATRIX_ASSEMBLY		9	-0.759989	-0.759989	0.018797	0.0643618	0.886	1100	tags=44%, list=6%, signal=47%
GO_PINOCYTOSIS	GO_PINOCYTOSIS		13	-0.759987	-0.759987	0.00189753	0.0629279	0.887	2953	tags=62%, list=16%, signal=73%
GO_REGULATION_OF_EXIT_FROM_MITOSIS	GO_REGULATION_OF_EXIT_FROM_MITOSIS		15	-0.756947	-0.756947	0	0.0670258	0.906	1194	tags=53%, list=7%, signal=57%
GO_DNA_PACKAGING_COMPLEX	GO_DNA_PACKAGING_COMPLEX		92	-0.756369	-0.756369	0	0.066666	0.911	1822	tags=57%, list=10%, signal=62%
GO_MICROTUBULE_DEPOLYMERIZATION	GO_MICROTUBULE_DEPOLYMERIZATION		12	-0.755932	-0.755932	0.00546448	0.0661286	0.914	1452	tags=58%, list=8%, signal=63%
GO_CHROMOSOME_CONDENSATION	GO_CHROMOSOME_CONDENSATION		30	-0.754699	-0.754699	0	0.0671153	0.925	1620	tags=47%, list=9%, signal=51%
GO_FOUR_WAY_JUNCTION_DNA_BINDING	GO_FOUR_WAY_JUNCTION_DNA_BINDING		14	-0.752823	-0.752823	0	0.0697093	0.93	2540	tags=50%, list=14%, signal=58%
GO_CELLULAR_RESPONSE_TO_NITRIC_OXIDE	GO_CELLULAR_RESPONSE_TO_NITRIC_OXIDE		15	-0.752256	-0.752256	0	0.069347	0.932	2189	tags=47%, list=12%, signal=53%
GO_PRONUCLEUS	GO_PRONUCLEUS		14	-0.751356	-0.751356	0.00188679	0.0700911	0.938	1628	tags=36%, list=9%, signal=39%
GO_REPLICATION_FORK	GO_REPLICATION_FORK		60	-0.75058	-0.75058	0	0.0700761	0.941	807	tags=43%, list=4%, signal=45%
GO_CELLULAR_RESPONSE_TO_EXOGENOUS_DSRNA	GO_CELLULAR_RESPONSE_TO_EXOGENOUS_DSRNA		12	-0.750298	-0.750298	0.00392927	0.0693736	0.942	3532	tags=67%, list=19%, signal=83%
GO_NUCLEOTIDE_EXCISION_REPAIR_DNA_GAP_FILLING	GO_NUCLEOTIDE_EXCISION_REPAIR_DNA_GAP_FILLING		24	-0.746957	-0.746957	0	0.0751929	0.961	652	tags=42%, list=4%, signal=43%
GO_CELLULAR_RESPONSE_TO_REACTIVE_NITROGEN_SPECIES	GO_CELLULAR_RESPONSE_TO_REACTIVE_NITROGEN_SPECIES		19	-0.745947	-0.745947	0.00204918	0.0760035	0.963	2189	tags=47%, list=12%, signal=54%
GO_MITOTIC_SISTER_CHROMATID_COHESION	GO_MITOTIC_SISTER_CHROMATID_COHESION		12	-0.744892	-0.744892	0.00369004	0.0772745	0.967	1969	tags=50%, list=11%, signal=56%
GO_EXODEOXYRIBONUCLEASE_ACTIVITY	GO_EXODEOXYRIBONUCLEASE_ACTIVITY		15	-0.744738	-0.744738	0.003861	0.0762071	0.967	1906	tags=47%, list=10%, signal=52%
GO_REGULATION_OF_NUCLEAR_CELL_CYCLE_DNA_REPLICATION	GO_REGULATION_OF_NUCLEAR_CELL_CYCLE_DNA_REPLICATION		11	-0.74444	-0.74444	0.0113636	0.0754382	0.967	2067	tags=45%, list=11%, signal=51%
GO_POSITIVE_REGULATION_OF_DNA_DEPENDENT_DNA_REPLICATION	GO_POSITIVE_REGULATION_OF_DNA_DEPENDENT_DNA_REPLICATION		12	-0.743505	-0.743505	0.00368324	0.0758014	0.969	288	tags=25%, list=2%, signal=25%
GO_STRAND_DISPLACEMENT	GO_STRAND_DISPLACEMENT		24	-0.743106	-0.743106	0	0.0755053	0.971	1328	tags=46%, list=7%, signal=49%
GO_REGULATION_OF_INTRINSIC_APOPTOTIC_SIGNALING_PATHWAY_IN_RESPONSE_TO_DNA_DAMAGE_BY_P53_CLASS_MEDIATOR	GO_REGULATION_OF_INTRINSIC_APOPTOTIC_SIGNALING_PATHWAY_IN_RESPONSE_TO_DNA_DAMAGE_BY_P53_CLASS_MEDIATOR		10	-0.741765	-0.741765	0.00974659	0.0777818	0.973	3135	tags=60%, list=17%, signal=72%
GO_NUCLEAR_REPLICATION_FORK	GO_NUCLEAR_REPLICATION_FORK		38	-0.741214	-0.741214	0	0.0778311	0.974	1909	tags=50%, list=10%, signal=56%
GO_DNA_REPLICATION_INDEPENDENT_NUCLEOSOME_ORGANIZATION	GO_DNA_REPLICATION_INDEPENDENT_NUCLEOSOME_ORGANIZATION		48	-0.739244	-0.739244	0	0.0808981	0.981	2316	tags=58%, list=13%, signal=67%
GO_CARTILAGE_DEVELOPMENT_INVOLVED_IN_ENDOCHONDRAL_BONE_MORPHOGENESIS	GO_CARTILAGE_DEVELOPMENT_INVOLVED_IN_ENDOCHONDRAL_BONE_MORPHOGENESIS		19	-0.739033	-0.739033	0	0.0801274	0.981	2795	tags=47%, list=15%, signal=56%
GO_POSITIVE_REGULATION_OF_ASTROCYTE_DIFFERENTIATION	GO_POSITIVE_REGULATION_OF_ASTROCYTE_DIFFERENTIATION		12	-0.737379	-0.737379	0.0093633	0.0824944	0.985	515	tags=25%, list=3%, signal=26%
GO_METHYLOSOME	GO_METHYLOSOME		12	-0.736996	-0.736996	0.00606061	0.0819509	0.987	2666	tags=58%, list=15%, signal=68%
GO_VENOUS_BLOOD_VESSEL_DEVELOPMENT	GO_VENOUS_BLOOD_VESSEL_DEVELOPMENT		15	-0.736009	-0.736009	0.00191571	0.0829064	0.989	2884	tags=60%, list=16%, signal=71%
GO_ATTACHMENT_OF_SPINDLE_MICROTUBULES_TO_KINETOCHORE	GO_ATTACHMENT_OF_SPINDLE_MICROTUBULES_TO_KINETOCHORE		13	-0.735143	-0.735143	0.00387597	0.0837228	0.989	3056	tags=69%, list=17%, signal=83%
GO_RETINA_VASCULATURE_DEVELOPMENT_IN_CAMERA_TYPE_EYE	GO_RETINA_VASCULATURE_DEVELOPMENT_IN_CAMERA_TYPE_EYE		16	-0.735038	-0.735038	0	0.0827843	0.989	1887	tags=38%, list=10%, signal=42%
GO_POSITIVE_REGULATION_OF_MACROPHAGE_DIFFERENTIATION	GO_POSITIVE_REGULATION_OF_MACROPHAGE_DIFFERENTIATION		13	-0.734359	-0.734359	0.00598802	0.0830957	0.989	2131	tags=38%, list=12%, signal=44%
GO_SISTER_CHROMATID_COHESION	GO_SISTER_CHROMATID_COHESION		103	-0.733908	-0.733908	0	0.0828662	0.989	1969	tags=54%, list=11%, signal=61%
GO_SPINDLE_CHECKPOINT	GO_SPINDLE_CHECKPOINT		23	-0.732594	-0.732594	0	0.0847437	0.992	638	tags=43%, list=3%, signal=45%
GO_DNA_DEPENDENT_DNA_REPLICATION	GO_DNA_DEPENDENT_DNA_REPLICATION		94	-0.730757	-0.730757	0	0.0881241	0.992	911	tags=44%, list=5%, signal=46%
GO_POLARIZED_EPITHELIAL_CELL_DIFFERENTIATION	GO_POLARIZED_EPITHELIAL_CELL_DIFFERENTIATION		11	-0.730606	-0.730606	0	0.0873761	0.992	3340	tags=64%, list=18%, signal=78%
GO_MITOTIC_SISTER_CHROMATID_SEGREGATION	GO_MITOTIC_SISTER_CHROMATID_SEGREGATION		88	-0.728864	-0.728864	0	0.090486	0.996	2055	tags=48%, list=11%, signal=54%
GO_GDP_DISSOCIATION_INHIBITOR_ACTIVITY	GO_GDP_DISSOCIATION_INHIBITOR_ACTIVITY		11	-0.725995	-0.725995	0.0114068	0.0960436	0.997	2816	tags=45%, list=15%, signal=54%
GO_ESTABLISHMENT_OF_EPITHELIAL_CELL_POLARITY	GO_ESTABLISHMENT_OF_EPITHELIAL_CELL_POLARITY		21	-0.725929	-0.725929	0	0.0949109	0.997	2538	tags=52%, list=14%, signal=61%
GO_PROSTATE_GLANDULAR_ACINUS_DEVELOPMENT	GO_PROSTATE_GLANDULAR_ACINUS_DEVELOPMENT		9	-0.725135	-0.725135	0.0295276	0.0956531	0.998	3911	tags=67%, list=21%, signal=85%
GO_DNA_POLYMERASE_BINDING	GO_DNA_POLYMERASE_BINDING		12	-0.724737	-0.724737	0.00190476	0.0953046	0.998	2340	tags=67%, list=13%, signal=76%
GO_CONDENSED_CHROMOSOME_CENTROMERIC_REGION	GO_CONDENSED_CHROMOSOME_CENTROMERIC_REGION		97	-0.724572	-0.724572	0	0.0945702	0.998	1542	tags=49%, list=8%, signal=54%
GO_CARTILAGE_MORPHOGENESIS	GO_CARTILAGE_MORPHOGENESIS		12	-0.724166	-0.724166	0.00924214	0.09443	0.998	1491	tags=33%, list=8%, signal=36%
GO_POSITIVE_REGULATION_OF_ANTIGEN_RECEPTOR_MEDIATED_SIGNALING_PATHWAY	GO_POSITIVE_REGULATION_OF_ANTIGEN_RECEPTOR_MEDIATED_SIGNALING_PATHWAY		15	-0.722062	-0.722062	0.00377358	0.0987524	0.999	2541	tags=47%, list=14%, signal=54%
GO_REPLISOME	GO_REPLISOME		28	-0.720698	-0.720698	0	0.101101	0.999	1909	tags=50%, list=10%, signal=56%
GO_POSITIVE_REGULATION_OF_PRI_MIRNA_TRANSCRIPTION_FROM_RNA_POLYMERASE_II_PROMOTER	GO_POSITIVE_REGULATION_OF_PRI_MIRNA_TRANSCRIPTION_FROM_RNA_POLYMERASE_II_PROMOTER		10	-0.720665	-0.720665	0.0168856	0.100018	0.999	1869	tags=50%, list=10%, signal=56%
GO_UV_PROTECTION	GO_UV_PROTECTION		12	-0.720609	-0.720609	0.00793651	0.0990035	0.999	65	tags=17%, list=0%, signal=17%
GO_BRANCHING_INVOLVED_IN_SALIVARY_GLAND_MORPHOGENESIS	GO_BRANCHING_INVOLVED_IN_SALIVARY_GLAND_MORPHOGENESIS		15	-0.717951	-0.717951	0	0.104873	0.999	1108	tags=33%, list=6%, signal=35%
GO_BLOOD_VESSEL_ENDOTHELIAL_CELL_MIGRATION	GO_BLOOD_VESSEL_ENDOTHELIAL_CELL_MIGRATION		23	-0.716583	-0.716583	0.00188324	0.107103	0.999	1210	tags=39%, list=7%, signal=42%
GO_NEGATIVE_REGULATION_OF_OLIGODENDROCYTE_DIFFERENTIATION	GO_NEGATIVE_REGULATION_OF_OLIGODENDROCYTE_DIFFERENTIATION		13	-0.716351	-0.716351	0.00199203	0.106573	0.999	515	tags=31%, list=3%, signal=32%
GO_SISTER_CHROMATID_SEGREGATION	GO_SISTER_CHROMATID_SEGREGATION		164	-0.715989	-0.715989	0	0.106056	0.999	1880	tags=48%, list=10%, signal=53%
GO_RESPONSE_TO_PLATELET_DERIVED_GROWTH_FACTOR	GO_RESPONSE_TO_PLATELET_DERIVED_GROWTH_FACTOR		17	-0.715145	-0.715145	0.002	0.107024	0.999	1780	tags=47%, list=10%, signal=52%
GO_3_5_DNA_HELICASE_ACTIVITY	GO_3_5_DNA_HELICASE_ACTIVITY		12	-0.71466	-0.71466	0.0117188	0.107095	0.999	941	tags=42%, list=5%, signal=44%
GO_SPINDLE_MIDZONE	GO_SPINDLE_MIDZONE		27	-0.713825	-0.713825	0	0.108153	0.999	653	tags=41%, list=4%, signal=42%
GO_RESPONSE_TO_NITRIC_OXIDE	GO_RESPONSE_TO_NITRIC_OXIDE		21	-0.712826	-0.712826	0	0.109596	0.999	2189	tags=48%, list=12%, signal=54%
GO_SMN_SM_PROTEIN_COMPLEX	GO_SMN_SM_PROTEIN_COMPLEX		16	-0.710445	-0.710445	0.00193424	0.114931	0.999	2666	tags=63%, list=15%, signal=73%
GO_DNA_DAMAGE_RESPONSE_DETECTION_OF_DNA_DAMAGE	GO_DNA_DAMAGE_RESPONSE_DETECTION_OF_DNA_DAMAGE		35	-0.709031	-0.709031	0	0.117703	0.999	1487	tags=43%, list=8%, signal=47%
GO_RENAL_SYSTEM_VASCULATURE_DEVELOPMENT	GO_RENAL_SYSTEM_VASCULATURE_DEVELOPMENT		19	-0.707663	-0.707663	0.00189394	0.120116	0.999	2043	tags=42%, list=11%, signal=47%
GO_NEGATIVE_REGULATION_OF_MEGAKARYOCYTE_DIFFERENTIATION	GO_NEGATIVE_REGULATION_OF_MEGAKARYOCYTE_DIFFERENTIATION		16	-0.707282	-0.707282	0.00191571	0.119787	0.999	2808	tags=56%, list=15%, signal=66%
GO_MAMMARY_GLAND_LOBULE_DEVELOPMENT	GO_MAMMARY_GLAND_LOBULE_DEVELOPMENT		14	-0.707099	-0.707099	0.0019084	0.119181	0.999	805	tags=29%, list=4%, signal=30%
GO_REGULATION_OF_PRI_MIRNA_TRANSCRIPTION_FROM_RNA_POLYMERASE_II_PROMOTER	GO_REGULATION_OF_PRI_MIRNA_TRANSCRIPTION_FROM_RNA_POLYMERASE_II_PROMOTER		16	-0.705335	-0.705335	0.00387597	0.123316	0.999	1869	tags=50%, list=10%, signal=56%
GO_MITOTIC_SPINDLE	GO_MITOTIC_SPINDLE		53	-0.703981	-0.703981	0	0.126455	1	2056	tags=45%, list=11%, signal=51%
GO_ERROR_FREE_TRANSLESION_SYNTHESIS	GO_ERROR_FREE_TRANSLESION_SYNTHESIS		19	-0.702796	-0.702796	0.00195695	0.128699	1	1454	tags=42%, list=8%, signal=46%
GO_DNA_POLYMERASE_COMPLEX	GO_DNA_POLYMERASE_COMPLEX		13	-0.702336	-0.702336	0.00732601	0.128948	1	1985	tags=54%, list=11%, signal=60%
GO_NEGATIVE_REGULATION_OF_SUBSTRATE_ADHESION_DEPENDENT_CELL_SPREADING	GO_NEGATIVE_REGULATION_OF_SUBSTRATE_ADHESION_DEPENDENT_CELL_SPREADING		13	-0.701817	-0.701817	0.0078125	0.129215	1	3801	tags=77%, list=21%, signal=97%
GO_REGULATION_OF_BICELLULAR_TIGHT_JUNCTION_ASSEMBLY	GO_REGULATION_OF_BICELLULAR_TIGHT_JUNCTION_ASSEMBLY		13	-0.700807	-0.700807	0.00761905	0.130978	1	2092	tags=38%, list=11%, signal=43%
GO_REGULATION_OF_CYTOKINE_SECRETION_INVOLVED_IN_IMMUNE_RESPONSE	GO_REGULATION_OF_CYTOKINE_SECRETION_INVOLVED_IN_IMMUNE_RESPONSE		11	-0.699604	-0.699604	0.0174419	0.13355	1	692	tags=27%, list=4%, signal=28%
GO_POSITIVE_REGULATION_OF_THYMOCYTE_AGGREGATION	GO_POSITIVE_REGULATION_OF_THYMOCYTE_AGGREGATION		12	-0.696302	-0.696302	0.0263653	0.142865	1	1619	tags=33%, list=9%, signal=37%
GO_NEGATIVE_REGULATION_OF_CELLULAR_SENESCENCE	GO_NEGATIVE_REGULATION_OF_CELLULAR_SENESCENCE		11	-0.69573	-0.69573	0.0188679	0.143415	1	3340	tags=55%, list=18%, signal=67%
GO_NEGATIVE_REGULATION_OF_CARTILAGE_DEVELOPMENT	GO_NEGATIVE_REGULATION_OF_CARTILAGE_DEVELOPMENT		24	-0.69472	-0.69472	0	0.145384	1	2219	tags=46%, list=12%, signal=52%
GO_GEMINI_OF_COILED_BODIES	GO_GEMINI_OF_COILED_BODIES		10	-0.694662	-0.694662	0.0335821	0.144236	1	3411	tags=60%, list=19%, signal=74%
GO_CELL_CYCLE_G1_S_PHASE_TRANSITION	GO_CELL_CYCLE_G1_S_PHASE_TRANSITION		107	-0.693327	-0.693327	0	0.147043	1	1216	tags=39%, list=7%, signal=42%
GO_REGULATION_OF_GENE_SILENCING	GO_REGULATION_OF_GENE_SILENCING		48	-0.693128	-0.693128	0	0.146537	1	1512	tags=35%, list=8%, signal=39%
GO_BRANCHING_INVOLVED_IN_MAMMARY_GLAND_DUCT_MORPHOGENESIS	GO_BRANCHING_INVOLVED_IN_MAMMARY_GLAND_DUCT_MORPHOGENESIS		17	-0.692027	-0.692027	0	0.148805	1	1874	tags=35%, list=10%, signal=39%
GO_NEGATIVE_REGULATION_OF_PROTEIN_AUTOPHOSPHORYLATION	GO_NEGATIVE_REGULATION_OF_PROTEIN_AUTOPHOSPHORYLATION		10	-0.691829	-0.691829	0.0396825	0.14817	1	737	tags=40%, list=4%, signal=42%
GO_DNA_REPLICATION_CHECKPOINT	GO_DNA_REPLICATION_CHECKPOINT		15	-0.69135	-0.69135	0.00194553	0.148807	1	1251	tags=40%, list=7%, signal=43%
GO_NOTOCHORD_DEVELOPMENT	GO_NOTOCHORD_DEVELOPMENT		18	-0.690207	-0.690207	0	0.151285	1	1218	tags=33%, list=7%, signal=36%
GO_KINETOCHORE	GO_KINETOCHORE		112	-0.688713	-0.688713	0	0.15499	1	1767	tags=46%, list=10%, signal=51%
GO_CENTRAL_NERVOUS_SYSTEM_PROJECTION_NEURON_AXONOGENESIS	GO_CENTRAL_NERVOUS_SYSTEM_PROJECTION_NEURON_AXONOGENESIS		22	-0.688545	-0.688545	0	0.154399	1	2333	tags=55%, list=13%, signal=62%
GO_TELOMERE_ORGANIZATION	GO_TELOMERE_ORGANIZATION		93	-0.686792	-0.686792	0	0.158935	1	1484	tags=41%, list=8%, signal=44%
GO_DNA_REPLICATION	GO_DNA_REPLICATION		195	-0.68595	-0.68595	0	0.160685	1	1044	tags=38%, list=6%, signal=40%
GO_FANCONI_ANAEMIA_NUCLEAR_COMPLEX	GO_FANCONI_ANAEMIA_NUCLEAR_COMPLEX		12	-0.68561	-0.68561	0.0242537	0.160608	1	4500	tags=75%, list=25%, signal=99%
GO_MAMMARY_GLAND_DUCT_MORPHOGENESIS	GO_MAMMARY_GLAND_DUCT_MORPHOGENESIS		24	-0.685235	-0.685235	0	0.160543	1	1874	tags=33%, list=10%, signal=37%
GO_EMBRYONIC_VISCEROCRANIUM_MORPHOGENESIS	GO_EMBRYONIC_VISCEROCRANIUM_MORPHOGENESIS		11	-0.685125	-0.685125	0.0297872	0.159559	1	1777	tags=55%, list=10%, signal=60%
GO_EMBRYONIC_PLACENTA_MORPHOGENESIS	GO_EMBRYONIC_PLACENTA_MORPHOGENESIS		22	-0.684492	-0.684492	0	0.160251	1	1192	tags=32%, list=7%, signal=34%
GO_DNA_N_GLYCOSYLASE_ACTIVITY	GO_DNA_N_GLYCOSYLASE_ACTIVITY		14	-0.684464	-0.684464	0.00585938	0.15904	1	4164	tags=57%, list=23%, signal=74%
GO_STRUCTURAL_CONSTITUENT_OF_NUCLEAR_PORE	GO_STRUCTURAL_CONSTITUENT_OF_NUCLEAR_PORE		12	-0.684366	-0.684366	0.0135397	0.158141	1	2601	tags=58%, list=14%, signal=68%
GO_REGULATION_OF_GLOMERULAR_FILTRATION	GO_REGULATION_OF_GLOMERULAR_FILTRATION		12	-0.684325	-0.684325	0.0172084	0.157036	1	4203	tags=67%, list=23%, signal=86%
GO_PROXIMAL_DISTAL_PATTERN_FORMATION	GO_PROXIMAL_DISTAL_PATTERN_FORMATION		30	-0.684136	-0.684136	0	0.156336	1	3431	tags=47%, list=19%, signal=57%
GO_RESPONSE_TO_HEPATOCYTE_GROWTH_FACTOR	GO_RESPONSE_TO_HEPATOCYTE_GROWTH_FACTOR		13	-0.684	-0.684	0.0232108	0.155648	1	1743	tags=31%, list=10%, signal=34%
GO_ESTABLISHMENT_OF_PROTEIN_LOCALIZATION_TO_CHROMOSOME	GO_ESTABLISHMENT_OF_PROTEIN_LOCALIZATION_TO_CHROMOSOME		12	-0.683907	-0.683907	0.023166	0.154705	1	3215	tags=67%, list=18%, signal=81%
GO_METAPHASE_PLATE_CONGRESSION	GO_METAPHASE_PLATE_CONGRESSION		39	-0.683093	-0.683093	0	0.156514	1	661	tags=33%, list=4%, signal=35%
GO_REGULATION_OF_MACROPHAGE_DIFFERENTIATION	GO_REGULATION_OF_MACROPHAGE_DIFFERENTIATION		20	-0.682693	-0.682693	0	0.1566	1	2131	tags=30%, list=12%, signal=34%
GO_HISTONE_EXCHANGE	GO_HISTONE_EXCHANGE		50	-0.682385	-0.682385	0	0.156417	1	2316	tags=54%, list=13%, signal=62%
GO_DNA_PACKAGING	GO_DNA_PACKAGING		177	-0.682163	-0.682163	0	0.155846	1	1821	tags=42%, list=10%, signal=47%
GO_GMP_METABOLIC_PROCESS	GO_GMP_METABOLIC_PROCESS		20	-0.680888	-0.680888	0.00571429	0.159169	1	3425	tags=45%, list=19%, signal=55%
GO_NUCLEAR_HETEROCHROMATIN	GO_NUCLEAR_HETEROCHROMATIN		29	-0.680883	-0.680883	0	0.158019	1	2792	tags=48%, list=15%, signal=57%
GO_NPBAF_COMPLEX	GO_NPBAF_COMPLEX		12	-0.680392	-0.680392	0.0250482	0.158711	1	4914	tags=67%, list=27%, signal=91%
GO_DNA_INTEGRATION	GO_DNA_INTEGRATION		9	-0.680345	-0.680345	0.0477137	0.157783	1	2957	tags=33%, list=16%, signal=40%
GO_NOSE_DEVELOPMENT	GO_NOSE_DEVELOPMENT		15	-0.679537	-0.679537	0.00191939	0.159394	1	1436	tags=40%, list=8%, signal=43%
GO_CHROMATIN_SILENCING	GO_CHROMATIN_SILENCING		81	-0.678981	-0.678981	0	0.160019	1	2181	tags=42%, list=12%, signal=47%
GO_POSITIVE_REGULATION_OF_CELL_CYCLE_G2_M_PHASE_TRANSITION	GO_POSITIVE_REGULATION_OF_CELL_CYCLE_G2_M_PHASE_TRANSITION		18	-0.678375	-0.678375	0.00552486	0.160928	1	2067	tags=33%, list=11%, signal=38%
GO_OXIDOREDUCTASE_ACTIVITY_ACTING_ON_THE_CH_NH2_GROUP_OF_DONORS_OXYGEN_AS_ACCEPTOR	GO_OXIDOREDUCTASE_ACTIVITY_ACTING_ON_THE_CH_NH2_GROUP_OF_DONORS_OXYGEN_AS_ACCEPTOR		13	-0.67789	-0.67789	0.012939	0.161316	1	3871	tags=62%, list=21%, signal=78%
GO_BRANCHING_INVOLVED_IN_LABYRINTHINE_LAYER_MORPHOGENESIS	GO_BRANCHING_INVOLVED_IN_LABYRINTHINE_LAYER_MORPHOGENESIS		11	-0.677756	-0.677756	0.0322581	0.160616	1	739	tags=27%, list=4%, signal=28%
GO_BANDED_COLLAGEN_FIBRIL	GO_BANDED_COLLAGEN_FIBRIL		11	-0.676539	-0.676539	0.0374016	0.163728	1	2258	tags=55%, list=12%, signal=62%
GO_DNA_SYNTHESIS_INVOLVED_IN_DNA_REPAIR	GO_DNA_SYNTHESIS_INVOLVED_IN_DNA_REPAIR		69	-0.676367	-0.676367	0	0.163151	1	1454	tags=36%, list=8%, signal=39%
GO_MHC_CLASS_II_PROTEIN_COMPLEX_BINDING	GO_MHC_CLASS_II_PROTEIN_COMPLEX_BINDING		15	-0.676267	-0.676267	0.00572519	0.162381	1	5651	tags=87%, list=31%, signal=125%
GO_SPINDLE_MICROTUBULE	GO_SPINDLE_MICROTUBULE		55	-0.676162	-0.676162	0	0.161571	1	1621	tags=40%, list=9%, signal=44%
GO_COMPLEX_OF_COLLAGEN_TRIMERS	GO_COMPLEX_OF_COLLAGEN_TRIMERS		21	-0.676137	-0.676137	0.00184162	0.160523	1	2258	tags=48%, list=12%, signal=54%
GO_CHROMOSOME_CENTROMERIC_REGION	GO_CHROMOSOME_CENTROMERIC_REGION		164	-0.675737	-0.675737	0	0.160779	1	1542	tags=43%, list=8%, signal=47%
GO_NEURONAL_STEM_CELL_POPULATION_MAINTENANCE	GO_NEURONAL_STEM_CELL_POPULATION_MAINTENANCE		19	-0.67539	-0.67539	0.00364964	0.160953	1	2237	tags=37%, list=12%, signal=42%
GO_MHC_CLASS_II_PROTEIN_COMPLEX	GO_MHC_CLASS_II_PROTEIN_COMPLEX		13	-0.674303	-0.674303	0.0242991	0.163612	1	5565	tags=77%, list=30%, signal=110%
GO_REGULATION_OF_ESTABLISHMENT_OF_PROTEIN_LOCALIZATION_TO_CHROMOSOME	GO_REGULATION_OF_ESTABLISHMENT_OF_PROTEIN_LOCALIZATION_TO_CHROMOSOME		9	-0.673836	-0.673836	0.088	0.16424	1	4235	tags=78%, list=23%, signal=101%
GO_POSITIVE_REGULATION_OF_CYTOKINESIS	GO_POSITIVE_REGULATION_OF_CYTOKINESIS		35	-0.673306	-0.673306	0	0.164792	1	1376	tags=26%, list=8%, signal=28%
GO_NUCLEAR_CHROMOSOME_SEGREGATION	GO_NUCLEAR_CHROMOSOME_SEGREGATION		209	-0.672884	-0.672884	0	0.165058	1	1969	tags=42%, list=11%, signal=46%
GO_MIDGUT_DEVELOPMENT	GO_MIDGUT_DEVELOPMENT		13	-0.672521	-0.672521	0.0149254	0.165174	1	3200	tags=46%, list=17%, signal=56%
GO_SWI_SNF_COMPLEX	GO_SWI_SNF_COMPLEX		15	-0.672126	-0.672126	0.00555556	0.165596	1	4914	tags=67%, list=27%, signal=91%
GO_STRIATED_MUSCLE_CELL_PROLIFERATION	GO_STRIATED_MUSCLE_CELL_PROLIFERATION		13	-0.671664	-0.671664	0.0168224	0.166021	1	3725	tags=46%, list=20%, signal=58%
GO_MEMBRANE_RAFT_ORGANIZATION	GO_MEMBRANE_RAFT_ORGANIZATION		17	-0.671379	-0.671379	0.00914077	0.165991	1	3532	tags=71%, list=19%, signal=87%
GO_NEGATIVE_REGULATION_OF_OSTEOBLAST_DIFFERENTIATION	GO_NEGATIVE_REGULATION_OF_OSTEOBLAST_DIFFERENTIATION		40	-0.671021	-0.671021	0	0.166122	1	2990	tags=50%, list=16%, signal=60%
GO_CENTRIOLE_ASSEMBLY	GO_CENTRIOLE_ASSEMBLY		20	-0.669719	-0.669719	0.00190114	0.169313	1	1036	tags=35%, list=6%, signal=37%
GO_NEGATIVE_REGULATION_OF_SMOOTH_MUSCLE_CELL_MIGRATION	GO_NEGATIVE_REGULATION_OF_SMOOTH_MUSCLE_CELL_MIGRATION		16	-0.669411	-0.669411	0.00746269	0.169301	1	1632	tags=44%, list=9%, signal=48%
GO_POSITIVE_REGULATION_OF_GENE_EXPRESSION_EPIGENETIC	GO_POSITIVE_REGULATION_OF_GENE_EXPRESSION_EPIGENETIC		67	-0.668632	-0.668632	0	0.170869	1	2408	tags=48%, list=13%, signal=55%
GO_CEREBRAL_CORTEX_GABAERGIC_INTERNEURON_DIFFERENTIATION	GO_CEREBRAL_CORTEX_GABAERGIC_INTERNEURON_DIFFERENTIATION		12	-0.668318	-0.668318	0.0301318	0.170832	1	4723	tags=75%, list=26%, signal=101%
GO_CARDIOBLAST_DIFFERENTIATION	GO_CARDIOBLAST_DIFFERENTIATION		10	-0.668215	-0.668215	0.0613027	0.170172	1	5589	tags=80%, list=31%, signal=115%
GO_PROTEIN_DNA_COMPLEX	GO_PROTEIN_DNA_COMPLEX		154	-0.667501	-0.667501	0	0.171665	1	2181	tags=47%, list=12%, signal=53%
GO_CHROMATIN_ASSEMBLY_OR_DISASSEMBLY	GO_CHROMATIN_ASSEMBLY_OR_DISASSEMBLY		161	-0.667352	-0.667352	0	0.171083	1	1821	tags=42%, list=10%, signal=46%
HALLMARK_NOTCH_SIGNALING	HALLMARK_NOTCH_SIGNALING		30	-0.666746	-0.666746	0	0.172247	1	2199	tags=30%, list=12%, signal=34%
GO_ATP_DEPENDENT_MICROTUBULE_MOTOR_ACTIVITY	GO_ATP_DEPENDENT_MICROTUBULE_MOTOR_ACTIVITY		18	-0.665472	-0.665472	0.00548446	0.175741	1	322	tags=28%, list=2%, signal=28%
GO_ESTABLISHMENT_OR_MAINTENANCE_OF_MONOPOLAR_CELL_POLARITY	GO_ESTABLISHMENT_OR_MAINTENANCE_OF_MONOPOLAR_CELL_POLARITY		14	-0.664929	-0.664929	0.0109489	0.176541	1	2538	tags=50%, list=14%, signal=58%
GO_TRACHEA_MORPHOGENESIS	GO_TRACHEA_MORPHOGENESIS		12	-0.66466	-0.66466	0.0352251	0.176437	1	3397	tags=42%, list=19%, signal=51%
GO_CELL_MIGRATION_INVOLVED_IN_SPROUTING_ANGIOGENESIS	GO_CELL_MIGRATION_INVOLVED_IN_SPROUTING_ANGIOGENESIS		15	-0.66424	-0.66424	0.0223048	0.176844	1	3149	tags=60%, list=17%, signal=72%
GO_MAMMARY_GLAND_MORPHOGENESIS	GO_MAMMARY_GLAND_MORPHOGENESIS		36	-0.664228	-0.664228	0	0.175891	1	1218	tags=31%, list=7%, signal=33%
GO_CELL_DIFFERENTIATION_INVOLVED_IN_EMBRYONIC_PLACENTA_DEVELOPMENT	GO_CELL_DIFFERENTIATION_INVOLVED_IN_EMBRYONIC_PLACENTA_DEVELOPMENT		25	-0.66305	-0.66305	0	0.178923	1	2131	tags=28%, list=12%, signal=32%
GO_PROTEOGLYCAN_BINDING	GO_PROTEOGLYCAN_BINDING		30	-0.662813	-0.662813	0	0.178669	1	3448	tags=50%, list=19%, signal=62%
GO_TELOMERE_CAPPING	GO_TELOMERE_CAPPING		27	-0.662569	-0.662569	0	0.178519	1	2181	tags=44%, list=12%, signal=50%
GO_INTERSTRAND_CROSS_LINK_REPAIR	GO_INTERSTRAND_CROSS_LINK_REPAIR		39	-0.662412	-0.662412	0	0.178068	1	1646	tags=33%, list=9%, signal=37%
GO_HEMATOPOIETIC_STEM_CELL_DIFFERENTIATION	GO_HEMATOPOIETIC_STEM_CELL_DIFFERENTIATION		10	-0.662076	-0.662076	0.0508475	0.178231	1	2990	tags=50%, list=16%, signal=60%
GO_NEGATIVE_REGULATION_OF_DNA_DAMAGE_RESPONSE_SIGNAL_TRANSDUCTION_BY_P53_CLASS_MEDIATOR	GO_NEGATIVE_REGULATION_OF_DNA_DAMAGE_RESPONSE_SIGNAL_TRANSDUCTION_BY_P53_CLASS_MEDIATOR		11	-0.661597	-0.661597	0.0364683	0.178936	1	1491	tags=36%, list=8%, signal=40%
GO_MAMMARY_GLAND_EPITHELIAL_CELL_DIFFERENTIATION	GO_MAMMARY_GLAND_EPITHELIAL_CELL_DIFFERENTIATION		16	-0.66158	-0.66158	0.0116054	0.177994	1	3171	tags=56%, list=17%, signal=68%
GO_PROTEIN_LOCALIZATION_TO_CHROMOSOME	GO_PROTEIN_LOCALIZATION_TO_CHROMOSOME		41	-0.660391	-0.660391	0	0.181305	1	3215	tags=59%, list=18%, signal=71%
GO_LOOP_OF_HENLE_DEVELOPMENT	GO_LOOP_OF_HENLE_DEVELOPMENT		10	-0.659972	-0.659972	0.0478927	0.181825	1	262	tags=20%, list=1%, signal=20%
GO_ACTIVATION_OF_ANAPHASE_PROMOTING_COMPLEX_ACTIVITY	GO_ACTIVATION_OF_ANAPHASE_PROMOTING_COMPLEX_ACTIVITY		14	-0.659367	-0.659367	0.0153257	0.182916	1	751	tags=36%, list=4%, signal=37%
GO_POSITIVE_CHEMOTAXIS	GO_POSITIVE_CHEMOTAXIS		32	-0.659237	-0.659237	0	0.182507	1	855	tags=31%, list=5%, signal=33%
GO_COCHLEA_MORPHOGENESIS	GO_COCHLEA_MORPHOGENESIS		20	-0.659211	-0.659211	0	0.181661	1	1218	tags=30%, list=7%, signal=32%
GO_REGULATION_OF_MEGAKARYOCYTE_DIFFERENTIATION	GO_REGULATION_OF_MEGAKARYOCYTE_DIFFERENTIATION		25	-0.658835	-0.658835	0.0018797	0.182077	1	2980	tags=52%, list=16%, signal=62%
GO_REGULATION_OF_PROTEIN_LOCALIZATION_TO_CHROMOSOME_TELOMERIC_REGION	GO_REGULATION_OF_PROTEIN_LOCALIZATION_TO_CHROMOSOME_TELOMERIC_REGION		11	-0.658459	-0.658459	0.0524194	0.18234	1	4235	tags=73%, list=23%, signal=95%
GO_KERATINOCYTE_PROLIFERATION	GO_KERATINOCYTE_PROLIFERATION		12	-0.657675	-0.657675	0.04	0.184217	1	3340	tags=42%, list=18%, signal=51%
GO_DNA_HELICASE_ACTIVITY	GO_DNA_HELICASE_ACTIVITY		48	-0.657395	-0.657395	0	0.184187	1	2000	tags=42%, list=11%, signal=47%
GO_GABAERGIC_NEURON_DIFFERENTIATION	GO_GABAERGIC_NEURON_DIFFERENTIATION		15	-0.657254	-0.657254	0.0224299	0.183805	1	4723	tags=73%, list=26%, signal=99%
GO_MISMATCH_REPAIR	GO_MISMATCH_REPAIR		25	-0.657064	-0.657064	0	0.183453	1	652	tags=32%, list=4%, signal=33%
GO_ENDOCARDIAL_CUSHION_MORPHOGENESIS	GO_ENDOCARDIAL_CUSHION_MORPHOGENESIS		20	-0.657012	-0.657012	0.00179533	0.182633	1	1611	tags=40%, list=9%, signal=44%
GO_ARYLSULFATASE_ACTIVITY	GO_ARYLSULFATASE_ACTIVITY		12	-0.656679	-0.656679	0.0496032	0.18284	1	2074	tags=33%, list=11%, signal=38%
GO_REGULATION_OF_RNA_POLYMERASE_II_TRANSCRIPTIONAL_PREINITIATION_COMPLEX_ASSEMBLY	GO_REGULATION_OF_RNA_POLYMERASE_II_TRANSCRIPTIONAL_PREINITIATION_COMPLEX_ASSEMBLY		13	-0.656677	-0.656677	0.0333333	0.181901	1	3159	tags=54%, list=17%, signal=65%
GO_PLATELET_DERIVED_GROWTH_FACTOR_RECEPTOR_BINDING	GO_PLATELET_DERIVED_GROWTH_FACTOR_RECEPTOR_BINDING		14	-0.656465	-0.656465	0.0256917	0.18169	1	2746	tags=50%, list=15%, signal=59%
GO_NEGATIVE_REGULATION_OF_BONE_REMODELING	GO_NEGATIVE_REGULATION_OF_BONE_REMODELING		13	-0.656204	-0.656204	0.013834	0.181773	1	2990	tags=46%, list=16%, signal=55%
GO_LATERAL_MESODERM_DEVELOPMENT	GO_LATERAL_MESODERM_DEVELOPMENT		11	-0.655868	-0.655868	0.0551181	0.181868	1	3429	tags=55%, list=19%, signal=67%
GO_POSITIVE_REGULATION_OF_CARDIAC_MUSCLE_CELL_DIFFERENTIATION	GO_POSITIVE_REGULATION_OF_CARDIAC_MUSCLE_CELL_DIFFERENTIATION		11	-0.655557	-0.655557	0.0534653	0.182021	1	4168	tags=64%, list=23%, signal=82%
GO_MICROTUBULE_END	GO_MICROTUBULE_END		21	-0.654656	-0.654656	0.002	0.184171	1	818	tags=29%, list=4%, signal=30%
GO_SPINDLE_POLE	GO_SPINDLE_POLE		119	-0.65432	-0.65432	0	0.184394	1	2060	tags=39%, list=11%, signal=44%
GO_REGULATION_OF_AXON_GUIDANCE	GO_REGULATION_OF_AXON_GUIDANCE		38	-0.653461	-0.653461	0	0.186327	1	3990	tags=63%, list=22%, signal=81%
GO_BAF_TYPE_COMPLEX	GO_BAF_TYPE_COMPLEX		23	-0.652797	-0.652797	0	0.187665	1	4914	tags=57%, list=27%, signal=77%
GO_REGULATION_OF_DOUBLE_STRAND_BREAK_REPAIR	GO_REGULATION_OF_DOUBLE_STRAND_BREAK_REPAIR		36	-0.652551	-0.652551	0	0.187678	1	2539	tags=58%, list=14%, signal=68%
GO_DNA_CONFORMATION_CHANGE	GO_DNA_CONFORMATION_CHANGE		251	-0.652314	-0.652314	0	0.187417	1	2181	tags=41%, list=12%, signal=46%
GO_REGULATION_OF_MAMMARY_GLAND_EPITHELIAL_CELL_PROLIFERATION	GO_REGULATION_OF_MAMMARY_GLAND_EPITHELIAL_CELL_PROLIFERATION		15	-0.651806	-0.651806	0.0191205	0.188157	1	3056	tags=47%, list=17%, signal=56%
GO_XY_BODY	GO_XY_BODY		15	-0.650982	-0.650982	0.0165441	0.190164	1	137	tags=20%, list=1%, signal=20%
GO_MHC_CLASS_II_RECEPTOR_ACTIVITY	GO_MHC_CLASS_II_RECEPTOR_ACTIVITY		9	-0.650756	-0.650756	0.0988806	0.190043	1	5565	tags=89%, list=30%, signal=128%
GO_PYRIMIDINE_DEOXYRIBONUCLEOTIDE_METABOLIC_PROCESS	GO_PYRIMIDINE_DEOXYRIBONUCLEOTIDE_METABOLIC_PROCESS		15	-0.650666	-0.650666	0.0284091	0.189378	1	4164	tags=53%, list=23%, signal=69%
GO_CHROMOSOME_SEGREGATION	GO_CHROMOSOME_SEGREGATION		251	-0.649908	-0.649908	0	0.191362	1	1969	tags=39%, list=11%, signal=43%
GO_G2_DNA_DAMAGE_CHECKPOINT	GO_G2_DNA_DAMAGE_CHECKPOINT		31	-0.649558	-0.649558	0.00186916	0.191777	1	1435	tags=39%, list=8%, signal=42%
GO_RESPONSE_TO_LEAD_ION	GO_RESPONSE_TO_LEAD_ION		20	-0.649242	-0.649242	0.0131579	0.191855	1	1365	tags=30%, list=7%, signal=32%
GO_MAMMARY_GLAND_EPITHELIUM_DEVELOPMENT	GO_MAMMARY_GLAND_EPITHELIUM_DEVELOPMENT		49	-0.648906	-0.648906	0	0.19213	1	1874	tags=31%, list=10%, signal=34%
GO_MEIOTIC_CHROMOSOME_SEPARATION	GO_MEIOTIC_CHROMOSOME_SEPARATION		8	-0.648786	-0.648786	0.128631	0.191603	1	1518	tags=25%, list=8%, signal=27%
GO_PROTEIN_COMPLEX_INVOLVED_IN_CELL_ADHESION	GO_PROTEIN_COMPLEX_INVOLVED_IN_CELL_ADHESION		29	-0.6487	-0.6487	0	0.191032	1	3151	tags=41%, list=17%, signal=50%
GO_NBAF_COMPLEX	GO_NBAF_COMPLEX		14	-0.648399	-0.648399	0.0261044	0.191094	1	4914	tags=57%, list=27%, signal=78%
GO_HEMIDESMOSOME_ASSEMBLY	GO_HEMIDESMOSOME_ASSEMBLY		10	-0.648313	-0.648313	0.0647619	0.190495	1	1245	tags=30%, list=7%, signal=32%
GO_MICROVILLUS_MEMBRANE	GO_MICROVILLUS_MEMBRANE		16	-0.648141	-0.648141	0.0137255	0.190096	1	915	tags=25%, list=5%, signal=26%
GO_CONDENSED_CHROMOSOME	GO_CONDENSED_CHROMOSOME		184	-0.647535	-0.647535	0	0.19124	1	1938	tags=42%, list=11%, signal=46%
GO_NEUROPILIN_BINDING	GO_NEUROPILIN_BINDING		14	-0.647509	-0.647509	0.0166667	0.190428	1	2884	tags=50%, list=16%, signal=59%
GO_HEPARAN_SULFATE_SULFOTRANSFERASE_ACTIVITY	GO_HEPARAN_SULFATE_SULFOTRANSFERASE_ACTIVITY		15	-0.647235	-0.647235	0.0124777	0.190707	1	2233	tags=40%, list=12%, signal=46%
GO_NEGATIVE_REGULATION_OF_AXON_GUIDANCE	GO_NEGATIVE_REGULATION_OF_AXON_GUIDANCE		26	-0.646667	-0.646667	0.00361664	0.19189	1	3990	tags=65%, list=22%, signal=83%
GO_ESTABLISHMENT_OF_MITOTIC_SPINDLE_LOCALIZATION	GO_ESTABLISHMENT_OF_MITOTIC_SPINDLE_LOCALIZATION		22	-0.646432	-0.646432	0.00583658	0.191814	1	2151	tags=45%, list=12%, signal=51%
GO_POLYPEPTIDE_N_ACETYLGALACTOSAMINYLTRANSFERASE_ACTIVITY	GO_POLYPEPTIDE_N_ACETYLGALACTOSAMINYLTRANSFERASE_ACTIVITY		18	-0.646399	-0.646399	0.00756144	0.191084	1	5169	tags=83%, list=28%, signal=116%
GO_ENDOCARDIAL_CUSHION_FORMATION	GO_ENDOCARDIAL_CUSHION_FORMATION		15	-0.646347	-0.646347	0.0241636	0.190376	1	1611	tags=33%, list=9%, signal=37%
GO_BONE_TRABECULA_MORPHOGENESIS	GO_BONE_TRABECULA_MORPHOGENESIS		11	-0.646046	-0.646046	0.0484496	0.190748	1	5006	tags=64%, list=27%, signal=88%
GO_FOLIC_ACID_BINDING	GO_FOLIC_ACID_BINDING		13	-0.645558	-0.645558	0.0460653	0.191591	1	981	tags=23%, list=5%, signal=24%
GO_CYCLIN_BINDING	GO_CYCLIN_BINDING		18	-0.645422	-0.645422	0.0112994	0.191216	1	1082	tags=28%, list=6%, signal=29%
GO_TRANSLESION_SYNTHESIS	GO_TRANSLESION_SYNTHESIS		37	-0.64534	-0.64534	0	0.190771	1	2443	tags=41%, list=13%, signal=47%
GO_MHC_CLASS_I_PROTEIN_COMPLEX	GO_MHC_CLASS_I_PROTEIN_COMPLEX		7	-0.644838	-0.644838	0.152805	0.191553	1	1413	tags=29%, list=8%, signal=31%
GO_EPHRIN_RECEPTOR_ACTIVITY	GO_EPHRIN_RECEPTOR_ACTIVITY		19	-0.644708	-0.644708	0.00575816	0.191195	1	5587	tags=68%, list=31%, signal=98%
GO_BASE_EXCISION_REPAIR	GO_BASE_EXCISION_REPAIR		37	-0.644473	-0.644473	0	0.191154	1	1956	tags=46%, list=11%, signal=51%
GO_REGULATION_OF_ALPHA_AMINO_3_HYDROXY_5_METHYL_4_ISOXAZOLE_PROPIONATE_SELECTIVE_GLUTAMATE_RECEPTOR_ACTIVITY	GO_REGULATION_OF_ALPHA_AMINO_3_HYDROXY_5_METHYL_4_ISOXAZOLE_PROPIONATE_SELECTIVE_GLUTAMATE_RECEPTOR_ACTIVITY		18	-0.644437	-0.644437	0.0220183	0.190438	1	2105	tags=33%, list=12%, signal=38%
GO_BRANCH_ELONGATION_OF_AN_EPITHELIUM	GO_BRANCH_ELONGATION_OF_AN_EPITHELIUM		16	-0.64391	-0.64391	0.027027	0.19164	1	2497	tags=50%, list=14%, signal=58%
GO_MITOTIC_CYTOKINESIS	GO_MITOTIC_CYTOKINESIS		30	-0.642504	-0.642504	0	0.19564	1	813	tags=30%, list=4%, signal=31%
GO_POSITIVE_REGULATION_OF_INSULIN_LIKE_GROWTH_FACTOR_RECEPTOR_SIGNALING_PATHWAY	GO_POSITIVE_REGULATION_OF_INSULIN_LIKE_GROWTH_FACTOR_RECEPTOR_SIGNALING_PATHWAY		12	-0.642284	-0.642284	0.0492424	0.19567	1	3795	tags=58%, list=21%, signal=74%
GO_SPONGIOTROPHOBLAST_LAYER_DEVELOPMENT	GO_SPONGIOTROPHOBLAST_LAYER_DEVELOPMENT		13	-0.6416	-0.6416	0.0306513	0.197151	1	2528	tags=38%, list=14%, signal=45%
GO_PYRIMIDINE_NUCLEOTIDE_CATABOLIC_PROCESS	GO_PYRIMIDINE_NUCLEOTIDE_CATABOLIC_PROCESS		11	-0.64143	-0.64143	0.0521921	0.196869	1	4164	tags=55%, list=23%, signal=71%
GO_DAMAGED_DNA_BINDING	GO_DAMAGED_DNA_BINDING		57	-0.641285	-0.641285	0	0.196435	1	3484	tags=51%, list=19%, signal=63%
GO_POSITIVE_REGULATION_OF_CARDIAC_MUSCLE_CONTRACTION	GO_POSITIVE_REGULATION_OF_CARDIAC_MUSCLE_CONTRACTION		12	-0.641037	-0.641037	0.0469043	0.196511	1	173	tags=17%, list=1%, signal=17%
GO_ATP_DEPENDENT_CHROMATIN_REMODELING	GO_ATP_DEPENDENT_CHROMATIN_REMODELING		71	-0.640529	-0.640529	0	0.19733	1	2906	tags=52%, list=16%, signal=62%
GO_DNA_LIGATION	GO_DNA_LIGATION		16	-0.640495	-0.640495	0.00922509	0.196642	1	3077	tags=56%, list=17%, signal=68%
GO_CELLULAR_RESPONSE_TO_GROWTH_HORMONE_STIMULUS	GO_CELLULAR_RESPONSE_TO_GROWTH_HORMONE_STIMULUS		20	-0.640161	-0.640161	0.00567108	0.197095	1	3847	tags=45%, list=21%, signal=57%
GO_REGULATION_OF_MACROPHAGE_CYTOKINE_PRODUCTION	GO_REGULATION_OF_MACROPHAGE_CYTOKINE_PRODUCTION		10	-0.63996	-0.63996	0.0568627	0.19694	1	1173	tags=40%, list=6%, signal=43%
GO_NEGATIVE_REGULATION_OF_GENE_EXPRESSION_EPIGENETIC	GO_NEGATIVE_REGULATION_OF_GENE_EXPRESSION_EPIGENETIC		96	-0.639914	-0.639914	0	0.196272	1	2181	tags=39%, list=12%, signal=44%
GO_GLANDULAR_EPITHELIAL_CELL_DEVELOPMENT	GO_GLANDULAR_EPITHELIAL_CELL_DEVELOPMENT		18	-0.639354	-0.639354	0.0093633	0.197443	1	1456	tags=28%, list=8%, signal=30%
GO_SMN_COMPLEX	GO_SMN_COMPLEX		12	-0.639354	-0.639354	0.0465549	0.196634	1	1826	tags=33%, list=10%, signal=37%
GO_RESPONSE_TO_GROWTH_HORMONE	GO_RESPONSE_TO_GROWTH_HORMONE		30	-0.638926	-0.638926	0.0019305	0.197258	1	3847	tags=47%, list=21%, signal=59%
GO_SEMAPHORIN_RECEPTOR_BINDING	GO_SEMAPHORIN_RECEPTOR_BINDING		21	-0.638781	-0.638781	0.00196078	0.196938	1	3990	tags=57%, list=22%, signal=73%
GO_CELLULAR_RESPONSE_TO_EPIDERMAL_GROWTH_FACTOR_STIMULUS	GO_CELLULAR_RESPONSE_TO_EPIDERMAL_GROWTH_FACTOR_STIMULUS		23	-0.638713	-0.638713	0.00195695	0.196416	1	1785	tags=30%, list=10%, signal=34%
GO_POSITIVE_REGULATION_OF_CHROMOSOME_SEGREGATION	GO_POSITIVE_REGULATION_OF_CHROMOSOME_SEGREGATION		25	-0.638034	-0.638034	0.00385356	0.198169	1	2154	tags=48%, list=12%, signal=54%
GO_CELLULAR_RESPONSE_TO_LEPTIN_STIMULUS	GO_CELLULAR_RESPONSE_TO_LEPTIN_STIMULUS		15	-0.637249	-0.637249	0.0134875	0.199987	1	1993	tags=40%, list=11%, signal=45%
GO_TRACHEA_DEVELOPMENT	GO_TRACHEA_DEVELOPMENT		20	-0.636787	-0.636787	0.00362319	0.200835	1	1456	tags=30%, list=8%, signal=33%
GO_REGULATION_OF_CHROMATIN_SILENCING	GO_REGULATION_OF_CHROMATIN_SILENCING		21	-0.635929	-0.635929	0.00736648	0.203257	1	1512	tags=33%, list=8%, signal=36%
GO_PEPTIDYL_LYSINE_DIMETHYLATION	GO_PEPTIDYL_LYSINE_DIMETHYLATION		11	-0.63578	-0.63578	0.0534351	0.202981	1	2153	tags=55%, list=12%, signal=62%
GO_MICROTUBULE_PLUS_END	GO_MICROTUBULE_PLUS_END		16	-0.635703	-0.635703	0.0165746	0.202453	1	729	tags=25%, list=4%, signal=26%
GO_SPROUTING_ANGIOGENESIS	GO_SPROUTING_ANGIOGENESIS		44	-0.635291	-0.635291	0	0.203159	1	1210	tags=30%, list=7%, signal=32%
GO_MESENCHYME_MORPHOGENESIS	GO_MESENCHYME_MORPHOGENESIS		36	-0.634818	-0.634818	0	0.204072	1	1791	tags=39%, list=10%, signal=43%
GO_REGULATION_OF_DNA_DEPENDENT_DNA_REPLICATION	GO_REGULATION_OF_DNA_DEPENDENT_DNA_REPLICATION		41	-0.634412	-0.634412	0	0.204684	1	3056	tags=46%, list=17%, signal=56%
GO_REGULATION_OF_CELL_CELL_ADHESION_MEDIATED_BY_CADHERIN	GO_REGULATION_OF_CELL_CELL_ADHESION_MEDIATED_BY_CADHERIN		11	-0.634372	-0.634372	0.0881801	0.203986	1	3828	tags=55%, list=21%, signal=69%
GO_MUSCLE_CELL_MIGRATION	GO_MUSCLE_CELL_MIGRATION		17	-0.634343	-0.634343	0.0166359	0.203278	1	1990	tags=35%, list=11%, signal=40%
GO_OUTFLOW_TRACT_SEPTUM_MORPHOGENESIS	GO_OUTFLOW_TRACT_SEPTUM_MORPHOGENESIS		14	-0.634217	-0.634217	0.0175097	0.202926	1	3911	tags=43%, list=21%, signal=54%
GO_NEGATIVE_REGULATION_OF_INTRINSIC_APOPTOTIC_SIGNALING_PATHWAY_BY_P53_CLASS_MEDIATOR	GO_NEGATIVE_REGULATION_OF_INTRINSIC_APOPTOTIC_SIGNALING_PATHWAY_BY_P53_CLASS_MEDIATOR		15	-0.633418	-0.633418	0.00965251	0.204909	1	3135	tags=47%, list=17%, signal=56%
GO_RESPONSE_TO_MUSCLE_ACTIVITY	GO_RESPONSE_TO_MUSCLE_ACTIVITY		20	-0.632633	-0.632633	0.00736648	0.206927	1	1869	tags=35%, list=10%, signal=39%
GO_NEGATIVE_REGULATION_OF_DENDRITE_MORPHOGENESIS	GO_NEGATIVE_REGULATION_OF_DENDRITE_MORPHOGENESIS		15	-0.632464	-0.632464	0.0374532	0.20671	1	1716	tags=27%, list=9%, signal=29%
GO_RENAL_SYSTEM_PROCESS_INVOLVED_IN_REGULATION_OF_BLOOD_VOLUME	GO_RENAL_SYSTEM_PROCESS_INVOLVED_IN_REGULATION_OF_BLOOD_VOLUME		17	-0.631993	-0.631993	0.0115163	0.207632	1	4203	tags=53%, list=23%, signal=69%
GO_CHROMOSOMAL_REGION	GO_CHROMOSOMAL_REGION		313	-0.63175	-0.63175	0	0.207697	1	1768	tags=39%, list=10%, signal=42%
GO_REGULATION_OF_HYDROGEN_PEROXIDE_METABOLIC_PROCESS	GO_REGULATION_OF_HYDROGEN_PEROXIDE_METABOLIC_PROCESS		14	-0.631596	-0.631596	0.0451866	0.207494	1	1545	tags=36%, list=8%, signal=39%
GO_DNA_BIOSYNTHETIC_PROCESS	GO_DNA_BIOSYNTHETIC_PROCESS		107	-0.63068	-0.63068	0	0.209745	1	2042	tags=37%, list=11%, signal=42%
GO_NEGATIVE_REGULATION_OF_LEUKOCYTE_CHEMOTAXIS	GO_NEGATIVE_REGULATION_OF_LEUKOCYTE_CHEMOTAXIS		11	-0.630444	-0.630444	0.0602637	0.209886	1	311	tags=18%, list=2%, signal=18%
GO_CEREBRAL_CORTEX_NEURON_DIFFERENTIATION	GO_CEREBRAL_CORTEX_NEURON_DIFFERENTIATION		22	-0.629565	-0.629565	0.0038835	0.212193	1	3533	tags=50%, list=19%, signal=62%
GO_GDP_METABOLIC_PROCESS	GO_GDP_METABOLIC_PROCESS		13	-0.629475	-0.629475	0.0414414	0.211653	1	3425	tags=31%, list=19%, signal=38%
GO_REGULATION_OF_TRANSMISSION_OF_NERVE_IMPULSE	GO_REGULATION_OF_TRANSMISSION_OF_NERVE_IMPULSE		13	-0.628964	-0.628964	0.0466926	0.212658	1	16	tags=8%, list=0%, signal=8%
GO_HEPARAN_SULFATE_PROTEOGLYCAN_BIOSYNTHETIC_PROCESS	GO_HEPARAN_SULFATE_PROTEOGLYCAN_BIOSYNTHETIC_PROCESS		23	-0.628812	-0.628812	0.00191571	0.212445	1	2828	tags=48%, list=15%, signal=56%
GO_COLLECTING_DUCT_DEVELOPMENT	GO_COLLECTING_DUCT_DEVELOPMENT		11	-0.628548	-0.628548	0.0994372	0.212697	1	28	tags=9%, list=0%, signal=9%
GO_CELL_MIGRATION_INVOLVED_IN_HEART_DEVELOPMENT	GO_CELL_MIGRATION_INVOLVED_IN_HEART_DEVELOPMENT		14	-0.627992	-0.627992	0.0327553	0.213934	1	1632	tags=43%, list=9%, signal=47%
GO_REGULATION_OF_VASCULAR_PERMEABILITY	GO_REGULATION_OF_VASCULAR_PERMEABILITY		28	-0.627649	-0.627649	0.00571429	0.214445	1	3623	tags=46%, list=20%, signal=58%
GO_NUCLEAR_CHROMOSOME_TELOMERIC_REGION	GO_NUCLEAR_CHROMOSOME_TELOMERIC_REGION		123	-0.627582	-0.627582	0	0.213895	1	3077	tags=50%, list=17%, signal=59%
GO_JAK_STAT_CASCADE_INVOLVED_IN_GROWTH_HORMONE_SIGNALING_PATHWAY	GO_JAK_STAT_CASCADE_INVOLVED_IN_GROWTH_HORMONE_SIGNALING_PATHWAY		15	-0.627363	-0.627363	0.0331492	0.213873	1	3795	tags=40%, list=21%, signal=50%
GO_MEMBRANE_DISASSEMBLY	GO_MEMBRANE_DISASSEMBLY		44	-0.627069	-0.627069	0	0.214253	1	2957	tags=50%, list=16%, signal=59%
GO_POSITIVE_REGULATION_OF_MULTICELLULAR_ORGANISMAL_METABOLIC_PROCESS	GO_POSITIVE_REGULATION_OF_MULTICELLULAR_ORGANISMAL_METABOLIC_PROCESS		22	-0.626708	-0.626708	0.0123967	0.214761	1	1934	tags=36%, list=11%, signal=41%
GO_NUCLEOTIDE_EXCISION_REPAIR_DNA_INCISION	GO_NUCLEOTIDE_EXCISION_REPAIR_DNA_INCISION		39	-0.626502	-0.626502	0	0.214774	1	3498	tags=46%, list=19%, signal=57%
GO_NEGATIVE_REGULATION_OF_OSSIFICATION	GO_NEGATIVE_REGULATION_OF_OSSIFICATION		68	-0.625631	-0.625631	0	0.217297	1	2990	tags=43%, list=16%, signal=51%
GO_REGULATION_OF_DOUBLE_STRAND_BREAK_REPAIR_VIA_HOMOLOGOUS_RECOMBINATION	GO_REGULATION_OF_DOUBLE_STRAND_BREAK_REPAIR_VIA_HOMOLOGOUS_RECOMBINATION		17	-0.625607	-0.625607	0.0263653	0.216618	1	1607	tags=47%, list=9%, signal=52%
GO_NEGATIVE_REGULATION_OF_DNA_REPAIR	GO_NEGATIVE_REGULATION_OF_DNA_REPAIR		13	-0.625177	-0.625177	0.0297952	0.217346	1	1199	tags=31%, list=7%, signal=33%
GO_LYMPH_VESSEL_DEVELOPMENT	GO_LYMPH_VESSEL_DEVELOPMENT		19	-0.625014	-0.625014	0.0215686	0.217184	1	1887	tags=32%, list=10%, signal=35%
GO_TRNA_SPECIFIC_RIBONUCLEASE_ACTIVITY	GO_TRNA_SPECIFIC_RIBONUCLEASE_ACTIVITY		16	-0.624887	-0.624887	0.0193798	0.216877	1	3086	tags=44%, list=17%, signal=53%
GO_NEGATIVE_REGULATION_OF_TISSUE_REMODELING	GO_NEGATIVE_REGULATION_OF_TISSUE_REMODELING		16	-0.624798	-0.624798	0.0176471	0.216412	1	3328	tags=44%, list=18%, signal=53%
GO_NEGATIVE_REGULATION_OF_HEMATOPOIETIC_PROGENITOR_CELL_DIFFERENTIATION	GO_NEGATIVE_REGULATION_OF_HEMATOPOIETIC_PROGENITOR_CELL_DIFFERENTIATION		22	-0.624201	-0.624201	0.00738007	0.217671	1	2181	tags=41%, list=12%, signal=46%
GO_RESPONSE_TO_LEPTIN	GO_RESPONSE_TO_LEPTIN		19	-0.623897	-0.623897	0.013308	0.218037	1	1993	tags=37%, list=11%, signal=41%
GO_CYTOSKELETON_DEPENDENT_CYTOKINESIS	GO_CYTOSKELETON_DEPENDENT_CYTOKINESIS		37	-0.623896	-0.623896	0	0.21728	1	813	tags=27%, list=4%, signal=28%
GO_DNA_DIRECTED_DNA_POLYMERASE_ACTIVITY	GO_DNA_DIRECTED_DNA_POLYMERASE_ACTIVITY		25	-0.623829	-0.623829	0.00545455	0.216773	1	1909	tags=36%, list=10%, signal=40%
GO_NEGATIVE_REGULATION_OF_BMP_SIGNALING_PATHWAY	GO_NEGATIVE_REGULATION_OF_BMP_SIGNALING_PATHWAY		42	-0.623442	-0.623442	0.00192308	0.217342	1	2107	tags=38%, list=12%, signal=43%
GO_RAC_GUANYL_NUCLEOTIDE_EXCHANGE_FACTOR_ACTIVITY	GO_RAC_GUANYL_NUCLEOTIDE_EXCHANGE_FACTOR_ACTIVITY		11	-0.623231	-0.623231	0.0635838	0.217389	1	1684	tags=27%, list=9%, signal=30%
GO_EPITHELIAL_TO_MESENCHYMAL_TRANSITION_INVOLVED_IN_ENDOCARDIAL_CUSHION_FORMATION	GO_EPITHELIAL_TO_MESENCHYMAL_TRANSITION_INVOLVED_IN_ENDOCARDIAL_CUSHION_FORMATION		11	-0.622986	-0.622986	0.0769231	0.217572	1	1491	tags=27%, list=8%, signal=30%
GO_PARASYMPATHETIC_NERVOUS_SYSTEM_DEVELOPMENT	GO_PARASYMPATHETIC_NERVOUS_SYSTEM_DEVELOPMENT		17	-0.622599	-0.622599	0.0222635	0.218416	1	1755	tags=35%, list=10%, signal=39%
GO_VENTRICULAR_CARDIAC_MUSCLE_CELL_DIFFERENTIATION	GO_VENTRICULAR_CARDIAC_MUSCLE_CELL_DIFFERENTIATION		17	-0.622313	-0.622313	0.0150943	0.218789	1	1456	tags=41%, list=8%, signal=45%
GO_GLUCURONOSYLTRANSFERASE_ACTIVITY	GO_GLUCURONOSYLTRANSFERASE_ACTIVITY		23	-0.621714	-0.621714	0.00724638	0.220298	1	3581	tags=52%, list=20%, signal=65%
GO_PROTEIN_DNA_COMPLEX_SUBUNIT_ORGANIZATION	GO_PROTEIN_DNA_COMPLEX_SUBUNIT_ORGANIZATION		212	-0.621442	-0.621442	0	0.220572	1	2477	tags=42%, list=14%, signal=47%
GO_POSITIVE_REGULATION_OF_INTERLEUKIN_8_SECRETION	GO_POSITIVE_REGULATION_OF_INTERLEUKIN_8_SECRETION		13	-0.621376	-0.621376	0.0505618	0.220153	1	2727	tags=38%, list=15%, signal=45%
GO_REGULATION_OF_VASCULOGENESIS	GO_REGULATION_OF_VASCULOGENESIS		13	-0.621321	-0.621321	0.0344828	0.219613	1	846	tags=31%, list=5%, signal=32%
GO_LUNG_EPITHELIUM_DEVELOPMENT	GO_LUNG_EPITHELIUM_DEVELOPMENT		33	-0.620438	-0.620438	0	0.222079	1	927	tags=21%, list=5%, signal=22%
GO_NEGATIVE_REGULATION_OF_LIPASE_ACTIVITY	GO_NEGATIVE_REGULATION_OF_LIPASE_ACTIVITY		14	-0.620232	-0.620232	0.0426716	0.221999	1	3741	tags=50%, list=20%, signal=63%
GO_POSITIVE_REGULATION_OF_STRIATED_MUSCLE_CONTRACTION	GO_POSITIVE_REGULATION_OF_STRIATED_MUSCLE_CONTRACTION		15	-0.620012	-0.620012	0.0321361	0.222014	1	173	tags=13%, list=1%, signal=13%
GO_FUCOSYLTRANSFERASE_ACTIVITY	GO_FUCOSYLTRANSFERASE_ACTIVITY		12	-0.619784	-0.619784	0.0923077	0.22206	1	3530	tags=42%, list=19%, signal=52%
GO_RETINOIC_ACID_RECEPTOR_SIGNALING_PATHWAY	GO_RETINOIC_ACID_RECEPTOR_SIGNALING_PATHWAY		17	-0.619608	-0.619608	0.0318725	0.22211	1	1456	tags=35%, list=8%, signal=38%
GO_CRANIOFACIAL_SUTURE_MORPHOGENESIS	GO_CRANIOFACIAL_SUTURE_MORPHOGENESIS		14	-0.619529	-0.619529	0.032381	0.221686	1	4206	tags=64%, list=23%, signal=83%
GO_PEPTIDYL_PROLINE_HYDROXYLATION	GO_PEPTIDYL_PROLINE_HYDROXYLATION		13	-0.618437	-0.618437	0.0609037	0.224846	1	4638	tags=62%, list=25%, signal=82%
GO_GAMMA_TUBULIN_COMPLEX	GO_GAMMA_TUBULIN_COMPLEX		17	-0.618436	-0.618436	0.0204842	0.224123	1	3582	tags=59%, list=20%, signal=73%
GO_MORPHOGENESIS_OF_AN_EPITHELIAL_FOLD	GO_MORPHOGENESIS_OF_AN_EPITHELIAL_FOLD		15	-0.61831	-0.61831	0.045283	0.223857	1	4958	tags=67%, list=27%, signal=91%
GO_INNER_CELL_MASS_CELL_PROLIFERATION	GO_INNER_CELL_MASS_CELL_PROLIFERATION		11	-0.618107	-0.618107	0.0697674	0.22386	1	3109	tags=55%, list=17%, signal=66%
GO_CHROMOSOME_LOCALIZATION	GO_CHROMOSOME_LOCALIZATION		55	-0.617932	-0.617932	0	0.223886	1	661	tags=27%, list=4%, signal=28%
GO_CHEMICAL_HOMEOSTASIS_WITHIN_A_TISSUE	GO_CHEMICAL_HOMEOSTASIS_WITHIN_A_TISSUE		11	-0.616482	-0.616482	0.0912548	0.228597	1	3208	tags=45%, list=18%, signal=55%
GO_PYRIMIDINE_NUCLEOSIDE_TRIPHOSPHATE_METABOLIC_PROCESS	GO_PYRIMIDINE_NUCLEOSIDE_TRIPHOSPHATE_METABOLIC_PROCESS		17	-0.616204	-0.616204	0.0223048	0.228843	1	2534	tags=47%, list=14%, signal=55%
GO_ADA2_GCN5_ADA3_TRANSCRIPTION_ACTIVATOR_COMPLEX	GO_ADA2_GCN5_ADA3_TRANSCRIPTION_ACTIVATOR_COMPLEX		14	-0.615972	-0.615972	0.0207156	0.229063	1	2706	tags=43%, list=15%, signal=50%
GO_MITOTIC_SPINDLE_ASSEMBLY	GO_MITOTIC_SPINDLE_ASSEMBLY		40	-0.615714	-0.615714	0	0.229226	1	1690	tags=38%, list=9%, signal=41%
GO_POSITIVE_REGULATION_OF_SMOOTH_MUSCLE_CELL_MIGRATION	GO_POSITIVE_REGULATION_OF_SMOOTH_MUSCLE_CELL_MIGRATION		30	-0.615355	-0.615355	0.00181818	0.229854	1	1978	tags=33%, list=11%, signal=37%
GO_DNA_LIGATION_INVOLVED_IN_DNA_REPAIR	GO_DNA_LIGATION_INVOLVED_IN_DNA_REPAIR		12	-0.615203	-0.615203	0.056926	0.229681	1	2208	tags=50%, list=12%, signal=57%
GO_MHC_PROTEIN_COMPLEX	GO_MHC_PROTEIN_COMPLEX		20	-0.615203	-0.615203	0.0114286	0.228954	1	4197	tags=50%, list=23%, signal=65%
GO_LEUKOCYTE_MIGRATION_INVOLVED_IN_INFLAMMATORY_RESPONSE	GO_LEUKOCYTE_MIGRATION_INVOLVED_IN_INFLAMMATORY_RESPONSE		11	-0.614509	-0.614509	0.0837989	0.230794	1	5482	tags=73%, list=30%, signal=104%
GO_RESPONSE_TO_INTERFERON_ALPHA	GO_RESPONSE_TO_INTERFERON_ALPHA		20	-0.614471	-0.614471	0.0144928	0.230171	1	2382	tags=40%, list=13%, signal=46%
GO_FEMALE_MEIOTIC_DIVISION	GO_FEMALE_MEIOTIC_DIVISION		21	-0.614368	-0.614368	0.00378072	0.229837	1	751	tags=29%, list=4%, signal=30%
GO_REGULATION_OF_CHROMOSOME_SEGREGATION	GO_REGULATION_OF_CHROMOSOME_SEGREGATION		83	-0.614362	-0.614362	0	0.229151	1	2294	tags=39%, list=13%, signal=44%
GO_BONE_GROWTH	GO_BONE_GROWTH		19	-0.614337	-0.614337	0.011236	0.228551	1	2795	tags=47%, list=15%, signal=56%
GO_CELL_TRAILING_EDGE	GO_CELL_TRAILING_EDGE		12	-0.614247	-0.614247	0.0578662	0.228166	1	3532	tags=50%, list=19%, signal=62%
GO_PSEUDOPODIUM	GO_PSEUDOPODIUM		16	-0.614234	-0.614234	0.0306859	0.227491	1	4518	tags=50%, list=25%, signal=66%
GO_RESPONSE_TO_GRAVITY	GO_RESPONSE_TO_GRAVITY		10	-0.614162	-0.614162	0.101124	0.227076	1	1239	tags=50%, list=7%, signal=54%
GO_REGULATION_OF_MITOTIC_SPINDLE_CHECKPOINT	GO_REGULATION_OF_MITOTIC_SPINDLE_CHECKPOINT		11	-0.613642	-0.613642	0.0601202	0.22832	1	2738	tags=36%, list=15%, signal=43%
GO_RESPONSE_TO_FOLIC_ACID	GO_RESPONSE_TO_FOLIC_ACID		14	-0.613611	-0.613611	0.0359848	0.227717	1	203	tags=21%, list=1%, signal=22%
GO_CHONDROITIN_SULFATE_PROTEOGLYCAN_BIOSYNTHETIC_PROCESS	GO_CHONDROITIN_SULFATE_PROTEOGLYCAN_BIOSYNTHETIC_PROCESS		29	-0.613576	-0.613576	0.00182482	0.227101	1	3305	tags=55%, list=18%, signal=67%
GO_MITOTIC_G2_M_TRANSITION_CHECKPOINT	GO_MITOTIC_G2_M_TRANSITION_CHECKPOINT		19	-0.613203	-0.613203	0.0226843	0.227808	1	1328	tags=32%, list=7%, signal=34%
GO_NEGATIVE_REGULATION_OF_BIOMINERAL_TISSUE_DEVELOPMENT	GO_NEGATIVE_REGULATION_OF_BIOMINERAL_TISSUE_DEVELOPMENT		19	-0.613191	-0.613191	0.0172084	0.227188	1	547	tags=26%, list=3%, signal=27%
GO_EPITHELIAL_CELL_APOPTOTIC_PROCESS	GO_EPITHELIAL_CELL_APOPTOTIC_PROCESS		25	-0.613062	-0.613062	0.00189753	0.227016	1	2063	tags=32%, list=11%, signal=36%
GO_REGULATION_OF_INTERLEUKIN_8_SECRETION	GO_REGULATION_OF_INTERLEUKIN_8_SECRETION		19	-0.61287	-0.61287	0.0139721	0.227149	1	2727	tags=32%, list=15%, signal=37%
GO_FILOPODIUM_ASSEMBLY	GO_FILOPODIUM_ASSEMBLY		16	-0.612718	-0.612718	0.0243902	0.226985	1	1156	tags=25%, list=6%, signal=27%
GO_NEGATIVE_REGULATION_OF_EPITHELIAL_CELL_DIFFERENTIATION	GO_NEGATIVE_REGULATION_OF_EPITHELIAL_CELL_DIFFERENTIATION		36	-0.612217	-0.612217	0	0.228197	1	3340	tags=31%, list=18%, signal=37%
GO_CYCLIC_NUCLEOTIDE_CATABOLIC_PROCESS	GO_CYCLIC_NUCLEOTIDE_CATABOLIC_PROCESS		17	-0.612106	-0.612106	0.0252918	0.227876	1	2099	tags=35%, list=11%, signal=40%
GO_HETEROCHROMATIN	GO_HETEROCHROMATIN		61	-0.612094	-0.612094	0	0.227234	1	2792	tags=38%, list=15%, signal=44%
GO_DNA_BINDING_BENDING	GO_DNA_BINDING_BENDING		19	-0.611426	-0.611426	0.0235081	0.228934	1	2329	tags=42%, list=13%, signal=48%
GO_MITOTIC_NUCLEAR_DIVISION	GO_MITOTIC_NUCLEAR_DIVISION		342	-0.611407	-0.611407	0	0.228318	1	2104	tags=37%, list=11%, signal=41%
GO_MITOTIC_G2_DNA_DAMAGE_CHECKPOINT	GO_MITOTIC_G2_DNA_DAMAGE_CHECKPOINT		13	-0.610846	-0.610846	0.0592734	0.229851	1	1328	tags=38%, list=7%, signal=41%
GO_HISTONE_H3_K9_MODIFICATION	GO_HISTONE_H3_K9_MODIFICATION		14	-0.610193	-0.610193	0.0608365	0.231712	1	2072	tags=43%, list=11%, signal=48%
GO_MATURATION_OF_5_8S_RRNA_FROM_TRICISTRONIC_RRNA_TRANSCRIPT_SSU_RRNA_5_8S_RRNA_LSU_RRNA_	GO_MATURATION_OF_5_8S_RRNA_FROM_TRICISTRONIC_RRNA_TRANSCRIPT_SSU_RRNA_5_8S_RRNA_LSU_RRNA_		16	-0.609997	-0.609997	0.0417457	0.231708	1	3419	tags=44%, list=19%, signal=54%
GO_CELL_CYCLE_PHASE_TRANSITION	GO_CELL_CYCLE_PHASE_TRANSITION		242	-0.609745	-0.609745	0	0.23189	1	1969	tags=36%, list=11%, signal=40%
GO_ACTIN_DEPENDENT_ATPASE_ACTIVITY	GO_ACTIN_DEPENDENT_ATPASE_ACTIVITY		13	-0.609714	-0.609714	0.0662768	0.231304	1	1183	tags=23%, list=6%, signal=25%
GO_POSITIVE_REGULATION_OF_PROTEIN_EXPORT_FROM_NUCLEUS	GO_POSITIVE_REGULATION_OF_PROTEIN_EXPORT_FROM_NUCLEUS		16	-0.609574	-0.609574	0.0320151	0.231159	1	4385	tags=56%, list=24%, signal=74%
GO_CENTRAL_NERVOUS_SYSTEM_NEURON_AXONOGENESIS	GO_CENTRAL_NERVOUS_SYSTEM_NEURON_AXONOGENESIS		27	-0.609531	-0.609531	0.00395257	0.230637	1	2333	tags=48%, list=13%, signal=55%
GO_POSTREPLICATION_REPAIR	GO_POSTREPLICATION_REPAIR		50	-0.609417	-0.609417	0	0.230356	1	1041	tags=28%, list=6%, signal=30%
GO_EMBRYONIC_DIGESTIVE_TRACT_MORPHOGENESIS	GO_EMBRYONIC_DIGESTIVE_TRACT_MORPHOGENESIS		17	-0.609287	-0.609287	0.0242086	0.230183	1	3038	tags=41%, list=17%, signal=49%
GO_DNA_GEOMETRIC_CHANGE	GO_DNA_GEOMETRIC_CHANGE		76	-0.609218	-0.609218	0	0.229821	1	2115	tags=36%, list=12%, signal=40%
GO_RESPONSE_TO_PROGESTERONE	GO_RESPONSE_TO_PROGESTERONE		49	-0.609215	-0.609215	0	0.229182	1	2193	tags=37%, list=12%, signal=42%
GO_MALE_GERM_CELL_NUCLEUS	GO_MALE_GERM_CELL_NUCLEUS		14	-0.609147	-0.609147	0.0629771	0.228738	1	2891	tags=43%, list=16%, signal=51%
GO_ENDORIBONUCLEASE_ACTIVITY_PRODUCING_5_PHOSPHOMONOESTERS	GO_ENDORIBONUCLEASE_ACTIVITY_PRODUCING_5_PHOSPHOMONOESTERS		26	-0.609007	-0.609007	0.00200803	0.228573	1	1908	tags=31%, list=10%, signal=34%
GO_POSITIVE_REGULATION_OF_MONOCYTE_CHEMOTAXIS	GO_POSITIVE_REGULATION_OF_MONOCYTE_CHEMOTAXIS		15	-0.608874	-0.608874	0.0589319	0.22841	1	1105	tags=27%, list=6%, signal=28%
GO_ENDODEOXYRIBONUCLEASE_ACTIVITY	GO_ENDODEOXYRIBONUCLEASE_ACTIVITY		44	-0.608686	-0.608686	0	0.228442	1	1938	tags=36%, list=11%, signal=41%
GO_PLATELET_ALPHA_GRANULE_MEMBRANE	GO_PLATELET_ALPHA_GRANULE_MEMBRANE		13	-0.608511	-0.608511	0.0564202	0.228467	1	3251	tags=46%, list=18%, signal=56%
GO_SITE_OF_DOUBLE_STRAND_BREAK	GO_SITE_OF_DOUBLE_STRAND_BREAK		31	-0.608505	-0.608505	0.00361011	0.227836	1	1454	tags=32%, list=8%, signal=35%
GO_G_PROTEIN_COUPLED_RECEPTOR_INTERNALIZATION	GO_G_PROTEIN_COUPLED_RECEPTOR_INTERNALIZATION		13	-0.60815	-0.60815	0.0711679	0.228446	1	3201	tags=46%, list=17%, signal=56%
GO_REGULATION_OF_MONOCYTE_CHEMOTAXIS	GO_REGULATION_OF_MONOCYTE_CHEMOTAXIS		20	-0.607538	-0.607538	0.017341	0.230166	1	2541	tags=35%, list=14%, signal=41%
GO_POSITIVE_REGULATION_OF_MEMBRANE_INVAGINATION	GO_POSITIVE_REGULATION_OF_MEMBRANE_INVAGINATION		11	-0.607448	-0.607448	0.0914513	0.229829	1	2741	tags=36%, list=15%, signal=43%
GO_INSULIN_LIKE_GROWTH_FACTOR_BINDING	GO_INSULIN_LIKE_GROWTH_FACTOR_BINDING		25	-0.607227	-0.607227	0.00596422	0.229917	1	1422	tags=40%, list=8%, signal=43%
GO_NUCLEOSOMAL_DNA_BINDING	GO_NUCLEOSOMAL_DNA_BINDING		28	-0.606743	-0.606743	0.00379507	0.230991	1	4914	tags=61%, list=27%, signal=83%
GO_CALCIUM_DEPENDENT_CELL_CELL_ADHESION_VIA_PLASMA_MEMBRANE_CELL_ADHESION_MOLECULES	GO_CALCIUM_DEPENDENT_CELL_CELL_ADHESION_VIA_PLASMA_MEMBRANE_CELL_ADHESION_MOLECULES		25	-0.606658	-0.606658	0.00922509	0.230609	1	3883	tags=52%, list=21%, signal=66%
GO_RESPONSE_TO_PARATHYROID_HORMONE	GO_RESPONSE_TO_PARATHYROID_HORMONE		13	-0.606082	-0.606082	0.0734463	0.232079	1	1957	tags=38%, list=11%, signal=43%
GO_POSITIVE_REGULATION_OF_MICROTUBULE_POLYMERIZATION	GO_POSITIVE_REGULATION_OF_MICROTUBULE_POLYMERIZATION		17	-0.605909	-0.605909	0.0260708	0.23204	1	1532	tags=29%, list=8%, signal=32%
GO_HMG_BOX_DOMAIN_BINDING	GO_HMG_BOX_DOMAIN_BINDING		17	-0.605777	-0.605777	0.0337079	0.231852	1	158	tags=18%, list=1%, signal=18%
GO_POSITIVE_REGULATION_OF_PROTEIN_SUMOYLATION	GO_POSITIVE_REGULATION_OF_PROTEIN_SUMOYLATION		9	-0.603981	-0.603981	0.135294	0.237807	1	1247	tags=22%, list=7%, signal=24%
GO_OXIDOREDUCTASE_ACTIVITY_ACTING_ON_THE_CH_NH2_GROUP_OF_DONORS	GO_OXIDOREDUCTASE_ACTIVITY_ACTING_ON_THE_CH_NH2_GROUP_OF_DONORS		17	-0.60362	-0.60362	0.0330739	0.238392	1	5425	tags=71%, list=30%, signal=100%
GO_NATURAL_KILLER_CELL_DIFFERENTIATION	GO_NATURAL_KILLER_CELL_DIFFERENTIATION		12	-0.603595	-0.603595	0.0754352	0.237837	1	3222	tags=42%, list=18%, signal=51%
GO_REGULATION_OF_SPINDLE_CHECKPOINT	GO_REGULATION_OF_SPINDLE_CHECKPOINT		14	-0.603431	-0.603431	0.0532544	0.237784	1	2738	tags=36%, list=15%, signal=42%
GO_NEGATIVE_REGULATION_OF_INTERLEUKIN_1_BETA_PRODUCTION	GO_NEGATIVE_REGULATION_OF_INTERLEUKIN_1_BETA_PRODUCTION		13	-0.603382	-0.603382	0.0581395	0.237319	1	3201	tags=38%, list=17%, signal=47%
GO_LAMELLIPODIUM_MEMBRANE	GO_LAMELLIPODIUM_MEMBRANE		18	-0.602984	-0.602984	0.023301	0.238074	1	4045	tags=61%, list=22%, signal=78%
GO_HEPARAN_SULFATE_PROTEOGLYCAN_BINDING	GO_HEPARAN_SULFATE_PROTEOGLYCAN_BINDING		18	-0.602893	-0.602893	0.0358491	0.237761	1	3448	tags=44%, list=19%, signal=55%
GO_NADPH_BINDING	GO_NADPH_BINDING		13	-0.602672	-0.602672	0.0750988	0.237936	1	3803	tags=54%, list=21%, signal=68%
GO_HYALURONIC_ACID_BINDING	GO_HYALURONIC_ACID_BINDING		22	-0.602608	-0.602608	0.0162749	0.237536	1	1927	tags=32%, list=11%, signal=36%
GO_NEGATIVE_REGULATION_OF_CELL_AGING	GO_NEGATIVE_REGULATION_OF_CELL_AGING		17	-0.602455	-0.602455	0.0117417	0.237485	1	3340	tags=47%, list=18%, signal=58%
GO_INNATE_IMMUNE_RESPONSE_IN_MUCOSA	GO_INNATE_IMMUNE_RESPONSE_IN_MUCOSA		19	-0.602224	-0.602224	0.0208729	0.23771	1	556	tags=32%, list=3%, signal=33%
GO_BETA_CATENIN_TCF_COMPLEX_ASSEMBLY	GO_BETA_CATENIN_TCF_COMPLEX_ASSEMBLY		39	-0.602206	-0.602206	0.00182149	0.237134	1	4069	tags=59%, list=22%, signal=76%
GO_RESPONSE_TO_WATER	GO_RESPONSE_TO_WATER		18	-0.601789	-0.601789	0.0289017	0.237962	1	3984	tags=56%, list=22%, signal=71%
GO_CYTOKINETIC_PROCESS	GO_CYTOKINETIC_PROCESS		14	-0.601776	-0.601776	0.0447471	0.237364	1	297	tags=21%, list=2%, signal=22%
GO_NON_RECOMBINATIONAL_REPAIR	GO_NON_RECOMBINATIONAL_REPAIR		63	-0.601537	-0.601537	0	0.237654	1	3156	tags=46%, list=17%, signal=55%
GO_GLAND_MORPHOGENESIS	GO_GLAND_MORPHOGENESIS		90	-0.600809	-0.600809	0	0.239903	1	1926	tags=31%, list=11%, signal=35%
GO_SPINDLE_LOCALIZATION	GO_SPINDLE_LOCALIZATION		35	-0.599695	-0.599695	0.00188679	0.243334	1	2151	tags=37%, list=12%, signal=42%
GO_EXONUCLEASE_ACTIVITY_ACTIVE_WITH_EITHER_RIBO_OR_DEOXYRIBONUCLEIC_ACIDS_AND_PRODUCING_5_PHOSPHOMONOESTERS	GO_EXONUCLEASE_ACTIVITY_ACTIVE_WITH_EITHER_RIBO_OR_DEOXYRIBONUCLEIC_ACIDS_AND_PRODUCING_5_PHOSPHOMONOESTERS		39	-0.599475	-0.599475	0	0.24348	1	3376	tags=41%, list=18%, signal=50%
GO_REGULATION_OF_MEMBRANE_INVAGINATION	GO_REGULATION_OF_MEMBRANE_INVAGINATION		13	-0.598973	-0.598973	0.0662879	0.244705	1	2741	tags=31%, list=15%, signal=36%
GO_NUCLEOTIDASE_ACTIVITY	GO_NUCLEOTIDASE_ACTIVITY		14	-0.598871	-0.598871	0.0732177	0.244418	1	2245	tags=29%, list=12%, signal=33%
GO_NUCLEOBASE_BIOSYNTHETIC_PROCESS	GO_NUCLEOBASE_BIOSYNTHETIC_PROCESS		17	-0.598831	-0.598831	0.0373281	0.243926	1	2949	tags=53%, list=16%, signal=63%
GO_AORTA_DEVELOPMENT	GO_AORTA_DEVELOPMENT		40	-0.598772	-0.598772	0	0.243541	1	2425	tags=35%, list=13%, signal=40%
GO_GERM_CELL_NUCLEUS	GO_GERM_CELL_NUCLEUS		18	-0.59873	-0.59873	0.0246212	0.243097	1	2891	tags=39%, list=16%, signal=46%
GO_CONDENSED_NUCLEAR_CHROMOSOME	GO_CONDENSED_NUCLEAR_CHROMOSOME		79	-0.598133	-0.598133	0	0.244609	1	1938	tags=37%, list=11%, signal=41%
GO_ENDOCHONDRAL_BONE_MORPHOGENESIS	GO_ENDOCHONDRAL_BONE_MORPHOGENESIS		45	-0.598012	-0.598012	0	0.244427	1	2886	tags=51%, list=16%, signal=61%
GO_INOSITOL_PHOSPHATE_CATABOLIC_PROCESS	GO_INOSITOL_PHOSPHATE_CATABOLIC_PROCESS		11	-0.597911	-0.597911	0.125	0.244207	1	1681	tags=36%, list=9%, signal=40%
GO_CLEAVAGE_INVOLVED_IN_RRNA_PROCESSING	GO_CLEAVAGE_INVOLVED_IN_RRNA_PROCESSING		16	-0.597906	-0.597906	0.0396226	0.243601	1	3419	tags=44%, list=19%, signal=54%
GO_PEPTIDYL_METHIONINE_MODIFICATION	GO_PEPTIDYL_METHIONINE_MODIFICATION		11	-0.597849	-0.597849	0.111324	0.243163	1	3203	tags=36%, list=18%, signal=44%
GO_ECTODERMAL_PLACODE_DEVELOPMENT	GO_ECTODERMAL_PLACODE_DEVELOPMENT		15	-0.596849	-0.596849	0.0504854	0.246353	1	1341	tags=27%, list=7%, signal=29%
GO_DOUBLE_STRAND_BREAK_REPAIR	GO_DOUBLE_STRAND_BREAK_REPAIR		152	-0.596613	-0.596613	0	0.24668	1	2208	tags=39%, list=12%, signal=44%
GO_REGULATION_OF_RESPIRATORY_GASEOUS_EXCHANGE_BY_NEUROLOGICAL_SYSTEM_PROCESS	GO_REGULATION_OF_RESPIRATORY_GASEOUS_EXCHANGE_BY_NEUROLOGICAL_SYSTEM_PROCESS		13	-0.596463	-0.596463	0.0796813	0.246646	1	2105	tags=38%, list=12%, signal=43%
GO_ACETYLGALACTOSAMINYLTRANSFERASE_ACTIVITY	GO_ACETYLGALACTOSAMINYLTRANSFERASE_ACTIVITY		32	-0.596357	-0.596357	0	0.246408	1	4876	tags=69%, list=27%, signal=94%
GO_ANNEALING_ACTIVITY	GO_ANNEALING_ACTIVITY		12	-0.596345	-0.596345	0.0843137	0.245831	1	1847	tags=42%, list=10%, signal=46%
GO_MITOTIC_SPINDLE_ORGANIZATION	GO_MITOTIC_SPINDLE_ORGANIZATION		66	-0.596079	-0.596079	0	0.24627	1	1690	tags=38%, list=9%, signal=42%
GO_REGULATION_OF_SMOOTH_MUSCLE_CELL_MIGRATION	GO_REGULATION_OF_SMOOTH_MUSCLE_CELL_MIGRATION		49	-0.595579	-0.595579	0	0.247508	1	1978	tags=33%, list=11%, signal=37%
GO_DNA_SECONDARY_STRUCTURE_BINDING	GO_DNA_SECONDARY_STRUCTURE_BINDING		23	-0.595513	-0.595513	0.0108303	0.24714	1	2540	tags=43%, list=14%, signal=50%
GO_REGULATION_OF_CELLULAR_SENESCENCE	GO_REGULATION_OF_CELLULAR_SENESCENCE		26	-0.59535	-0.59535	0	0.247133	1	2137	tags=38%, list=12%, signal=43%
GO_POSITIVE_REGULATION_OF_MACROPHAGE_ACTIVATION	GO_POSITIVE_REGULATION_OF_MACROPHAGE_ACTIVATION		12	-0.595252	-0.595252	0.0983302	0.246885	1	3637	tags=50%, list=20%, signal=62%
GO_PROTEIN_KINASE_A_CATALYTIC_SUBUNIT_BINDING	GO_PROTEIN_KINASE_A_CATALYTIC_SUBUNIT_BINDING		15	-0.594854	-0.594854	0.049904	0.24762	1	2995	tags=40%, list=16%, signal=48%
GO_RECOMBINATIONAL_REPAIR	GO_RECOMBINATIONAL_REPAIR		73	-0.594518	-0.594518	0	0.24825	1	2042	tags=37%, list=11%, signal=41%
GO_ACYLGLYCEROL_O_ACYLTRANSFERASE_ACTIVITY	GO_ACYLGLYCEROL_O_ACYLTRANSFERASE_ACTIVITY		26	-0.594484	-0.594484	0.0102249	0.247785	1	2112	tags=35%, list=12%, signal=39%
GO_ADAPTATION_OF_SIGNALING_PATHWAY	GO_ADAPTATION_OF_SIGNALING_PATHWAY		21	-0.594359	-0.594359	0.0290135	0.247696	1	3201	tags=48%, list=17%, signal=58%
GO_NEGATIVE_REGULATION_OF_FIBROBLAST_GROWTH_FACTOR_RECEPTOR_SIGNALING_PATHWAY	GO_NEGATIVE_REGULATION_OF_FIBROBLAST_GROWTH_FACTOR_RECEPTOR_SIGNALING_PATHWAY		11	-0.594241	-0.594241	0.118908	0.247577	1	4200	tags=55%, list=23%, signal=71%
GO_POSITIVE_REGULATION_OF_MYELINATION	GO_POSITIVE_REGULATION_OF_MYELINATION		10	-0.594083	-0.594083	0.129845	0.24757	1	97	tags=10%, list=1%, signal=10%
GO_SPLICEOSOMAL_TRI_SNRNP_COMPLEX	GO_SPLICEOSOMAL_TRI_SNRNP_COMPLEX		25	-0.593855	-0.593855	0.00782779	0.24786	1	2666	tags=48%, list=15%, signal=56%
GO_CELLULAR_RESPONSE_TO_GAMMA_RADIATION	GO_CELLULAR_RESPONSE_TO_GAMMA_RADIATION		18	-0.59354	-0.59354	0.040856	0.248497	1	3443	tags=56%, list=19%, signal=68%
GO_VASCULAR_ENDOTHELIAL_GROWTH_FACTOR_SIGNALING_PATHWAY	GO_VASCULAR_ENDOTHELIAL_GROWTH_FACTOR_SIGNALING_PATHWAY		14	-0.593366	-0.593366	0.0681818	0.248543	1	2746	tags=43%, list=15%, signal=50%
GO_POSITIVE_REGULATION_OF_CELL_CYCLE_PHASE_TRANSITION	GO_POSITIVE_REGULATION_OF_CELL_CYCLE_PHASE_TRANSITION		65	-0.593322	-0.593322	0	0.248095	1	2067	tags=34%, list=11%, signal=38%
GO_POSITIVE_REGULATION_OF_PROTEIN_IMPORT_INTO_NUCLEUS_TRANSLOCATION	GO_POSITIVE_REGULATION_OF_PROTEIN_IMPORT_INTO_NUCLEUS_TRANSLOCATION		12	-0.593302	-0.593302	0.0998185	0.247572	1	714	tags=17%, list=4%, signal=17%
GO_NEGATIVE_REGULATION_OF_CHEMOTAXIS	GO_NEGATIVE_REGULATION_OF_CHEMOTAXIS		48	-0.593009	-0.593009	0	0.248157	1	3990	tags=50%, list=22%, signal=64%
GO_POSITIVE_REGULATION_OF_DNA_REPAIR	GO_POSITIVE_REGULATION_OF_DNA_REPAIR		37	-0.592865	-0.592865	0	0.248087	1	2539	tags=46%, list=14%, signal=53%
GO_CARDIAC_CONDUCTION_SYSTEM_DEVELOPMENT	GO_CARDIAC_CONDUCTION_SYSTEM_DEVELOPMENT		11	-0.592254	-0.592254	0.112676	0.249703	1	15	tags=9%, list=0%, signal=9%
GO_SOMATIC_DIVERSIFICATION_OF_IMMUNE_RECEPTORS_VIA_SOMATIC_MUTATION	GO_SOMATIC_DIVERSIFICATION_OF_IMMUNE_RECEPTORS_VIA_SOMATIC_MUTATION		11	-0.592075	-0.592075	0.146617	0.249786	1	180	tags=18%, list=1%, signal=18%
GO_ESTABLISHMENT_OF_MITOTIC_SPINDLE_ORIENTATION	GO_ESTABLISHMENT_OF_MITOTIC_SPINDLE_ORIENTATION		18	-0.591416	-0.591416	0.0441767	0.251733	1	1201	tags=33%, list=7%, signal=36%
GO_FIBRINOLYSIS	GO_FIBRINOLYSIS		21	-0.591345	-0.591345	0.0183486	0.251421	1	5630	tags=57%, list=31%, signal=82%
GO_ESTABLISHMENT_OF_SPINDLE_ORIENTATION	GO_ESTABLISHMENT_OF_SPINDLE_ORIENTATION		24	-0.591141	-0.591141	0.0095057	0.251594	1	1201	tags=29%, list=7%, signal=31%
GO_CHEMOREPELLENT_ACTIVITY	GO_CHEMOREPELLENT_ACTIVITY		25	-0.591111	-0.591111	0.0127042	0.251109	1	2227	tags=40%, list=12%, signal=45%
HALLMARK_MITOTIC_SPINDLE	HALLMARK_MITOTIC_SPINDLE		194	-0.590987	-0.590987	0	0.250952	1	1856	tags=33%, list=10%, signal=36%
GO_DEOXYRIBONUCLEASE_ACTIVITY	GO_DEOXYRIBONUCLEASE_ACTIVITY		59	-0.59091	-0.59091	0	0.250662	1	2386	tags=37%, list=13%, signal=43%
GO_PLACENTA_BLOOD_VESSEL_DEVELOPMENT	GO_PLACENTA_BLOOD_VESSEL_DEVELOPMENT		27	-0.590907	-0.590907	0.00760456	0.250075	1	1437	tags=33%, list=8%, signal=36%
GO_ARTERY_DEVELOPMENT	GO_ARTERY_DEVELOPMENT		74	-0.590804	-0.590804	0	0.249898	1	2425	tags=35%, list=13%, signal=40%
GO_SALIVARY_GLAND_DEVELOPMENT	GO_SALIVARY_GLAND_DEVELOPMENT		30	-0.590776	-0.590776	0.00403226	0.249446	1	1173	tags=30%, list=6%, signal=32%
GO_POSITIVE_REGULATION_OF_NON_CANONICAL_WNT_SIGNALING_PATHWAY	GO_POSITIVE_REGULATION_OF_NON_CANONICAL_WNT_SIGNALING_PATHWAY		11	-0.590557	-0.590557	0.0975143	0.249715	1	608	tags=27%, list=3%, signal=28%
GO_NEGATIVE_REGULATION_OF_TELOMERE_MAINTENANCE_VIA_TELOMERASE	GO_NEGATIVE_REGULATION_OF_TELOMERE_MAINTENANCE_VIA_TELOMERASE		11	-0.5901	-0.5901	0.134191	0.25084	1	3349	tags=55%, list=18%, signal=67%
GO_VENTRICULAR_SEPTUM_MORPHOGENESIS	GO_VENTRICULAR_SEPTUM_MORPHOGENESIS		28	-0.589935	-0.589935	0.00584795	0.250958	1	1125	tags=25%, list=6%, signal=27%
GO_SEMAPHORIN_PLEXIN_SIGNALING_PATHWAY	GO_SEMAPHORIN_PLEXIN_SIGNALING_PATHWAY		35	-0.589888	-0.589888	0	0.250538	1	3990	tags=57%, list=22%, signal=73%
GO_RIBONUCLEASE_P_ACTIVITY	GO_RIBONUCLEASE_P_ACTIVITY		11	-0.589485	-0.589485	0.135238	0.251354	1	1908	tags=36%, list=10%, signal=41%
GO_RESPONSE_TO_MONOAMINE	GO_RESPONSE_TO_MONOAMINE		34	-0.589387	-0.589387	0.00178891	0.251163	1	2189	tags=29%, list=12%, signal=33%
GO_REGULATION_OF_CHONDROCYTE_DIFFERENTIATION	GO_REGULATION_OF_CHONDROCYTE_DIFFERENTIATION		42	-0.589302	-0.589302	0.00185874	0.250888	1	3285	tags=43%, list=18%, signal=52%
GO_REGULATION_OF_CHEMOKINE_SECRETION	GO_REGULATION_OF_CHEMOKINE_SECRETION		12	-0.589117	-0.589117	0.101887	0.251011	1	3925	tags=58%, list=21%, signal=74%
GO_CHROMATIN_DISASSEMBLY	GO_CHROMATIN_DISASSEMBLY		17	-0.58874	-0.58874	0.0478012	0.25192	1	4914	tags=71%, list=27%, signal=96%
GO_LYSOPHOSPHOLIPID_ACYLTRANSFERASE_ACTIVITY	GO_LYSOPHOSPHOLIPID_ACYLTRANSFERASE_ACTIVITY		18	-0.588251	-0.588251	0.0271845	0.253285	1	2112	tags=39%, list=12%, signal=44%
GO_LAMIN_BINDING	GO_LAMIN_BINDING		15	-0.588243	-0.588243	0.0533333	0.252733	1	2682	tags=47%, list=15%, signal=55%
GO_CHONDROITIN_SULFATE_BIOSYNTHETIC_PROCESS	GO_CHONDROITIN_SULFATE_BIOSYNTHETIC_PROCESS		24	-0.588102	-0.588102	0.00957854	0.252708	1	3305	tags=54%, list=18%, signal=66%
GO_PURINE_NUCLEOBASE_BIOSYNTHETIC_PROCESS	GO_PURINE_NUCLEOBASE_BIOSYNTHETIC_PROCESS		11	-0.587783	-0.587783	0.129412	0.25326	1	2640	tags=55%, list=14%, signal=64%
GO_OLIGOSACCHARIDE_BIOSYNTHETIC_PROCESS	GO_OLIGOSACCHARIDE_BIOSYNTHETIC_PROCESS		13	-0.587543	-0.587543	0.0994372	0.253509	1	3318	tags=38%, list=18%, signal=47%
GO_CALCIUM_DEPENDENT_PROTEIN_KINASE_ACTIVITY	GO_CALCIUM_DEPENDENT_PROTEIN_KINASE_ACTIVITY		10	-0.586771	-0.586771	0.131115	0.255764	1	2909	tags=50%, list=16%, signal=59%
GO_SEX_CHROMOSOME	GO_SEX_CHROMOSOME		26	-0.586352	-0.586352	0.00788955	0.256776	1	3599	tags=46%, list=20%, signal=57%
GO_METANEPHROS_DEVELOPMENT	GO_METANEPHROS_DEVELOPMENT		80	-0.585819	-0.585819	0	0.258316	1	1556	tags=26%, list=9%, signal=29%
GO_CHROMOSOME_TELOMERIC_REGION	GO_CHROMOSOME_TELOMERIC_REGION		152	-0.585568	-0.585568	0	0.258687	1	3077	tags=45%, list=17%, signal=54%
GO_POSITIVE_REGULATION_OF_PEPTIDYL_THREONINE_PHOSPHORYLATION	GO_POSITIVE_REGULATION_OF_PEPTIDYL_THREONINE_PHOSPHORYLATION		22	-0.585546	-0.585546	0.0170455	0.258178	1	1100	tags=23%, list=6%, signal=24%
GO_NEGATIVE_REGULATION_OF_T_CELL_RECEPTOR_SIGNALING_PATHWAY	GO_NEGATIVE_REGULATION_OF_T_CELL_RECEPTOR_SIGNALING_PATHWAY		16	-0.585062	-0.585062	0.0525328	0.259396	1	1232	tags=31%, list=7%, signal=33%
GO_PYRIMIDINE_NUCLEOSIDE_MONOPHOSPHATE_METABOLIC_PROCESS	GO_PYRIMIDINE_NUCLEOSIDE_MONOPHOSPHATE_METABOLIC_PROCESS		11	-0.584978	-0.584978	0.137725	0.259199	1	1562	tags=36%, list=9%, signal=40%
GO_DNA_DEPENDENT_ATPASE_ACTIVITY	GO_DNA_DEPENDENT_ATPASE_ACTIVITY		73	-0.584858	-0.584858	0	0.259182	1	2000	tags=37%, list=11%, signal=41%
GO_KINESIN_COMPLEX	GO_KINESIN_COMPLEX		53	-0.584173	-0.584173	0	0.261026	1	730	tags=25%, list=4%, signal=25%
GO_PHARYNGEAL_SYSTEM_DEVELOPMENT	GO_PHARYNGEAL_SYSTEM_DEVELOPMENT		18	-0.583854	-0.583854	0.0529301	0.261692	1	2219	tags=39%, list=12%, signal=44%
GO_FILAMENTOUS_ACTIN	GO_FILAMENTOUS_ACTIN		20	-0.583446	-0.583446	0.0193798	0.262643	1	4297	tags=65%, list=23%, signal=85%
GO_NEGATIVE_REGULATION_OF_CELL_CYCLE_G2_M_PHASE_TRANSITION	GO_NEGATIVE_REGULATION_OF_CELL_CYCLE_G2_M_PHASE_TRANSITION		24	-0.583422	-0.583422	0.00878735	0.262164	1	1512	tags=29%, list=8%, signal=32%
GO_LYMPHANGIOGENESIS	GO_LYMPHANGIOGENESIS		11	-0.583358	-0.583358	0.142582	0.261816	1	1887	tags=27%, list=10%, signal=30%
GO_FOREBRAIN_NEURON_FATE_COMMITMENT	GO_FOREBRAIN_NEURON_FATE_COMMITMENT		12	-0.583255	-0.583255	0.106796	0.261572	1	1665	tags=25%, list=9%, signal=27%
GO_POSITIVE_REGULATION_OF_MITOTIC_SISTER_CHROMATID_SEPARATION	GO_POSITIVE_REGULATION_OF_MITOTIC_SISTER_CHROMATID_SEPARATION		14	-0.582892	-0.582892	0.0838323	0.262441	1	1969	tags=36%, list=11%, signal=40%
GO_EPITHELIAL_CELL_MORPHOGENESIS	GO_EPITHELIAL_CELL_MORPHOGENESIS		42	-0.582757	-0.582757	0.00357782	0.262418	1	1103	tags=19%, list=6%, signal=20%
GO_NEGATIVE_REGULATION_OF_MRNA_SPLICING_VIA_SPLICEOSOME	GO_NEGATIVE_REGULATION_OF_MRNA_SPLICING_VIA_SPLICEOSOME		16	-0.582684	-0.582684	0.0479846	0.262095	1	4717	tags=63%, list=26%, signal=84%
GO_ATP_DEPENDENT_DNA_HELICASE_ACTIVITY	GO_ATP_DEPENDENT_DNA_HELICASE_ACTIVITY		31	-0.582659	-0.582659	0.00189394	0.261574	1	3413	tags=52%, list=19%, signal=63%
GO_STORE_OPERATED_CALCIUM_CHANNEL_ACTIVITY	GO_STORE_OPERATED_CALCIUM_CHANNEL_ACTIVITY		11	-0.582264	-0.582264	0.12334	0.262509	1	7244	tags=73%, list=40%, signal=120%
GO_CELLULAR_RESPONSE_TO_EPINEPHRINE_STIMULUS	GO_CELLULAR_RESPONSE_TO_EPINEPHRINE_STIMULUS		12	-0.582	-0.582	0.121043	0.262955	1	1758	tags=33%, list=10%, signal=37%
GO_REGULATION_OF_INTRINSIC_APOPTOTIC_SIGNALING_PATHWAY_BY_P53_CLASS_MEDIATOR	GO_REGULATION_OF_INTRINSIC_APOPTOTIC_SIGNALING_PATHWAY_BY_P53_CLASS_MEDIATOR		18	-0.581915	-0.581915	0.0383142	0.262762	1	3135	tags=39%, list=17%, signal=47%
GO_NUCLEOSIDE_TRIPHOSPHATE_CATABOLIC_PROCESS	GO_NUCLEOSIDE_TRIPHOSPHATE_CATABOLIC_PROCESS		12	-0.581857	-0.581857	0.117864	0.262389	1	677	tags=25%, list=4%, signal=26%
GO_SPLICEOSOMAL_SNRNP_ASSEMBLY	GO_SPLICEOSOMAL_SNRNP_ASSEMBLY		37	-0.581751	-0.581751	0	0.262179	1	3848	tags=51%, list=21%, signal=65%
GO_RHYTHMIC_BEHAVIOR	GO_RHYTHMIC_BEHAVIOR		18	-0.581744	-0.581744	0.0377734	0.261645	1	1775	tags=22%, list=10%, signal=25%
GO_REGULATION_OF_THYMOCYTE_AGGREGATION	GO_REGULATION_OF_THYMOCYTE_AGGREGATION		26	-0.580927	-0.580927	0.0137795	0.264274	1	1619	tags=23%, list=9%, signal=25%
GO_RESPONSE_TO_EPIDERMAL_GROWTH_FACTOR	GO_RESPONSE_TO_EPIDERMAL_GROWTH_FACTOR		28	-0.580633	-0.580633	0.0109689	0.264745	1	1785	tags=25%, list=10%, signal=28%
GO_VENTRICULAR_CARDIAC_MUSCLE_CELL_DEVELOPMENT	GO_VENTRICULAR_CARDIAC_MUSCLE_CELL_DEVELOPMENT		13	-0.580456	-0.580456	0.112621	0.264805	1	1417	tags=38%, list=8%, signal=42%
GO_NEGATIVE_REGULATION_OF_SIGNAL_TRANSDUCTION_BY_P53_CLASS_MEDIATOR	GO_NEGATIVE_REGULATION_OF_SIGNAL_TRANSDUCTION_BY_P53_CLASS_MEDIATOR		23	-0.580085	-0.580085	0.00948767	0.265798	1	3135	tags=43%, list=17%, signal=52%
HALLMARK_MYC_TARGETS_V2	HALLMARK_MYC_TARGETS_V2		53	-0.58	-0.58	0	0.265553	1	3637	tags=47%, list=20%, signal=59%
HALLMARK_MYC_TARGETS_V1	HALLMARK_MYC_TARGETS_V1		183	-0.579939	-0.579939	0	0.265183	1	3739	tags=48%, list=20%, signal=60%
GO_WNT_SIGNALOSOME	GO_WNT_SIGNALOSOME		10	-0.579463	-0.579463	0.189084	0.266381	1	3397	tags=40%, list=19%, signal=49%
GO_BASAL_LAMINA	GO_BASAL_LAMINA		17	-0.579331	-0.579331	0.0659722	0.266306	1	2171	tags=35%, list=12%, signal=40%
GO_RNA_POLYMERASE_II_TRANSCRIPTION_COREPRESSOR_ACTIVITY	GO_RNA_POLYMERASE_II_TRANSCRIPTION_COREPRESSOR_ACTIVITY		25	-0.579091	-0.579091	0.00767754	0.266722	1	2401	tags=44%, list=13%, signal=51%
GO_SPINDLE	GO_SPINDLE		272	-0.578654	-0.578654	0	0.267797	1	2060	tags=35%, list=11%, signal=38%
GO_LUNG_CELL_DIFFERENTIATION	GO_LUNG_CELL_DIFFERENTIATION		25	-0.578645	-0.578645	0.0211946	0.267272	1	3736	tags=36%, list=20%, signal=45%
GO_LENS_FIBER_CELL_DEVELOPMENT	GO_LENS_FIBER_CELL_DEVELOPMENT		12	-0.57853	-0.57853	0.130518	0.267173	1	128	tags=17%, list=1%, signal=17%
GO_RESPONSE_TO_WATER_DEPRIVATION	GO_RESPONSE_TO_WATER_DEPRIVATION		11	-0.578276	-0.578276	0.150476	0.267488	1	1755	tags=36%, list=10%, signal=40%
GO_NUCLEAR_CHROMOSOME	GO_NUCLEAR_CHROMOSOME		481	-0.578197	-0.578197	0	0.267205	1	2925	tags=42%, list=16%, signal=48%
GO_PROTEIN_HYDROXYLATION	GO_PROTEIN_HYDROXYLATION		18	-0.578152	-0.578152	0.0485981	0.266794	1	4638	tags=50%, list=25%, signal=67%
GO_POSITIVE_REGULATION_OF_MICROTUBULE_POLYMERIZATION_OR_DEPOLYMERIZATION	GO_POSITIVE_REGULATION_OF_MICROTUBULE_POLYMERIZATION_OR_DEPOLYMERIZATION		21	-0.578142	-0.578142	0.026975	0.266277	1	1532	tags=24%, list=8%, signal=26%
GO_EMBRYONIC_CRANIAL_SKELETON_MORPHOGENESIS	GO_EMBRYONIC_CRANIAL_SKELETON_MORPHOGENESIS		46	-0.577391	-0.577391	0	0.268591	1	1777	tags=39%, list=10%, signal=43%
GO_REGULATION_OF_DNA_REPAIR	GO_REGULATION_OF_DNA_REPAIR		72	-0.577209	-0.577209	0	0.268694	1	1648	tags=38%, list=9%, signal=41%
GO_NUCLEOTIDE_EXCISION_REPAIR_COMPLEX	GO_NUCLEOTIDE_EXCISION_REPAIR_COMPLEX		14	-0.576753	-0.576753	0.0783242	0.269735	1	1909	tags=29%, list=10%, signal=32%
GO_L_ASCORBIC_ACID_BINDING	GO_L_ASCORBIC_ACID_BINDING		20	-0.576604	-0.576604	0.0305344	0.269758	1	4638	tags=60%, list=25%, signal=80%
GO_NEGATIVE_REGULATION_OF_GLIAL_CELL_DIFFERENTIATION	GO_NEGATIVE_REGULATION_OF_GLIAL_CELL_DIFFERENTIATION		25	-0.576421	-0.576421	0.0144928	0.269912	1	515	tags=16%, list=3%, signal=16%
GO_NUCLEOSOME_BINDING	GO_NUCLEOSOME_BINDING		43	-0.576062	-0.576062	0	0.270692	1	2906	tags=35%, list=16%, signal=41%
GO_SPINDLE_ASSEMBLY	GO_SPINDLE_ASSEMBLY		63	-0.575813	-0.575813	0	0.271018	1	2060	tags=38%, list=11%, signal=43%
GO_NEGATIVE_REGULATION_OF_RELEASE_OF_CYTOCHROME_C_FROM_MITOCHONDRIA	GO_NEGATIVE_REGULATION_OF_RELEASE_OF_CYTOCHROME_C_FROM_MITOCHONDRIA		17	-0.575228	-0.575228	0.0500963	0.272581	1	3201	tags=29%, list=17%, signal=36%
GO_RESPONSE_TO_COBALT_ION	GO_RESPONSE_TO_COBALT_ION		12	-0.575226	-0.575226	0.126654	0.272043	1	2131	tags=33%, list=12%, signal=38%
GO_GLYCOSPHINGOLIPID_BIOSYNTHETIC_PROCESS	GO_GLYCOSPHINGOLIPID_BIOSYNTHETIC_PROCESS		24	-0.575091	-0.575091	0.0138408	0.271984	1	1842	tags=33%, list=10%, signal=37%
GO_EMBRYONIC_HINDLIMB_MORPHOGENESIS	GO_EMBRYONIC_HINDLIMB_MORPHOGENESIS		29	-0.575039	-0.575039	0.00775194	0.271599	1	3205	tags=41%, list=18%, signal=50%
GO_PROTEIN_BINDING_INVOLVED_IN_CELL_ADHESION	GO_PROTEIN_BINDING_INVOLVED_IN_CELL_ADHESION		16	-0.575008	-0.575008	0.0796296	0.271189	1	1783	tags=19%, list=10%, signal=21%
GO_POSITIVE_REGULATION_OF_EXTRACELLULAR_MATRIX_ORGANIZATION	GO_POSITIVE_REGULATION_OF_EXTRACELLULAR_MATRIX_ORGANIZATION		14	-0.574755	-0.574755	0.116576	0.271644	1	1100	tags=36%, list=6%, signal=38%
GO_CHROMOSOME_SEPARATION	GO_CHROMOSOME_SEPARATION		16	-0.574562	-0.574562	0.0511247	0.271776	1	1518	tags=25%, list=8%, signal=27%
GO_REGULATION_OF_SISTER_CHROMATID_SEGREGATION	GO_REGULATION_OF_SISTER_CHROMATID_SEGREGATION		65	-0.574398	-0.574398	0	0.271867	1	3349	tags=45%, list=18%, signal=54%
GO_ACID_PHOSPHATASE_ACTIVITY	GO_ACID_PHOSPHATASE_ACTIVITY		11	-0.574342	-0.574342	0.142322	0.271534	1	690	tags=27%, list=4%, signal=28%
GO_DETECTION_OF_TEMPERATURE_STIMULUS_INVOLVED_IN_SENSORY_PERCEPTION	GO_DETECTION_OF_TEMPERATURE_STIMULUS_INVOLVED_IN_SENSORY_PERCEPTION		13	-0.573858	-0.573858	0.103053	0.272846	1	3523	tags=46%, list=19%, signal=57%
GO_TYPE_B_PANCREATIC_CELL_DEVELOPMENT	GO_TYPE_B_PANCREATIC_CELL_DEVELOPMENT		13	-0.573804	-0.573804	0.101727	0.2725	1	482	tags=15%, list=3%, signal=16%
GO_REGULATION_OF_CELL_PROLIFERATION_INVOLVED_IN_HEART_MORPHOGENESIS	GO_REGULATION_OF_CELL_PROLIFERATION_INVOLVED_IN_HEART_MORPHOGENESIS		15	-0.573793	-0.573793	0.0707457	0.271983	1	702	tags=27%, list=4%, signal=28%
GO_REGULATION_OF_FIBROBLAST_GROWTH_FACTOR_RECEPTOR_SIGNALING_PATHWAY	GO_REGULATION_OF_FIBROBLAST_GROWTH_FACTOR_RECEPTOR_SIGNALING_PATHWAY		25	-0.573769	-0.573769	0.016	0.271524	1	4200	tags=48%, list=23%, signal=62%
GO_ESTROUS_CYCLE	GO_ESTROUS_CYCLE		18	-0.573723	-0.573723	0.0482897	0.271163	1	1780	tags=28%, list=10%, signal=31%
GO_REGULATION_OF_CYTOKINESIS	GO_REGULATION_OF_CYTOKINESIS		59	-0.573681	-0.573681	0	0.270788	1	1376	tags=22%, list=8%, signal=24%
GO_COCHLEA_DEVELOPMENT	GO_COCHLEA_DEVELOPMENT		38	-0.573649	-0.573649	0.00369686	0.270344	1	1218	tags=24%, list=7%, signal=25%
GO_REGULATION_OF_SISTER_CHROMATID_COHESION	GO_REGULATION_OF_SISTER_CHROMATID_COHESION		17	-0.573307	-0.573307	0.0621359	0.271053	1	3183	tags=59%, list=17%, signal=71%
GO_NEGATIVE_REGULATION_OF_CIRCADIAN_RHYTHM	GO_NEGATIVE_REGULATION_OF_CIRCADIAN_RHYTHM		17	-0.57295	-0.57295	0.0621359	0.27197	1	1208	tags=29%, list=7%, signal=31%
GO_RETINOID_X_RECEPTOR_BINDING	GO_RETINOID_X_RECEPTOR_BINDING		16	-0.572823	-0.572823	0.0444874	0.271926	1	1852	tags=31%, list=10%, signal=35%
GO_NEGATIVE_REGULATION_OF_ENDOTHELIAL_CELL_APOPTOTIC_PROCESS	GO_NEGATIVE_REGULATION_OF_ENDOTHELIAL_CELL_APOPTOTIC_PROCESS		27	-0.572379	-0.572379	0.0115607	0.273169	1	1168	tags=30%, list=6%, signal=32%
GO_REGULATION_OF_HEART_MORPHOGENESIS	GO_REGULATION_OF_HEART_MORPHOGENESIS		28	-0.572319	-0.572319	0.011811	0.27283	1	1199	tags=32%, list=7%, signal=34%
GO_RRNA_3_END_PROCESSING	GO_RRNA_3_END_PROCESSING		10	-0.572185	-0.572185	0.199616	0.272859	1	3419	tags=40%, list=19%, signal=49%
GO_REGULATION_OF_UBIQUITIN_PROTEIN_LIGASE_ACTIVITY	GO_REGULATION_OF_UBIQUITIN_PROTEIN_LIGASE_ACTIVITY		18	-0.571914	-0.571914	0.0517241	0.273344	1	1644	tags=28%, list=9%, signal=30%
GO_CELL_DIVISION_SITE	GO_CELL_DIVISION_SITE		49	-0.571777	-0.571777	0	0.273324	1	3582	tags=51%, list=20%, signal=63%
GO_METANEPHRIC_EPITHELIUM_DEVELOPMENT	GO_METANEPHRIC_EPITHELIUM_DEVELOPMENT		19	-0.571161	-0.571161	0.0315582	0.275121	1	515	tags=21%, list=3%, signal=22%
GO_GLUCOSYLTRANSFERASE_ACTIVITY	GO_GLUCOSYLTRANSFERASE_ACTIVITY		16	-0.570484	-0.570484	0.0660377	0.277045	1	1928	tags=44%, list=11%, signal=49%
GO_ORGANELLE_FISSION	GO_ORGANELLE_FISSION		463	-0.570406	-0.570406	0	0.276775	1	1985	tags=30%, list=11%, signal=33%
GO_REGULATION_OF_PLATELET_DERIVED_GROWTH_FACTOR_RECEPTOR_SIGNALING_PATHWAY	GO_REGULATION_OF_PLATELET_DERIVED_GROWTH_FACTOR_RECEPTOR_SIGNALING_PATHWAY		13	-0.570225	-0.570225	0.106931	0.276946	1	1632	tags=23%, list=9%, signal=25%
GO_PROTEIN_AUTOPROCESSING	GO_PROTEIN_AUTOPROCESSING		13	-0.570104	-0.570104	0.100186	0.276917	1	6109	tags=54%, list=33%, signal=81%
GO_OXIDOREDUCTASE_ACTIVITY_OXIDIZING_METAL_IONS_NAD_OR_NADP_AS_ACCEPTOR	GO_OXIDOREDUCTASE_ACTIVITY_OXIDIZING_METAL_IONS_NAD_OR_NADP_AS_ACCEPTOR		10	-0.570046	-0.570046	0.14914	0.27662	1	4058	tags=40%, list=22%, signal=51%
GO_EMBRYONIC_EYE_MORPHOGENESIS	GO_EMBRYONIC_EYE_MORPHOGENESIS		33	-0.570018	-0.570018	0.00185185	0.276214	1	2315	tags=33%, list=13%, signal=38%
GO_PYRIMIDINE_NUCLEOSIDE_TRIPHOSPHATE_BIOSYNTHETIC_PROCESS	GO_PYRIMIDINE_NUCLEOSIDE_TRIPHOSPHATE_BIOSYNTHETIC_PROCESS		15	-0.570003	-0.570003	0.0863454	0.275744	1	2534	tags=40%, list=14%, signal=46%
GO_RESPONSE_TO_CORTICOSTERONE	GO_RESPONSE_TO_CORTICOSTERONE		23	-0.569893	-0.569893	0.0210728	0.275677	1	2193	tags=30%, list=12%, signal=35%
GO_GLUCOCORTICOID_METABOLIC_PROCESS	GO_GLUCOCORTICOID_METABOLIC_PROCESS		16	-0.569789	-0.569789	0.0683594	0.275524	1	4343	tags=38%, list=24%, signal=49%
GO_N_GLYCAN_PROCESSING	GO_N_GLYCAN_PROCESSING		20	-0.569683	-0.569683	0.034	0.275431	1	2696	tags=35%, list=15%, signal=41%
GO_URETER_DEVELOPMENT	GO_URETER_DEVELOPMENT		11	-0.569682	-0.569682	0.160243	0.274911	1	805	tags=27%, list=4%, signal=29%
GO_BASEMENT_MEMBRANE_ORGANIZATION	GO_BASEMENT_MEMBRANE_ORGANIZATION		10	-0.569518	-0.569518	0.164062	0.274964	1	972	tags=30%, list=5%, signal=32%
GO_POSITIVE_REGULATION_OF_INTRACELLULAR_STEROID_HORMONE_RECEPTOR_SIGNALING_PATHWAY	GO_POSITIVE_REGULATION_OF_INTRACELLULAR_STEROID_HORMONE_RECEPTOR_SIGNALING_PATHWAY		11	-0.569508	-0.569508	0.163148	0.274476	1	3415	tags=45%, list=19%, signal=56%
GO_REGULATION_OF_ERYTHROCYTE_DIFFERENTIATION	GO_REGULATION_OF_ERYTHROCYTE_DIFFERENTIATION		34	-0.569375	-0.569375	0.00552486	0.274467	1	2781	tags=35%, list=15%, signal=42%
GO_REGULATION_OF_CELL_AGING	GO_REGULATION_OF_CELL_AGING		33	-0.569356	-0.569356	0.00757576	0.274005	1	3340	tags=45%, list=18%, signal=56%
GO_ORGAN_REGENERATION	GO_ORGAN_REGENERATION		79	-0.569271	-0.569271	0	0.273799	1	2193	tags=33%, list=12%, signal=37%
GO_POSITIVE_REGULATION_OF_HAIR_CYCLE	GO_POSITIVE_REGULATION_OF_HAIR_CYCLE		10	-0.56883	-0.56883	0.167308	0.275048	1	1957	tags=20%, list=11%, signal=22%
GO_COENZYME_A_BIOSYNTHETIC_PROCESS	GO_COENZYME_A_BIOSYNTHETIC_PROCESS		10	-0.568673	-0.568673	0.204819	0.275076	1	5016	tags=50%, list=27%, signal=69%
GO_REGULATION_OF_CARTILAGE_DEVELOPMENT	GO_REGULATION_OF_CARTILAGE_DEVELOPMENT		58	-0.567171	-0.567171	0	0.280235	1	3285	tags=43%, list=18%, signal=52%
GO_ENDODEOXYRIBONUCLEASE_ACTIVITY_PRODUCING_5_PHOSPHOMONOESTERS	GO_ENDODEOXYRIBONUCLEASE_ACTIVITY_PRODUCING_5_PHOSPHOMONOESTERS		7	-0.56669	-0.56669	0.350674	0.281499	1	1251	tags=29%, list=7%, signal=31%
GO_MOTOR_NEURON_AXON_GUIDANCE	GO_MOTOR_NEURON_AXON_GUIDANCE		26	-0.56641	-0.56641	0.0236686	0.282082	1	4028	tags=50%, list=22%, signal=64%
HALLMARK_TGF_BETA_SIGNALING	HALLMARK_TGF_BETA_SIGNALING		53	-0.566379	-0.566379	0.00180505	0.281652	1	1611	tags=36%, list=9%, signal=39%
GO_REGULATION_OF_PROTEIN_SUMOYLATION	GO_REGULATION_OF_PROTEIN_SUMOYLATION		18	-0.565708	-0.565708	0.0398482	0.283732	1	3183	tags=33%, list=17%, signal=40%
GO_REGULATION_OF_CELL_CYCLE_G2_M_PHASE_TRANSITION	GO_REGULATION_OF_CELL_CYCLE_G2_M_PHASE_TRANSITION		57	-0.565686	-0.565686	0	0.283294	1	2067	tags=32%, list=11%, signal=35%
GO_TRANSFORMING_GROWTH_FACTOR_BETA_BINDING	GO_TRANSFORMING_GROWTH_FACTOR_BETA_BINDING		16	-0.565633	-0.565633	0.0791506	0.282965	1	3090	tags=50%, list=17%, signal=60%
GO_DNA_RECOMBINATION	GO_DNA_RECOMBINATION		191	-0.565571	-0.565571	0	0.28267	1	2658	tags=38%, list=15%, signal=44%
GO_EMBRYONIC_CAMERA_TYPE_EYE_FORMATION	GO_EMBRYONIC_CAMERA_TYPE_EYE_FORMATION		12	-0.565489	-0.565489	0.126459	0.282481	1	1755	tags=33%, list=10%, signal=37%
GO_NEGATIVE_REGULATION_OF_STEM_CELL_PROLIFERATION	GO_NEGATIVE_REGULATION_OF_STEM_CELL_PROLIFERATION		17	-0.565393	-0.565393	0.077634	0.282291	1	1280	tags=29%, list=7%, signal=32%
GO_REGULATION_OF_THYMOCYTE_APOPTOTIC_PROCESS	GO_REGULATION_OF_THYMOCYTE_APOPTOTIC_PROCESS		10	-0.565306	-0.565306	0.192469	0.282109	1	3996	tags=40%, list=22%, signal=51%
GO_EXOCRINE_SYSTEM_DEVELOPMENT	GO_EXOCRINE_SYSTEM_DEVELOPMENT		43	-0.5653	-0.5653	0.00375235	0.281611	1	1438	tags=28%, list=8%, signal=30%
GO_HINDLIMB_MORPHOGENESIS	GO_HINDLIMB_MORPHOGENESIS		37	-0.565237	-0.565237	0.00561798	0.281345	1	3285	tags=41%, list=18%, signal=49%
GO_REGULATION_OF_SUPEROXIDE_ANION_GENERATION	GO_REGULATION_OF_SUPEROXIDE_ANION_GENERATION		12	-0.565199	-0.565199	0.131631	0.280962	1	3044	tags=33%, list=17%, signal=40%
GO_CELL_DIVISION	GO_CELL_DIVISION		432	-0.565106	-0.565106	0	0.280815	1	2214	tags=32%, list=12%, signal=36%
GO_ENDODERMAL_CELL_DIFFERENTIATION	GO_ENDODERMAL_CELL_DIFFERENTIATION		37	-0.56501	-0.56501	0	0.280614	1	3183	tags=41%, list=17%, signal=49%
GO_BLASTOCYST_GROWTH	GO_BLASTOCYST_GROWTH		17	-0.564896	-0.564896	0.0726577	0.280539	1	3109	tags=41%, list=17%, signal=50%
GO_REGULATION_OF_CHOLESTEROL_BIOSYNTHETIC_PROCESS	GO_REGULATION_OF_CHOLESTEROL_BIOSYNTHETIC_PROCESS		12	-0.564727	-0.564727	0.162313	0.280725	1	3855	tags=42%, list=21%, signal=53%
GO_SERTOLI_CELL_DEVELOPMENT	GO_SERTOLI_CELL_DEVELOPMENT		13	-0.564701	-0.564701	0.126606	0.280309	1	347	tags=15%, list=2%, signal=16%
GO_EPITHELIAL_TUBE_BRANCHING_INVOLVED_IN_LUNG_MORPHOGENESIS	GO_EPITHELIAL_TUBE_BRANCHING_INVOLVED_IN_LUNG_MORPHOGENESIS		25	-0.564575	-0.564575	0.0239411	0.280279	1	4839	tags=56%, list=26%, signal=76%
GO_ENDONUCLEASE_ACTIVITY_ACTIVE_WITH_EITHER_RIBO_OR_DEOXYRIBONUCLEIC_ACIDS_AND_PRODUCING_5_PHOSPHOMONOESTERS	GO_ENDONUCLEASE_ACTIVITY_ACTIVE_WITH_EITHER_RIBO_OR_DEOXYRIBONUCLEIC_ACIDS_AND_PRODUCING_5_PHOSPHOMONOESTERS		30	-0.564407	-0.564407	0.0152672	0.280448	1	1908	tags=30%, list=10%, signal=33%
GO_NITRIC_OXIDE_SYNTHASE_BINDING	GO_NITRIC_OXIDE_SYNTHASE_BINDING		15	-0.564241	-0.564241	0.0858779	0.280564	1	2189	tags=40%, list=12%, signal=45%
GO_NEGATIVE_REGULATION_OF_NECROTIC_CELL_DEATH	GO_NEGATIVE_REGULATION_OF_NECROTIC_CELL_DEATH		11	-0.564227	-0.564227	0.152305	0.280126	1	1647	tags=36%, list=9%, signal=40%
GO_CELLULAR_RESPONSE_TO_CHOLESTEROL	GO_CELLULAR_RESPONSE_TO_CHOLESTEROL		12	-0.5642	-0.5642	0.129456	0.279732	1	1216	tags=25%, list=7%, signal=27%
GO_REGULATION_OF_CENTROSOME_CYCLE	GO_REGULATION_OF_CENTROSOME_CYCLE		38	-0.563723	-0.563723	0	0.281092	1	2092	tags=37%, list=11%, signal=42%
GO_REGULATION_OF_ODONTOGENESIS	GO_REGULATION_OF_ODONTOGENESIS		24	-0.563455	-0.563455	0.0188679	0.281658	1	1877	tags=25%, list=10%, signal=28%
GO_GAP_JUNCTION_CHANNEL_ACTIVITY	GO_GAP_JUNCTION_CHANNEL_ACTIVITY		16	-0.563392	-0.563392	0.0749064	0.281426	1	1499	tags=31%, list=8%, signal=34%
GO_NEGATIVE_REGULATION_OF_INTRINSIC_APOPTOTIC_SIGNALING_PATHWAY_IN_RESPONSE_TO_DNA_DAMAGE	GO_NEGATIVE_REGULATION_OF_INTRINSIC_APOPTOTIC_SIGNALING_PATHWAY_IN_RESPONSE_TO_DNA_DAMAGE		22	-0.563099	-0.563099	0.0289855	0.282186	1	3197	tags=55%, list=17%, signal=66%
GO_REGULATION_OF_MULTICELLULAR_ORGANISMAL_METABOLIC_PROCESS	GO_REGULATION_OF_MULTICELLULAR_ORGANISMAL_METABOLIC_PROCESS		37	-0.562947	-0.562947	0.00583658	0.282315	1	1970	tags=32%, list=11%, signal=36%
GO_CELL_CYCLE_CHECKPOINT	GO_CELL_CYCLE_CHECKPOINT		183	-0.562673	-0.562673	0	0.282903	1	1454	tags=30%, list=8%, signal=32%
GO_FILOPODIUM_MEMBRANE	GO_FILOPODIUM_MEMBRANE		17	-0.562663	-0.562663	0.0629771	0.282428	1	4629	tags=59%, list=25%, signal=79%
GO_LYMPH_VESSEL_MORPHOGENESIS	GO_LYMPH_VESSEL_MORPHOGENESIS		12	-0.562635	-0.562635	0.161479	0.282036	1	2746	tags=33%, list=15%, signal=39%
GO_VASCULOGENESIS	GO_VASCULOGENESIS		58	-0.562103	-0.562103	0	0.283623	1	2032	tags=34%, list=11%, signal=39%
GO_ENDOTHELIAL_CELL_DEVELOPMENT	GO_ENDOTHELIAL_CELL_DEVELOPMENT		45	-0.561977	-0.561977	0	0.28361	1	2159	tags=33%, list=12%, signal=38%
GO_NUCLEAR_CHROMATIN	GO_NUCLEAR_CHROMATIN		262	-0.561151	-0.561151	0	0.286407	1	2925	tags=42%, list=16%, signal=49%
GO_REGULATION_OF_TRANSCRIPTION_FROM_RNA_POLYMERASE_II_PROMOTER_IN_RESPONSE_TO_HYPOXIA	GO_REGULATION_OF_TRANSCRIPTION_FROM_RNA_POLYMERASE_II_PROMOTER_IN_RESPONSE_TO_HYPOXIA		31	-0.560666	-0.560666	0.00982318	0.287756	1	1869	tags=23%, list=10%, signal=25%
GO_THYROID_HORMONE_GENERATION	GO_THYROID_HORMONE_GENERATION		12	-0.560634	-0.560634	0.15444	0.287378	1	1680	tags=17%, list=9%, signal=18%
GO_ENDOTHELIAL_CELL_MIGRATION	GO_ENDOTHELIAL_CELL_MIGRATION		54	-0.560343	-0.560343	0	0.287926	1	3535	tags=43%, list=19%, signal=53%
GO_PROTEIN_TYROSINE_KINASE_ACTIVATOR_ACTIVITY	GO_PROTEIN_TYROSINE_KINASE_ACTIVATOR_ACTIVITY		13	-0.560309	-0.560309	0.117083	0.287561	1	138	tags=15%, list=1%, signal=15%
GO_DOPAMINERGIC_NEURON_DIFFERENTIATION	GO_DOPAMINERGIC_NEURON_DIFFERENTIATION		28	-0.560195	-0.560195	0.0166667	0.287521	1	4840	tags=50%, list=26%, signal=68%
GO_SET1C_COMPASS_COMPLEX	GO_SET1C_COMPASS_COMPLEX		11	-0.560133	-0.560133	0.19619	0.287253	1	4069	tags=55%, list=22%, signal=70%
GO_DEOXYRIBONUCLEOTIDE_METABOLIC_PROCESS	GO_DEOXYRIBONUCLEOTIDE_METABOLIC_PROCESS		32	-0.559791	-0.559791	0.00756144	0.28809	1	2364	tags=28%, list=13%, signal=32%
GO_DNA_APURINIC_OR_APYRIMIDINIC_SITE_LYASE_ACTIVITY	GO_DNA_APURINIC_OR_APYRIMIDINIC_SITE_LYASE_ACTIVITY		13	-0.559735	-0.559735	0.126459	0.287836	1	4164	tags=69%, list=23%, signal=90%
GO_LATERAL_ELEMENT	GO_LATERAL_ELEMENT		10	-0.559477	-0.559477	0.177778	0.288284	1	267	tags=20%, list=1%, signal=20%
GO_NEGATIVE_REGULATION_OF_RNA_SPLICING	GO_NEGATIVE_REGULATION_OF_RNA_SPLICING		21	-0.559122	-0.559122	0.0423077	0.289139	1	4717	tags=57%, list=26%, signal=77%
GO_DIACYLGLYCEROL_METABOLIC_PROCESS	GO_DIACYLGLYCEROL_METABOLIC_PROCESS		11	-0.558878	-0.558878	0.191235	0.289561	1	6481	tags=73%, list=35%, signal=113%
GO_DNA_POLYMERASE_ACTIVITY	GO_DNA_POLYMERASE_ACTIVITY		31	-0.55864	-0.55864	0.0131086	0.289933	1	3376	tags=45%, list=18%, signal=55%
GO_CO_SMAD_BINDING	GO_CO_SMAD_BINDING		11	-0.558396	-0.558396	0.180747	0.29034	1	967	tags=18%, list=5%, signal=19%
GO_SUBPALLIUM_DEVELOPMENT	GO_SUBPALLIUM_DEVELOPMENT		22	-0.558222	-0.558222	0.0372549	0.290488	1	1913	tags=41%, list=10%, signal=46%
GO_PROSTATE_GLAND_GROWTH	GO_PROSTATE_GLAND_GROWTH		10	-0.557461	-0.557461	0.204633	0.292942	1	347	tags=20%, list=2%, signal=20%
GO_POSITIVE_REGULATION_OF_LIPID_KINASE_ACTIVITY	GO_POSITIVE_REGULATION_OF_LIPID_KINASE_ACTIVITY		32	-0.557373	-0.557373	0.00888099	0.292797	1	2711	tags=41%, list=15%, signal=48%
GO_U1_SNRNP	GO_U1_SNRNP		15	-0.556995	-0.556995	0.0861723	0.293745	1	3848	tags=60%, list=21%, signal=76%
GO_REGULATION_OF_MICROTUBULE_POLYMERIZATION_OR_DEPOLYMERIZATION	GO_REGULATION_OF_MICROTUBULE_POLYMERIZATION_OR_DEPOLYMERIZATION		166	-0.556183	-0.556183	0	0.296366	1	2149	tags=34%, list=12%, signal=38%
GO_GENE_SILENCING_BY_RNA	GO_GENE_SILENCING_BY_RNA		126	-0.556127	-0.556127	0	0.296048	1	3047	tags=37%, list=17%, signal=44%
GO_POSITIVE_REGULATION_OF_RECEPTOR_BIOSYNTHETIC_PROCESS	GO_POSITIVE_REGULATION_OF_RECEPTOR_BIOSYNTHETIC_PROCESS		9	-0.555518	-0.555518	0.253012	0.297964	1	3855	tags=33%, list=21%, signal=42%
GO_EATING_BEHAVIOR	GO_EATING_BEHAVIOR		30	-0.555406	-0.555406	0.0117188	0.297866	1	2492	tags=27%, list=14%, signal=31%
GO_CHEMOATTRACTANT_ACTIVITY	GO_CHEMOATTRACTANT_ACTIVITY		24	-0.555284	-0.555284	0.0253165	0.297812	1	732	tags=21%, list=4%, signal=22%
GO_POLY_A_SPECIFIC_RIBONUCLEASE_ACTIVITY	GO_POLY_A_SPECIFIC_RIBONUCLEASE_ACTIVITY		9	-0.555282	-0.555282	0.234375	0.297309	1	3047	tags=44%, list=17%, signal=53%
GO_REGULATION_OF_RECEPTOR_BINDING	GO_REGULATION_OF_RECEPTOR_BINDING		16	-0.555123	-0.555123	0.0838095	0.297455	1	2204	tags=31%, list=12%, signal=35%
GO_PROTEIN_HETEROTRIMERIZATION	GO_PROTEIN_HETEROTRIMERIZATION		13	-0.554853	-0.554853	0.123552	0.298115	1	2132	tags=38%, list=12%, signal=44%
GO_NEGATIVE_REGULATION_OF_CHROMOSOME_SEGREGATION	GO_NEGATIVE_REGULATION_OF_CHROMOSOME_SEGREGATION		26	-0.554773	-0.554773	0.0300752	0.297887	1	2294	tags=38%, list=13%, signal=44%
GO_METANEPHRIC_NEPHRON_MORPHOGENESIS	GO_METANEPHRIC_NEPHRON_MORPHOGENESIS		20	-0.554558	-0.554558	0.0608856	0.298228	1	1282	tags=30%, list=7%, signal=32%
GO_REGULATION_OF_MICROTUBULE_BASED_PROCESS	GO_REGULATION_OF_MICROTUBULE_BASED_PROCESS		227	-0.554535	-0.554535	0	0.29782	1	2149	tags=33%, list=12%, signal=37%
GO_CENTROSOME_DUPLICATION	GO_CENTROSOME_DUPLICATION		31	-0.553623	-0.553623	0.0094162	0.301067	1	3931	tags=55%, list=21%, signal=70%
GO_MESODERMAL_CELL_DIFFERENTIATION	GO_MESODERMAL_CELL_DIFFERENTIATION		26	-0.553292	-0.553292	0.0180832	0.301932	1	1445	tags=31%, list=8%, signal=33%
GO_CHONDROITIN_SULFATE_PROTEOGLYCAN_METABOLIC_PROCESS	GO_CHONDROITIN_SULFATE_PROTEOGLYCAN_METABOLIC_PROCESS		42	-0.553192	-0.553192	0	0.301814	1	3305	tags=45%, list=18%, signal=55%
GO_REGULATION_OF_MORPHOGENESIS_OF_A_BRANCHING_STRUCTURE	GO_REGULATION_OF_MORPHOGENESIS_OF_A_BRANCHING_STRUCTURE		49	-0.553169	-0.553169	0	0.30139	1	1874	tags=27%, list=10%, signal=29%
GO_HYDROLASE_ACTIVITY_HYDROLYZING_N_GLYCOSYL_COMPOUNDS	GO_HYDROLASE_ACTIVITY_HYDROLYZING_N_GLYCOSYL_COMPOUNDS		22	-0.553086	-0.553086	0.0361217	0.301194	1	4164	tags=45%, list=23%, signal=59%
GO_HEPARAN_SULFATE_PROTEOGLYCAN_METABOLIC_PROCESS	GO_HEPARAN_SULFATE_PROTEOGLYCAN_METABOLIC_PROCESS		28	-0.552912	-0.552912	0.014652	0.301389	1	4464	tags=54%, list=24%, signal=71%
GO_RESPONSE_TO_MINERALOCORTICOID	GO_RESPONSE_TO_MINERALOCORTICOID		31	-0.552888	-0.552888	0.00727273	0.300993	1	2891	tags=32%, list=16%, signal=38%
GO_METANEPHROS_MORPHOGENESIS	GO_METANEPHROS_MORPHOGENESIS		27	-0.552821	-0.552821	0.0224299	0.30076	1	1282	tags=26%, list=7%, signal=28%
GO_RNAI_EFFECTOR_COMPLEX	GO_RNAI_EFFECTOR_COMPLEX		10	-0.552602	-0.552602	0.228	0.301068	1	4057	tags=60%, list=22%, signal=77%
GO_ENAMEL_MINERALIZATION	GO_ENAMEL_MINERALIZATION		10	-0.55234	-0.55234	0.229008	0.301628	1	1212	tags=20%, list=7%, signal=21%
GO_NEGATIVE_REGULATION_OF_BLOOD_PRESSURE	GO_NEGATIVE_REGULATION_OF_BLOOD_PRESSURE		43	-0.552167	-0.552167	0	0.301806	1	3323	tags=33%, list=18%, signal=40%
GO_NEURON_PROJECTION_REGENERATION	GO_NEURON_PROJECTION_REGENERATION		31	-0.551791	-0.551791	0.0154739	0.302845	1	3322	tags=42%, list=18%, signal=51%
GO_CELL_SUBSTRATE_JUNCTION_ASSEMBLY	GO_CELL_SUBSTRATE_JUNCTION_ASSEMBLY		34	-0.551654	-0.551654	0.0132325	0.30283	1	1245	tags=21%, list=7%, signal=22%
GO_MICROTUBULE_POLYMERIZATION_OR_DEPOLYMERIZATION	GO_MICROTUBULE_POLYMERIZATION_OR_DEPOLYMERIZATION		37	-0.550938	-0.550938	0.00383877	0.305085	1	1532	tags=35%, list=8%, signal=38%
GO_GLIAL_CELL_MIGRATION	GO_GLIAL_CELL_MIGRATION		34	-0.55086	-0.55086	0.0035461	0.304864	1	3183	tags=41%, list=17%, signal=50%
GO_CITRULLINE_METABOLIC_PROCESS	GO_CITRULLINE_METABOLIC_PROCESS		11	-0.550841	-0.550841	0.192308	0.304429	1	4156	tags=45%, list=23%, signal=59%
GO_REGULATION_OF_RESPIRATORY_SYSTEM_PROCESS	GO_REGULATION_OF_RESPIRATORY_SYSTEM_PROCESS		16	-0.550836	-0.550836	0.0926641	0.303952	1	2105	tags=31%, list=12%, signal=35%
GO_WIDE_PORE_CHANNEL_ACTIVITY	GO_WIDE_PORE_CHANNEL_ACTIVITY		22	-0.550562	-0.550562	0.0530452	0.30453	1	3644	tags=45%, list=20%, signal=57%
GO_CHROMATIN	GO_CHROMATIN		401	-0.550462	-0.550462	0	0.304377	1	2925	tags=39%, list=16%, signal=46%
GO_NUCLEOTIDE_KINASE_ACTIVITY	GO_NUCLEOTIDE_KINASE_ACTIVITY		24	-0.550145	-0.550145	0.0311284	0.305128	1	3683	tags=33%, list=20%, signal=42%
GO_SIALYLATION	GO_SIALYLATION		20	-0.549494	-0.549494	0.0665468	0.307105	1	2664	tags=35%, list=15%, signal=41%
GO_NUCLEOTIDE_EXCISION_REPAIR_PREINCISION_COMPLEX_STABILIZATION	GO_NUCLEOTIDE_EXCISION_REPAIR_PREINCISION_COMPLEX_STABILIZATION		21	-0.549006	-0.549006	0.0425101	0.308488	1	3045	tags=38%, list=17%, signal=46%
GO_RESPONSE_TO_GAMMA_RADIATION	GO_RESPONSE_TO_GAMMA_RADIATION		46	-0.548946	-0.548946	0.00369686	0.308216	1	3443	tags=46%, list=19%, signal=56%
GO_CRANIAL_SKELETAL_SYSTEM_DEVELOPMENT	GO_CRANIAL_SKELETAL_SYSTEM_DEVELOPMENT		55	-0.548489	-0.548489	0	0.309489	1	1848	tags=36%, list=10%, signal=40%
GO_PROTEIN_LOCALIZATION_TO_CELL_SURFACE	GO_PROTEIN_LOCALIZATION_TO_CELL_SURFACE		22	-0.548324	-0.548324	0.0433145	0.30966	1	1309	tags=27%, list=7%, signal=29%
GO_PEPTIDYL_THREONINE_MODIFICATION	GO_PEPTIDYL_THREONINE_MODIFICATION		46	-0.548279	-0.548279	0.00373134	0.309394	1	2486	tags=35%, list=14%, signal=40%
GO_AXONAL_FASCICULATION	GO_AXONAL_FASCICULATION		19	-0.54817	-0.54817	0.0590406	0.309295	1	3798	tags=53%, list=21%, signal=66%
GO_FRIZZLED_BINDING	GO_FRIZZLED_BINDING		35	-0.54732	-0.54732	0.00182149	0.312361	1	3397	tags=37%, list=19%, signal=46%
GO_ACTOMYOSIN	GO_ACTOMYOSIN		59	-0.547287	-0.547287	0	0.311998	1	2285	tags=41%, list=12%, signal=46%
GO_LATERAL_VENTRICLE_DEVELOPMENT	GO_LATERAL_VENTRICLE_DEVELOPMENT		12	-0.547133	-0.547133	0.148218	0.312069	1	3963	tags=50%, list=22%, signal=64%
GO_CRANIAL_NERVE_MORPHOGENESIS	GO_CRANIAL_NERVE_MORPHOGENESIS		22	-0.547096	-0.547096	0.0408922	0.311725	1	2333	tags=32%, list=13%, signal=36%
GO_LUNG_MORPHOGENESIS	GO_LUNG_MORPHOGENESIS		45	-0.547091	-0.547091	0.00191571	0.311248	1	1318	tags=20%, list=7%, signal=21%
GO_CELLULAR_EXTRAVASATION	GO_CELLULAR_EXTRAVASATION		24	-0.546797	-0.546797	0.0215686	0.31191	1	3544	tags=42%, list=19%, signal=52%
GO_MITOCHONDRIAL_ATP_SYNTHESIS_COUPLED_PROTON_TRANSPORT	GO_MITOCHONDRIAL_ATP_SYNTHESIS_COUPLED_PROTON_TRANSPORT		16	-0.54636	-0.54636	0.0893204	0.31314	1	3059	tags=31%, list=17%, signal=37%
GO_CALCIUM_MEDIATED_SIGNALING_USING_INTRACELLULAR_CALCIUM_SOURCE	GO_CALCIUM_MEDIATED_SIGNALING_USING_INTRACELLULAR_CALCIUM_SOURCE		16	-0.546345	-0.546345	0.0962672	0.312691	1	4584	tags=56%, list=25%, signal=75%
GO_GENE_SILENCING	GO_GENE_SILENCING		190	-0.54624	-0.54624	0	0.312595	1	3047	tags=35%, list=17%, signal=41%
GO_GLUCOSE_CATABOLIC_PROCESS	GO_GLUCOSE_CATABOLIC_PROCESS		28	-0.546116	-0.546116	0.0163636	0.312627	1	3420	tags=54%, list=19%, signal=66%
GO_AORTA_MORPHOGENESIS	GO_AORTA_MORPHOGENESIS		21	-0.546073	-0.546073	0.0415094	0.312265	1	1282	tags=29%, list=7%, signal=31%
GO_NEGATIVE_REGULATION_OF_BONE_RESORPTION	GO_NEGATIVE_REGULATION_OF_BONE_RESORPTION		11	-0.545749	-0.545749	0.201195	0.313039	1	2257	tags=36%, list=12%, signal=41%
GO_REPLACEMENT_OSSIFICATION	GO_REPLACEMENT_OSSIFICATION		26	-0.545569	-0.545569	0.0133588	0.313191	1	2886	tags=50%, list=16%, signal=59%
GO_POSITIVE_REGULATION_OF_DENDRITIC_SPINE_MORPHOGENESIS	GO_POSITIVE_REGULATION_OF_DENDRITIC_SPINE_MORPHOGENESIS		14	-0.545403	-0.545403	0.151571	0.313328	1	4984	tags=64%, list=27%, signal=88%
GO_CELLULAR_SENESCENCE	GO_CELLULAR_SENESCENCE		30	-0.545095	-0.545095	0.0118577	0.314002	1	1205	tags=23%, list=7%, signal=25%
GO_REGULATION_OF_RESPIRATORY_GASEOUS_EXCHANGE	GO_REGULATION_OF_RESPIRATORY_GASEOUS_EXCHANGE		22	-0.544536	-0.544536	0.040856	0.315706	1	2105	tags=32%, list=12%, signal=36%
GO_CHROMATIN_REMODELING	GO_CHROMATIN_REMODELING		143	-0.544521	-0.544521	0	0.315273	1	2906	tags=39%, list=16%, signal=46%
GO_NEGATIVE_REGULATION_OF_MULTICELLULAR_ORGANISMAL_METABOLIC_PROCESS	GO_NEGATIVE_REGULATION_OF_MULTICELLULAR_ORGANISMAL_METABOLIC_PROCESS		12	-0.544519	-0.544519	0.180747	0.314784	1	2741	tags=42%, list=15%, signal=49%
GO_TOOTH_MINERALIZATION	GO_TOOTH_MINERALIZATION		13	-0.544389	-0.544389	0.163065	0.314799	1	1785	tags=23%, list=10%, signal=26%
GO_MEIOTIC_CELL_CYCLE_PROCESS	GO_MEIOTIC_CELL_CYCLE_PROCESS		137	-0.543676	-0.543676	0	0.317253	1	1938	tags=27%, list=11%, signal=30%
GO_NEPHRON_TUBULE_FORMATION	GO_NEPHRON_TUBULE_FORMATION		18	-0.543211	-0.543211	0.0808271	0.318525	1	1641	tags=28%, list=9%, signal=30%
GO_MEMBRANE_ASSEMBLY	GO_MEMBRANE_ASSEMBLY		25	-0.542248	-0.542248	0.0334573	0.322072	1	3883	tags=64%, list=21%, signal=81%
GO_NEGATIVE_REGULATION_OF_ANOIKIS	GO_NEGATIVE_REGULATION_OF_ANOIKIS		17	-0.542226	-0.542226	0.0997963	0.321645	1	3510	tags=47%, list=19%, signal=58%
GO_IMMUNOLOGICAL_SYNAPSE_FORMATION	GO_IMMUNOLOGICAL_SYNAPSE_FORMATION		11	-0.542073	-0.542073	0.173913	0.321746	1	2333	tags=36%, list=13%, signal=42%
GO_SINGLE_STRANDED_DNA_BINDING	GO_SINGLE_STRANDED_DNA_BINDING		81	-0.542002	-0.542002	0	0.321511	1	3056	tags=38%, list=17%, signal=46%
GO_CRANIAL_NERVE_DEVELOPMENT	GO_CRANIAL_NERVE_DEVELOPMENT		42	-0.541824	-0.541824	0.00383142	0.321766	1	1755	tags=26%, list=10%, signal=29%
GO_REGULATION_OF_MICROTUBULE_POLYMERIZATION	GO_REGULATION_OF_MICROTUBULE_POLYMERIZATION		28	-0.541587	-0.541587	0.019305	0.322205	1	3582	tags=39%, list=20%, signal=49%
GO_REGULATION_OF_MYELINATION	GO_REGULATION_OF_MYELINATION		31	-0.541559	-0.541559	0.015534	0.321824	1	1456	tags=26%, list=8%, signal=28%
GO_POSITIVE_REGULATION_OF_MACROPHAGE_CHEMOTAXIS	GO_POSITIVE_REGULATION_OF_MACROPHAGE_CHEMOTAXIS		11	-0.541464	-0.541464	0.206897	0.321726	1	1061	tags=27%, list=6%, signal=29%
GO_DIPEPTIDYL_PEPTIDASE_ACTIVITY	GO_DIPEPTIDYL_PEPTIDASE_ACTIVITY		13	-0.541344	-0.541344	0.150198	0.321703	1	4642	tags=54%, list=25%, signal=72%
GO_MUSCLE_CELL_PROLIFERATION	GO_MUSCLE_CELL_PROLIFERATION		17	-0.541239	-0.541239	0.0800745	0.321586	1	3725	tags=41%, list=20%, signal=52%
GO_ENDODERM_FORMATION	GO_ENDODERM_FORMATION		47	-0.541106	-0.541106	0.00180505	0.321636	1	3183	tags=38%, list=17%, signal=46%
GO_REGULATION_OF_SUBSTRATE_ADHESION_DEPENDENT_CELL_SPREADING	GO_REGULATION_OF_SUBSTRATE_ADHESION_DEPENDENT_CELL_SPREADING		42	-0.5411	-0.5411	0.00180832	0.321168	1	3801	tags=50%, list=21%, signal=63%
GO_PROTEIN_DEPOLYMERIZATION	GO_PROTEIN_DEPOLYMERIZATION		23	-0.540943	-0.540943	0.040367	0.321336	1	2047	tags=39%, list=11%, signal=44%
GO_PYRIMIDINE_NUCLEOTIDE_BIOSYNTHETIC_PROCESS	GO_PYRIMIDINE_NUCLEOTIDE_BIOSYNTHETIC_PROCESS		25	-0.540664	-0.540664	0.0400763	0.321926	1	1917	tags=36%, list=10%, signal=40%
GO_MAMMARY_GLAND_DEVELOPMENT	GO_MAMMARY_GLAND_DEVELOPMENT		110	-0.5406	-0.5406	0	0.32165	1	3171	tags=34%, list=17%, signal=40%
GO_METALLOAMINOPEPTIDASE_ACTIVITY	GO_METALLOAMINOPEPTIDASE_ACTIVITY		13	-0.540543	-0.540543	0.161351	0.321389	1	3516	tags=31%, list=19%, signal=38%
GO_NEGATIVE_REGULATION_OF_CELL_DIVISION	GO_NEGATIVE_REGULATION_OF_CELL_DIVISION		58	-0.54044	-0.54044	0	0.321299	1	2294	tags=36%, list=13%, signal=41%
GO_FIBRONECTIN_BINDING	GO_FIBRONECTIN_BINDING		27	-0.540434	-0.540434	0.0208729	0.320845	1	3149	tags=44%, list=17%, signal=54%
GO_MYOFILAMENT	GO_MYOFILAMENT		24	-0.539685	-0.539685	0.0379507	0.32334	1	4770	tags=50%, list=26%, signal=68%
GO_NEGATIVE_REGULATION_OF_PROTEIN_COMPLEX_DISASSEMBLY	GO_NEGATIVE_REGULATION_OF_PROTEIN_COMPLEX_DISASSEMBLY		157	-0.53939	-0.53939	0	0.324049	1	2891	tags=38%, list=16%, signal=45%
GO_PYRIMIDINE_NUCLEOSIDE_BIOSYNTHETIC_PROCESS	GO_PYRIMIDINE_NUCLEOSIDE_BIOSYNTHETIC_PROCESS		26	-0.539301	-0.539301	0.0220588	0.32394	1	1917	tags=35%, list=10%, signal=39%
GO_REGULATION_OF_VITAMIN_METABOLIC_PROCESS	GO_REGULATION_OF_VITAMIN_METABOLIC_PROCESS		12	-0.538964	-0.538964	0.167984	0.324883	1	2568	tags=25%, list=14%, signal=29%
GO_MEIOTIC_CELL_CYCLE	GO_MEIOTIC_CELL_CYCLE		169	-0.53895	-0.53895	0	0.32444	1	1554	tags=25%, list=8%, signal=27%
GO_CARDIAC_SEPTUM_MORPHOGENESIS	GO_CARDIAC_SEPTUM_MORPHOGENESIS		47	-0.538881	-0.538881	0.00181488	0.324221	1	1456	tags=23%, list=8%, signal=25%
GO_POSITIVE_REGULATION_OF_G_PROTEIN_COUPLED_RECEPTOR_PROTEIN_SIGNALING_PATHWAY	GO_POSITIVE_REGULATION_OF_G_PROTEIN_COUPLED_RECEPTOR_PROTEIN_SIGNALING_PATHWAY		25	-0.538832	-0.538832	0.0366089	0.323931	1	3930	tags=44%, list=21%, signal=56%
GO_MESENCHYMAL_TO_EPITHELIAL_TRANSITION	GO_MESENCHYMAL_TO_EPITHELIAL_TRANSITION		15	-0.538731	-0.538731	0.120075	0.323833	1	1090	tags=20%, list=6%, signal=21%
GO_NUCLEAR_PORE_ORGANIZATION	GO_NUCLEAR_PORE_ORGANIZATION		14	-0.538697	-0.538697	0.131115	0.323504	1	4385	tags=57%, list=24%, signal=75%
GO_COMPACT_MYELIN	GO_COMPACT_MYELIN		15	-0.538358	-0.538358	0.129482	0.324392	1	833	tags=20%, list=5%, signal=21%
GO_INTRAMOLECULAR_OXIDOREDUCTASE_ACTIVITY_TRANSPOSING_C_C_BONDS	GO_INTRAMOLECULAR_OXIDOREDUCTASE_ACTIVITY_TRANSPOSING_C_C_BONDS		13	-0.538293	-0.538293	0.183398	0.324166	1	3155	tags=46%, list=17%, signal=56%
GO_GLOMERULUS_DEVELOPMENT	GO_GLOMERULUS_DEVELOPMENT		49	-0.538247	-0.538247	0.00189753	0.323861	1	2043	tags=27%, list=11%, signal=30%
GO_REGULATION_OF_SPINDLE_ORGANIZATION	GO_REGULATION_OF_SPINDLE_ORGANIZATION		19	-0.538116	-0.538116	0.0814394	0.323855	1	1305	tags=26%, list=7%, signal=28%
GO_SEMAPHORIN_RECEPTOR_COMPLEX	GO_SEMAPHORIN_RECEPTOR_COMPLEX		11	-0.538093	-0.538093	0.232342	0.323463	1	1539	tags=36%, list=8%, signal=40%
GO_GANGLIOSIDE_BIOSYNTHETIC_PROCESS	GO_GANGLIOSIDE_BIOSYNTHETIC_PROCESS		17	-0.538067	-0.538067	0.0729927	0.323059	1	2664	tags=35%, list=15%, signal=41%
GO_BASEMENT_MEMBRANE	GO_BASEMENT_MEMBRANE		84	-0.537847	-0.537847	0	0.32341	1	1280	tags=23%, list=7%, signal=24%
GO_REGULATION_OF_T_HELPER_2_CELL_DIFFERENTIATION	GO_REGULATION_OF_T_HELPER_2_CELL_DIFFERENTIATION		11	-0.537652	-0.537652	0.21371	0.32363	1	2177	tags=36%, list=12%, signal=41%
GO_PROSTATE_GLAND_MORPHOGENESIS	GO_PROSTATE_GLAND_MORPHOGENESIS		22	-0.537642	-0.537642	0.0486891	0.323187	1	3911	tags=41%, list=21%, signal=52%
GO_REGULATION_OF_CARDIAC_MUSCLE_CELL_DIFFERENTIATION	GO_REGULATION_OF_CARDIAC_MUSCLE_CELL_DIFFERENTIATION		17	-0.537473	-0.537473	0.0818713	0.323417	1	4168	tags=47%, list=23%, signal=61%
GO_PYRIMIDINE_CONTAINING_COMPOUND_BIOSYNTHETIC_PROCESS	GO_PYRIMIDINE_CONTAINING_COMPOUND_BIOSYNTHETIC_PROCESS		35	-0.537472	-0.537472	0.00952381	0.322946	1	1917	tags=31%, list=10%, signal=35%
GO_CELL_CYCLE_G2_M_PHASE_TRANSITION	GO_CELL_CYCLE_G2_M_PHASE_TRANSITION		129	-0.537465	-0.537465	0	0.3225	1	2880	tags=40%, list=16%, signal=47%
GO_POSITIVE_REGULATION_OF_DNA_BINDING	GO_POSITIVE_REGULATION_OF_DNA_BINDING		36	-0.537405	-0.537405	0.00555556	0.322227	1	3495	tags=50%, list=19%, signal=62%
GO_POSITIVE_REGULATION_OF_MESONEPHROS_DEVELOPMENT	GO_POSITIVE_REGULATION_OF_MESONEPHROS_DEVELOPMENT		22	-0.536814	-0.536814	0.0451128	0.324078	1	1100	tags=23%, list=6%, signal=24%
GO_B_CELL_RECEPTOR_SIGNALING_PATHWAY	GO_B_CELL_RECEPTOR_SIGNALING_PATHWAY		33	-0.536595	-0.536595	0.0172414	0.324555	1	3112	tags=36%, list=17%, signal=44%
GO_ARTERY_MORPHOGENESIS	GO_ARTERY_MORPHOGENESIS		50	-0.536345	-0.536345	0.00371747	0.325027	1	2219	tags=30%, list=12%, signal=34%
GO_REGULATION_OF_SECONDARY_METABOLIC_PROCESS	GO_REGULATION_OF_SECONDARY_METABOLIC_PROCESS		12	-0.536093	-0.536093	0.180791	0.325566	1	1323	tags=25%, list=7%, signal=27%
GO_OLFACTORY_LOBE_DEVELOPMENT	GO_OLFACTORY_LOBE_DEVELOPMENT		34	-0.535843	-0.535843	0.00566038	0.326122	1	1376	tags=26%, list=8%, signal=29%
GO_RNA_CAP_BINDING	GO_RNA_CAP_BINDING		12	-0.535511	-0.535511	0.207692	0.326926	1	3756	tags=42%, list=21%, signal=52%
GO_LABYRINTHINE_LAYER_DEVELOPMENT	GO_LABYRINTHINE_LAYER_DEVELOPMENT		44	-0.535111	-0.535111	0.00192308	0.328205	1	1437	tags=25%, list=8%, signal=27%
GO_NEGATIVE_REGULATION_OF_B_CELL_APOPTOTIC_PROCESS	GO_NEGATIVE_REGULATION_OF_B_CELL_APOPTOTIC_PROCESS		12	-0.534876	-0.534876	0.185606	0.328749	1	258	tags=17%, list=1%, signal=17%
GO_EXTRACELLULAR_MATRIX_COMPONENT	GO_EXTRACELLULAR_MATRIX_COMPONENT		115	-0.534733	-0.534733	0	0.328827	1	1280	tags=23%, list=7%, signal=24%
GO_VENTRICULAR_SEPTUM_DEVELOPMENT	GO_VENTRICULAR_SEPTUM_DEVELOPMENT		53	-0.534609	-0.534609	0	0.328837	1	2621	tags=34%, list=14%, signal=40%
GO_TRNA_TRANSPORT	GO_TRNA_TRANSPORT		32	-0.53382	-0.53382	0.0296846	0.331695	1	2901	tags=44%, list=16%, signal=52%
GO_POSITIVE_REGULATION_OF_MITOTIC_CELL_CYCLE	GO_POSITIVE_REGULATION_OF_MITOTIC_CELL_CYCLE		120	-0.533303	-0.533303	0	0.333314	1	2154	tags=32%, list=12%, signal=36%
GO_NEGATIVE_REGULATION_OF_GLIAL_CELL_PROLIFERATION	GO_NEGATIVE_REGULATION_OF_GLIAL_CELL_PROLIFERATION		11	-0.532214	-0.532214	0.218456	0.337241	1	1280	tags=27%, list=7%, signal=29%
GO_PROSTATE_GLAND_DEVELOPMENT	GO_PROSTATE_GLAND_DEVELOPMENT		39	-0.532195	-0.532195	0.00738007	0.336817	1	3415	tags=38%, list=19%, signal=47%
GO_RNA_PHOSPHODIESTER_BOND_HYDROLYSIS_ENDONUCLEOLYTIC	GO_RNA_PHOSPHODIESTER_BOND_HYDROLYSIS_ENDONUCLEOLYTIC		51	-0.532052	-0.532052	0	0.336893	1	2578	tags=31%, list=14%, signal=36%
GO_POSITIVE_REGULATION_OF_EPIDERMAL_GROWTH_FACTOR_ACTIVATED_RECEPTOR_ACTIVITY	GO_POSITIVE_REGULATION_OF_EPIDERMAL_GROWTH_FACTOR_ACTIVATED_RECEPTOR_ACTIVITY		11	-0.532001	-0.532001	0.212598	0.33661	1	148	tags=18%, list=1%, signal=18%
GO_NEGATIVE_REGULATION_OF_HEART_GROWTH	GO_NEGATIVE_REGULATION_OF_HEART_GROWTH		12	-0.531967	-0.531967	0.166023	0.336297	1	346	tags=17%, list=2%, signal=17%
GO_ENDOCARDIAL_CUSHION_DEVELOPMENT	GO_ENDOCARDIAL_CUSHION_DEVELOPMENT		30	-0.531865	-0.531865	0.0338983	0.336238	1	1611	tags=30%, list=9%, signal=33%
GO_REGULATION_OF_SKELETAL_MUSCLE_ADAPTATION	GO_REGULATION_OF_SKELETAL_MUSCLE_ADAPTATION		13	-0.531498	-0.531498	0.151697	0.337229	1	2962	tags=31%, list=16%, signal=37%
GO_NEGATIVE_REGULATION_OF_ANTIGEN_RECEPTOR_MEDIATED_SIGNALING_PATHWAY	GO_NEGATIVE_REGULATION_OF_ANTIGEN_RECEPTOR_MEDIATED_SIGNALING_PATHWAY		19	-0.531413	-0.531413	0.0828625	0.337137	1	1232	tags=26%, list=7%, signal=28%
GO_POSITIVE_REGULATION_OF_CELL_CYCLE_PROCESS	GO_POSITIVE_REGULATION_OF_CELL_CYCLE_PROCESS		235	-0.531408	-0.531408	0	0.336699	1	2260	tags=29%, list=12%, signal=33%
GO_HEPATOCYTE_APOPTOTIC_PROCESS	GO_HEPATOCYTE_APOPTOTIC_PROCESS		13	-0.531352	-0.531352	0.167728	0.336452	1	4760	tags=54%, list=26%, signal=73%
GO_SULFURIC_ESTER_HYDROLASE_ACTIVITY	GO_SULFURIC_ESTER_HYDROLASE_ACTIVITY		17	-0.531278	-0.531278	0.123791	0.336281	1	696	tags=18%, list=4%, signal=18%
GO_TERMINATION_OF_RNA_POLYMERASE_II_TRANSCRIPTION	GO_TERMINATION_OF_RNA_POLYMERASE_II_TRANSCRIPTION		57	-0.530493	-0.530493	0.00355872	0.339074	1	3502	tags=44%, list=19%, signal=54%
GO_NEGATIVE_REGULATION_OF_NITRIC_OXIDE_METABOLIC_PROCESS	GO_NEGATIVE_REGULATION_OF_NITRIC_OXIDE_METABOLIC_PROCESS		11	-0.530113	-0.530113	0.190291	0.340146	1	2327	tags=27%, list=13%, signal=31%
GO_RESPONSE_TO_EPINEPHRINE	GO_RESPONSE_TO_EPINEPHRINE		16	-0.530026	-0.530026	0.117647	0.34003	1	1758	tags=25%, list=10%, signal=28%
GO_NEGATIVE_REGULATION_OF_MUSCLE_HYPERTROPHY	GO_NEGATIVE_REGULATION_OF_MUSCLE_HYPERTROPHY		14	-0.529927	-0.529927	0.148148	0.340002	1	1256	tags=29%, list=7%, signal=31%
GO_REGULATION_OF_TELOMERASE_RNA_LOCALIZATION_TO_CAJAL_BODY	GO_REGULATION_OF_TELOMERASE_RNA_LOCALIZATION_TO_CAJAL_BODY		13	-0.529864	-0.529864	0.195076	0.339725	1	4235	tags=46%, list=23%, signal=60%
GO_CENTROSOME_CYCLE	GO_CENTROSOME_CYCLE		44	-0.529464	-0.529464	0.00559702	0.341046	1	1532	tags=34%, list=8%, signal=37%
GO_POSITIVE_REGULATION_OF_DNA_TEMPLATED_TRANSCRIPTION_INITIATION	GO_POSITIVE_REGULATION_OF_DNA_TEMPLATED_TRANSCRIPTION_INITIATION		24	-0.529177	-0.529177	0.0514184	0.341687	1	3183	tags=46%, list=17%, signal=55%
GO_NEGATIVE_REGULATION_OF_TRANSFORMING_GROWTH_FACTOR_BETA_RECEPTOR_SIGNALING_PATHWAY	GO_NEGATIVE_REGULATION_OF_TRANSFORMING_GROWTH_FACTOR_BETA_RECEPTOR_SIGNALING_PATHWAY		66	-0.529135	-0.529135	0	0.341405	1	2387	tags=35%, list=13%, signal=40%
GO_EMBRYONIC_PLACENTA_DEVELOPMENT	GO_EMBRYONIC_PLACENTA_DEVELOPMENT		82	-0.529126	-0.529126	0	0.340971	1	2605	tags=28%, list=14%, signal=33%
GO_MIDDLE_EAR_MORPHOGENESIS	GO_MIDDLE_EAR_MORPHOGENESIS		20	-0.528846	-0.528846	0.0782123	0.341615	1	2015	tags=25%, list=11%, signal=28%
GO_EYELID_DEVELOPMENT_IN_CAMERA_TYPE_EYE	GO_EYELID_DEVELOPMENT_IN_CAMERA_TYPE_EYE		13	-0.528508	-0.528508	0.206463	0.342472	1	3846	tags=46%, list=21%, signal=58%
GO_NUCLEOBASE_CONTAINING_SMALL_MOLECULE_INTERCONVERSION	GO_NUCLEOBASE_CONTAINING_SMALL_MOLECULE_INTERCONVERSION		21	-0.528423	-0.528423	0.0809859	0.34238	1	1158	tags=29%, list=6%, signal=30%
GO_EPHRIN_RECEPTOR_BINDING	GO_EPHRIN_RECEPTOR_BINDING		24	-0.528291	-0.528291	0.0437158	0.342483	1	4340	tags=50%, list=24%, signal=65%
GO_IMP_BIOSYNTHETIC_PROCESS	GO_IMP_BIOSYNTHETIC_PROCESS		11	-0.528215	-0.528215	0.21135	0.342313	1	2571	tags=45%, list=14%, signal=53%
GO_MITOTIC_CELL_CYCLE_CHECKPOINT	GO_MITOTIC_CELL_CYCLE_CHECKPOINT		131	-0.528192	-0.528192	0	0.341934	1	1454	tags=27%, list=8%, signal=30%
GO_DNA_INTEGRITY_CHECKPOINT	GO_DNA_INTEGRITY_CHECKPOINT		136	-0.527993	-0.527993	0	0.342315	1	1454	tags=28%, list=8%, signal=30%
GO_PHOTOPERIODISM	GO_PHOTOPERIODISM		22	-0.527719	-0.527719	0.0490566	0.342993	1	3434	tags=36%, list=19%, signal=45%
GO_PROTEASOME_BINDING	GO_PROTEASOME_BINDING		16	-0.527071	-0.527071	0.128015	0.345195	1	363	tags=13%, list=2%, signal=13%
GO_I_SMAD_BINDING	GO_I_SMAD_BINDING		11	-0.527012	-0.527012	0.240741	0.344956	1	3725	tags=36%, list=20%, signal=46%
GO_PYRIMIDINE_NUCLEOTIDE_METABOLIC_PROCESS	GO_PYRIMIDINE_NUCLEOTIDE_METABOLIC_PROCESS		38	-0.526973	-0.526973	0.00905797	0.344619	1	2534	tags=37%, list=14%, signal=43%
GO_PROTON_TRANSPORTING_ATP_SYNTHASE_COMPLEX_COUPLING_FACTOR_F_O_	GO_PROTON_TRANSPORTING_ATP_SYNTHASE_COMPLEX_COUPLING_FACTOR_F_O_		11	-0.526819	-0.526819	0.2423	0.344827	1	3059	tags=27%, list=17%, signal=33%
GO_INSULIN_LIKE_GROWTH_FACTOR_RECEPTOR_BINDING	GO_INSULIN_LIKE_GROWTH_FACTOR_RECEPTOR_BINDING		14	-0.526544	-0.526544	0.157895	0.345451	1	5507	tags=64%, list=30%, signal=92%
GO_RESPONSE_TO_INSECTICIDE	GO_RESPONSE_TO_INSECTICIDE		12	-0.52647	-0.52647	0.193424	0.345292	1	2229	tags=25%, list=12%, signal=28%
GO_U2_SNRNP	GO_U2_SNRNP		18	-0.526462	-0.526462	0.114815	0.344852	1	5293	tags=61%, list=29%, signal=86%
GO_PROTEOGLYCAN_BIOSYNTHETIC_PROCESS	GO_PROTEOGLYCAN_BIOSYNTHETIC_PROCESS		57	-0.526326	-0.526326	0	0.344989	1	2233	tags=39%, list=12%, signal=44%
GO_ACTIVIN_RECEPTOR_SIGNALING_PATHWAY	GO_ACTIVIN_RECEPTOR_SIGNALING_PATHWAY		22	-0.52624	-0.52624	0.0664137	0.344868	1	2219	tags=32%, list=12%, signal=36%
GO_REGULATION_OF_VIRAL_INDUCED_CYTOPLASMIC_PATTERN_RECOGNITION_RECEPTOR_SIGNALING_PATHWAY	GO_REGULATION_OF_VIRAL_INDUCED_CYTOPLASMIC_PATTERN_RECOGNITION_RECEPTOR_SIGNALING_PATHWAY		14	-0.525708	-0.525708	0.160291	0.346601	1	4383	tags=43%, list=24%, signal=56%
GO_NEGATIVE_REGULATION_OF_DENDRITE_DEVELOPMENT	GO_NEGATIVE_REGULATION_OF_DENDRITE_DEVELOPMENT		27	-0.525461	-0.525461	0.0328185	0.347184	1	2978	tags=33%, list=16%, signal=40%
GO_EPITHELIAL_CELL_PROLIFERATION	GO_EPITHELIAL_CELL_PROLIFERATION		85	-0.525452	-0.525452	0	0.346753	1	1990	tags=28%, list=11%, signal=32%
GO_CELLULAR_RESPONSE_TO_THYROID_HORMONE_STIMULUS	GO_CELLULAR_RESPONSE_TO_THYROID_HORMONE_STIMULUS		13	-0.525441	-0.525441	0.157116	0.346318	1	2827	tags=31%, list=15%, signal=36%
HALLMARK_APICAL_SURFACE	HALLMARK_APICAL_SURFACE		44	-0.525415	-0.525415	0.00883392	0.345964	1	2671	tags=36%, list=15%, signal=42%
GO_CLATHRIN_COATED_ENDOCYTIC_VESICLE_MEMBRANE	GO_CLATHRIN_COATED_ENDOCYTIC_VESICLE_MEMBRANE		43	-0.525403	-0.525403	0.00739372	0.345533	1	5565	tags=56%, list=30%, signal=80%
GO_ESTABLISHMENT_OF_CELL_POLARITY	GO_ESTABLISHMENT_OF_CELL_POLARITY		80	-0.525336	-0.525336	0	0.345333	1	1379	tags=29%, list=8%, signal=31%
GO_REGULATION_OF_SKELETAL_MUSCLE_CELL_PROLIFERATION	GO_REGULATION_OF_SKELETAL_MUSCLE_CELL_PROLIFERATION		12	-0.525192	-0.525192	0.24	0.345453	1	1664	tags=33%, list=9%, signal=37%
GO_REGULATION_OF_EXTRACELLULAR_MATRIX_ORGANIZATION	GO_REGULATION_OF_EXTRACELLULAR_MATRIX_ORGANIZATION		24	-0.525055	-0.525055	0.0427046	0.345511	1	2689	tags=38%, list=15%, signal=44%
GO_PHAGOLYSOSOME_ASSEMBLY	GO_PHAGOLYSOSOME_ASSEMBLY		11	-0.525015	-0.525015	0.221154	0.345206	1	1279	tags=27%, list=7%, signal=29%
GO_POSITIVE_REGULATION_OF_CARDIAC_MUSCLE_TISSUE_DEVELOPMENT	GO_POSITIVE_REGULATION_OF_CARDIAC_MUSCLE_TISSUE_DEVELOPMENT		27	-0.524856	-0.524856	0.025974	0.34539	1	1100	tags=22%, list=6%, signal=24%
GO_POSITIVE_REGULATION_OF_NEUROLOGICAL_SYSTEM_PROCESS	GO_POSITIVE_REGULATION_OF_NEUROLOGICAL_SYSTEM_PROCESS		22	-0.524737	-0.524737	0.0572519	0.345427	1	97	tags=9%, list=1%, signal=9%
GO_REGULATION_OF_PROTEIN_AUTOPHOSPHORYLATION	GO_REGULATION_OF_PROTEIN_AUTOPHOSPHORYLATION		32	-0.524466	-0.524466	0.012987	0.346091	1	1595	tags=31%, list=9%, signal=34%
GO_REGULATION_OF_OLIGODENDROCYTE_DIFFERENTIATION	GO_REGULATION_OF_OLIGODENDROCYTE_DIFFERENTIATION		29	-0.524188	-0.524188	0.0226843	0.346804	1	3839	tags=38%, list=21%, signal=48%
GO_REGULATION_OF_GENE_EXPRESSION_EPIGENETIC	GO_REGULATION_OF_GENE_EXPRESSION_EPIGENETIC		206	-0.523521	-0.523521	0	0.349007	1	4070	tags=44%, list=22%, signal=56%
GO_REGULATION_OF_ORGAN_FORMATION	GO_REGULATION_OF_ORGAN_FORMATION		32	-0.523213	-0.523213	0.0197133	0.349792	1	3291	tags=34%, list=18%, signal=42%
GO_MITOTIC_DNA_INTEGRITY_CHECKPOINT	GO_MITOTIC_DNA_INTEGRITY_CHECKPOINT		93	-0.52303	-0.52303	0	0.350115	1	1454	tags=27%, list=8%, signal=29%
GO_REGULATION_OF_T_CELL_RECEPTOR_SIGNALING_PATHWAY	GO_REGULATION_OF_T_CELL_RECEPTOR_SIGNALING_PATHWAY		28	-0.522967	-0.522967	0.0433213	0.349911	1	2697	tags=36%, list=15%, signal=42%
GO_POSITIVE_REGULATION_OF_CELL_JUNCTION_ASSEMBLY	GO_POSITIVE_REGULATION_OF_CELL_JUNCTION_ASSEMBLY		24	-0.522608	-0.522608	0.0622642	0.350934	1	3545	tags=50%, list=19%, signal=62%
GO_REGULATION_OF_HEMATOPOIETIC_PROGENITOR_CELL_DIFFERENTIATION	GO_REGULATION_OF_HEMATOPOIETIC_PROGENITOR_CELL_DIFFERENTIATION		38	-0.522593	-0.522593	0.0105634	0.350519	1	2181	tags=34%, list=12%, signal=39%
GO_ENDORIBONUCLEASE_ACTIVITY	GO_ENDORIBONUCLEASE_ACTIVITY		45	-0.522368	-0.522368	0.00369004	0.35095	1	4132	tags=42%, list=23%, signal=54%
GO_REGULATION_OF_CIRCADIAN_SLEEP_WAKE_CYCLE_NON_REM_SLEEP	GO_REGULATION_OF_CIRCADIAN_SLEEP_WAKE_CYCLE_NON_REM_SLEEP		12	-0.522051	-0.522051	0.225434	0.351809	1	148	tags=8%, list=1%, signal=8%
GO_EPHRIN_RECEPTOR_SIGNALING_PATHWAY	GO_EPHRIN_RECEPTOR_SIGNALING_PATHWAY		84	-0.521836	-0.521836	0	0.352233	1	5277	tags=51%, list=29%, signal=72%
GO_CELL_ADHESION_MEDIATED_BY_INTEGRIN	GO_CELL_ADHESION_MEDIATED_BY_INTEGRIN		12	-0.521596	-0.521596	0.207031	0.352792	1	865	tags=25%, list=5%, signal=26%
GO_HEXOSAMINIDASE_ACTIVITY	GO_HEXOSAMINIDASE_ACTIVITY		15	-0.520986	-0.520986	0.15619	0.355032	1	1373	tags=20%, list=8%, signal=22%
GO_TRYPTOPHAN_METABOLIC_PROCESS	GO_TRYPTOPHAN_METABOLIC_PROCESS		12	-0.520841	-0.520841	0.229755	0.355162	1	2011	tags=25%, list=11%, signal=28%
GO_G_PROTEIN_ALPHA_SUBUNIT_BINDING	GO_G_PROTEIN_ALPHA_SUBUNIT_BINDING		21	-0.520728	-0.520728	0.0711679	0.355149	1	1934	tags=33%, list=11%, signal=37%
GO_TISSUE_MIGRATION	GO_TISSUE_MIGRATION		80	-0.52072	-0.52072	0	0.354717	1	2746	tags=33%, list=15%, signal=38%
GO_EXTRACELLULAR_MATRIX_ASSEMBLY	GO_EXTRACELLULAR_MATRIX_ASSEMBLY		16	-0.519618	-0.519618	0.153551	0.358883	1	2388	tags=31%, list=13%, signal=36%
GO_REGULATION_OF_CENTRIOLE_REPLICATION	GO_REGULATION_OF_CENTRIOLE_REPLICATION		13	-0.519585	-0.519585	0.209738	0.358551	1	2030	tags=38%, list=11%, signal=43%
GO_TRANSFORMING_GROWTH_FACTOR_BETA_RECEPTOR_SIGNALING_PATHWAY	GO_TRANSFORMING_GROWTH_FACTOR_BETA_RECEPTOR_SIGNALING_PATHWAY		89	-0.519339	-0.519339	0	0.359121	1	2253	tags=28%, list=12%, signal=32%
GO_REGULATION_OF_ENDOTHELIAL_CELL_DIFFERENTIATION	GO_REGULATION_OF_ENDOTHELIAL_CELL_DIFFERENTIATION		24	-0.519337	-0.519337	0.0510397	0.358655	1	3183	tags=25%, list=17%, signal=30%
GO_REGULATION_OF_POSITIVE_CHEMOTAXIS	GO_REGULATION_OF_POSITIVE_CHEMOTAXIS		24	-0.519132	-0.519132	0.0508475	0.359044	1	967	tags=25%, list=5%, signal=26%
GO_DEFINITIVE_HEMOPOIESIS	GO_DEFINITIVE_HEMOPOIESIS		14	-0.519016	-0.519016	0.136538	0.35904	1	3071	tags=36%, list=17%, signal=43%
GO_SULFATE_TRANSPORT	GO_SULFATE_TRANSPORT		13	-0.519009	-0.519009	0.163776	0.358594	1	297	tags=15%, list=2%, signal=16%
GO_POSITIVE_REGULATION_OF_NITRIC_OXIDE_SYNTHASE_ACTIVITY	GO_POSITIVE_REGULATION_OF_NITRIC_OXIDE_SYNTHASE_ACTIVITY		16	-0.518821	-0.518821	0.128906	0.358999	1	1869	tags=25%, list=10%, signal=28%
GO_POSITIVE_REGULATION_OF_PROTEIN_TARGETING_TO_MEMBRANE	GO_POSITIVE_REGULATION_OF_PROTEIN_TARGETING_TO_MEMBRANE		24	-0.51874	-0.51874	0.0528302	0.358823	1	2732	tags=29%, list=15%, signal=34%
GO_CELLULAR_RESPONSE_TO_LIPOPROTEIN_PARTICLE_STIMULUS	GO_CELLULAR_RESPONSE_TO_LIPOPROTEIN_PARTICLE_STIMULUS		13	-0.518717	-0.518717	0.163534	0.358452	1	832	tags=23%, list=5%, signal=24%
GO_REGULATION_OF_B_CELL_RECEPTOR_SIGNALING_PATHWAY	GO_REGULATION_OF_B_CELL_RECEPTOR_SIGNALING_PATHWAY		14	-0.518687	-0.518687	0.185687	0.358097	1	2541	tags=29%, list=14%, signal=33%
GO_POSITIVE_REGULATION_OF_CELL_DIVISION	GO_POSITIVE_REGULATION_OF_CELL_DIVISION		128	-0.518607	-0.518607	0	0.357976	1	1595	tags=26%, list=9%, signal=28%
GO_POSITIVE_REGULATION_OF_FIBROBLAST_PROLIFERATION	GO_POSITIVE_REGULATION_OF_FIBROBLAST_PROLIFERATION		50	-0.518447	-0.518447	0.00544465	0.358191	1	1595	tags=24%, list=9%, signal=26%
GO_EMBRYONIC_FORELIMB_MORPHOGENESIS	GO_EMBRYONIC_FORELIMB_MORPHOGENESIS		31	-0.518395	-0.518395	0.0258303	0.357929	1	3205	tags=42%, list=18%, signal=51%
GO_AMINOGLYCAN_BIOSYNTHETIC_PROCESS	GO_AMINOGLYCAN_BIOSYNTHETIC_PROCESS		105	-0.51832	-0.51832	0	0.357811	1	2004	tags=33%, list=11%, signal=37%
GO_EPITHELIAL_CELL_FATE_COMMITMENT	GO_EPITHELIAL_CELL_FATE_COMMITMENT		15	-0.517695	-0.517695	0.141717	0.359978	1	1456	tags=27%, list=8%, signal=29%
GO_ANTIGEN_PROCESSING_AND_PRESENTATION_OF_ENDOGENOUS_PEPTIDE_ANTIGEN	GO_ANTIGEN_PROCESSING_AND_PRESENTATION_OF_ENDOGENOUS_PEPTIDE_ANTIGEN		11	-0.51748	-0.51748	0.25188	0.360461	1	1703	tags=18%, list=9%, signal=20%
GO_MYELOID_DENDRITIC_CELL_ACTIVATION	GO_MYELOID_DENDRITIC_CELL_ACTIVATION		26	-0.517313	-0.517313	0.040619	0.360658	1	1744	tags=31%, list=10%, signal=34%
GO_FACE_DEVELOPMENT	GO_FACE_DEVELOPMENT		48	-0.517248	-0.517248	0.00367647	0.360468	1	1996	tags=29%, list=11%, signal=33%
GO_LIVER_REGENERATION	GO_LIVER_REGENERATION		19	-0.517111	-0.517111	0.120075	0.3606	1	3408	tags=42%, list=19%, signal=52%
GO_IMP_METABOLIC_PROCESS	GO_IMP_METABOLIC_PROCESS		14	-0.516688	-0.516688	0.180769	0.361999	1	2571	tags=43%, list=14%, signal=50%
GO_TONGUE_DEVELOPMENT	GO_TONGUE_DEVELOPMENT		20	-0.516618	-0.516618	0.0893855	0.361825	1	4992	tags=60%, list=27%, signal=82%
GO_U4_U6_X_U5_TRI_SNRNP_COMPLEX	GO_U4_U6_X_U5_TRI_SNRNP_COMPLEX		20	-0.516566	-0.516566	0.0902527	0.361571	1	2666	tags=40%, list=15%, signal=47%
GO_CELL_SUBSTRATE_ADHESION	GO_CELL_SUBSTRATE_ADHESION		153	-0.516489	-0.516489	0	0.361409	1	3222	tags=33%, list=18%, signal=39%
GO_LAMININ_BINDING	GO_LAMININ_BINDING		29	-0.51644	-0.51644	0.0417457	0.36115	1	3770	tags=41%, list=21%, signal=52%
GO_ANAPHASE_PROMOTING_COMPLEX	GO_ANAPHASE_PROMOTING_COMPLEX		22	-0.516389	-0.516389	0.0550285	0.360893	1	2848	tags=36%, list=16%, signal=43%
GO_REGULATION_OF_RESPIRATORY_BURST	GO_REGULATION_OF_RESPIRATORY_BURST		11	-0.515885	-0.515885	0.250497	0.362538	1	2196	tags=36%, list=12%, signal=41%
GO_HISTONE_BINDING	GO_HISTONE_BINDING		161	-0.515792	-0.515792	0	0.362444	1	1820	tags=28%, list=10%, signal=31%
GO_CAMERA_TYPE_EYE_PHOTORECEPTOR_CELL_DIFFERENTIATION	GO_CAMERA_TYPE_EYE_PHOTORECEPTOR_CELL_DIFFERENTIATION		15	-0.515636	-0.515636	0.159851	0.362645	1	1280	tags=20%, list=7%, signal=21%
GO_REGULATION_OF_DNA_TEMPLATED_TRANSCRIPTION_INITIATION	GO_REGULATION_OF_DNA_TEMPLATED_TRANSCRIPTION_INITIATION		31	-0.515549	-0.515549	0.0238532	0.362564	1	3301	tags=45%, list=18%, signal=55%
GO_NEGATIVE_REGULATION_OF_TRANSMEMBRANE_RECEPTOR_PROTEIN_SERINE_THREONINE_KINASE_SIGNALING_PATHWAY	GO_NEGATIVE_REGULATION_OF_TRANSMEMBRANE_RECEPTOR_PROTEIN_SERINE_THREONINE_KINASE_SIGNALING_PATHWAY		101	-0.515496	-0.515496	0	0.362338	1	2990	tags=39%, list=16%, signal=46%
GO_NEGATIVE_REGULATION_OF_HISTONE_METHYLATION	GO_NEGATIVE_REGULATION_OF_HISTONE_METHYLATION		15	-0.515394	-0.515394	0.20198	0.362272	1	1512	tags=33%, list=8%, signal=36%
GO_RRNA_TRANSCRIPTION	GO_RRNA_TRANSCRIPTION		16	-0.515256	-0.515256	0.141732	0.362399	1	4117	tags=50%, list=22%, signal=64%
GO_NEGATIVE_REGULATION_OF_RESPONSE_TO_DNA_DAMAGE_STIMULUS	GO_NEGATIVE_REGULATION_OF_RESPONSE_TO_DNA_DAMAGE_STIMULUS		43	-0.51516	-0.51516	0.00927644	0.362327	1	3467	tags=44%, list=19%, signal=54%
GO_ANATOMICAL_STRUCTURE_ARRANGEMENT	GO_ANATOMICAL_STRUCTURE_ARRANGEMENT		17	-0.515069	-0.515069	0.132812	0.36227	1	1755	tags=35%, list=10%, signal=39%
GO_MICROTUBULE_MOTOR_ACTIVITY	GO_MICROTUBULE_MOTOR_ACTIVITY		76	-0.514876	-0.514876	0	0.362603	1	730	tags=17%, list=4%, signal=18%
GO_POSITIVE_REGULATION_OF_ORGANELLE_ASSEMBLY	GO_POSITIVE_REGULATION_OF_ORGANELLE_ASSEMBLY		42	-0.514855	-0.514855	0.0108303	0.362209	1	2892	tags=36%, list=16%, signal=42%
GO_REGULATION_OF_PROTON_TRANSPORT	GO_REGULATION_OF_PROTON_TRANSPORT		12	-0.514781	-0.514781	0.210832	0.362112	1	2980	tags=42%, list=16%, signal=50%
GO_NUCLEAR_PORE_COMPLEX_ASSEMBLY	GO_NUCLEAR_PORE_COMPLEX_ASSEMBLY		10	-0.514653	-0.514653	0.296724	0.362197	1	4385	tags=60%, list=24%, signal=79%
GO_RESPONSE_TO_NERVE_GROWTH_FACTOR	GO_RESPONSE_TO_NERVE_GROWTH_FACTOR		35	-0.514591	-0.514591	0.0178253	0.361999	1	2088	tags=29%, list=11%, signal=32%
GO_HELICASE_ACTIVITY	GO_HELICASE_ACTIVITY		141	-0.514341	-0.514341	0	0.362633	1	3159	tags=35%, list=17%, signal=42%
GO_NEGATIVE_REGULATION_OF_ENDOTHELIAL_CELL_PROLIFERATION	GO_NEGATIVE_REGULATION_OF_ENDOTHELIAL_CELL_PROLIFERATION		31	-0.514138	-0.514138	0.0354478	0.363046	1	3090	tags=45%, list=17%, signal=54%
GO_RESPONSE_TO_CADMIUM_ION	GO_RESPONSE_TO_CADMIUM_ION		40	-0.513928	-0.513928	0.0110294	0.363428	1	1549	tags=28%, list=8%, signal=30%
GO_POSITIVE_REGULATION_OF_RESPONSE_TO_DNA_DAMAGE_STIMULUS	GO_POSITIVE_REGULATION_OF_RESPONSE_TO_DNA_DAMAGE_STIMULUS		62	-0.513909	-0.513909	0	0.363043	1	2539	tags=39%, list=14%, signal=45%
GO_MULTICELLULAR_ORGANISM_GROWTH	GO_MULTICELLULAR_ORGANISM_GROWTH		74	-0.513894	-0.513894	0	0.362667	1	4005	tags=36%, list=22%, signal=47%
GO_PURINE_NUCLEOBASE_METABOLIC_PROCESS	GO_PURINE_NUCLEOBASE_METABOLIC_PROCESS		20	-0.513837	-0.513837	0.090573	0.362469	1	3654	tags=50%, list=20%, signal=62%
GO_INVADOPODIUM	GO_INVADOPODIUM		12	-0.51328	-0.51328	0.230174	0.364318	1	1428	tags=42%, list=8%, signal=45%
GO_HOST	GO_HOST		12	-0.512578	-0.512578	0.234714	0.366789	1	1742	tags=25%, list=10%, signal=28%
GO_POSITIVE_REGULATION_OF_RELEASE_OF_SEQUESTERED_CALCIUM_ION_INTO_CYTOSOL	GO_POSITIVE_REGULATION_OF_RELEASE_OF_SEQUESTERED_CALCIUM_ION_INTO_CYTOSOL		35	-0.512372	-0.512372	0.0186916	0.367206	1	5798	tags=51%, list=32%, signal=75%
GO_POSITIVE_REGULATION_OF_MITOTIC_NUCLEAR_DIVISION	GO_POSITIVE_REGULATION_OF_MITOTIC_NUCLEAR_DIVISION		49	-0.512115	-0.512115	0.00546448	0.36791	1	1518	tags=31%, list=8%, signal=33%
GO_AMP_METABOLIC_PROCESS	GO_AMP_METABOLIC_PROCESS		13	-0.511706	-0.511706	0.217054	0.369231	1	2135	tags=38%, list=12%, signal=44%
GO_PYRIMIDINE_NUCLEOBASE_METABOLIC_PROCESS	GO_PYRIMIDINE_NUCLEOBASE_METABOLIC_PROCESS		16	-0.511632	-0.511632	0.16092	0.369079	1	1562	tags=25%, list=9%, signal=27%
GO_RIBONUCLEOTIDE_CATABOLIC_PROCESS	GO_RIBONUCLEOTIDE_CATABOLIC_PROCESS		27	-0.51146	-0.51146	0.0714286	0.369379	1	2374	tags=30%, list=13%, signal=34%
GO_NEGATIVE_REGULATION_OF_REACTIVE_OXYGEN_SPECIES_BIOSYNTHETIC_PROCESS	GO_NEGATIVE_REGULATION_OF_REACTIVE_OXYGEN_SPECIES_BIOSYNTHETIC_PROCESS		15	-0.511295	-0.511295	0.168561	0.369646	1	2327	tags=27%, list=13%, signal=31%
GO_STEM_CELL_DIVISION	GO_STEM_CELL_DIVISION		26	-0.51122	-0.51122	0.0514286	0.369538	1	4118	tags=38%, list=23%, signal=50%
GO_FIBRIL	GO_FIBRIL		14	-0.510919	-0.510919	0.196429	0.37045	1	645	tags=21%, list=4%, signal=22%
GO_MATURATION_OF_5_8S_RRNA	GO_MATURATION_OF_5_8S_RRNA		24	-0.510917	-0.510917	0.0708955	0.370006	1	3419	tags=33%, list=19%, signal=41%
GO_COLLAGEN_BINDING	GO_COLLAGEN_BINDING		62	-0.510388	-0.510388	0	0.371733	1	1223	tags=23%, list=7%, signal=24%
GO_DENDRITIC_SHAFT	GO_DENDRITIC_SHAFT		36	-0.510374	-0.510374	0.021611	0.371319	1	3977	tags=42%, list=22%, signal=53%
GO_ACTIVIN_BINDING	GO_ACTIVIN_BINDING		11	-0.510226	-0.510226	0.274354	0.371419	1	339	tags=18%, list=2%, signal=19%
GO_EMBRYONIC_CAMERA_TYPE_EYE_MORPHOGENESIS	GO_EMBRYONIC_CAMERA_TYPE_EYE_MORPHOGENESIS		24	-0.510119	-0.510119	0.0664137	0.371432	1	2315	tags=29%, list=13%, signal=33%
GO_VASODILATION	GO_VASODILATION		25	-0.510039	-0.510039	0.0576923	0.371319	1	1415	tags=20%, list=8%, signal=22%
GO_POSITIVE_REGULATION_OF_CALCIUM_ION_IMPORT	GO_POSITIVE_REGULATION_OF_CALCIUM_ION_IMPORT		50	-0.509768	-0.509768	0.00547445	0.372028	1	2863	tags=26%, list=16%, signal=31%
GO_REGENERATION	GO_REGENERATION		154	-0.509732	-0.509732	0	0.371715	1	3322	tags=36%, list=18%, signal=43%
GO_CHROMATIN_DNA_BINDING	GO_CHROMATIN_DNA_BINDING		75	-0.509679	-0.509679	0	0.371482	1	3060	tags=41%, list=17%, signal=49%
GO_HISTONE_MRNA_METABOLIC_PROCESS	GO_HISTONE_MRNA_METABOLIC_PROCESS		27	-0.50954	-0.50954	0.0570902	0.371677	1	4057	tags=48%, list=22%, signal=62%
GO_TROPHECTODERMAL_CELL_DIFFERENTIATION	GO_TROPHECTODERMAL_CELL_DIFFERENTIATION		14	-0.509378	-0.509378	0.171375	0.371893	1	5589	tags=43%, list=31%, signal=62%
GO_ESTABLISHMENT_OR_MAINTENANCE_OF_BIPOLAR_CELL_POLARITY	GO_ESTABLISHMENT_OR_MAINTENANCE_OF_BIPOLAR_CELL_POLARITY		35	-0.509326	-0.509326	0.0169811	0.37167	1	931	tags=20%, list=5%, signal=21%
GO_REGULATION_OF_GLOMERULUS_DEVELOPMENT	GO_REGULATION_OF_GLOMERULUS_DEVELOPMENT		14	-0.509096	-0.509096	0.184502	0.372238	1	324	tags=14%, list=2%, signal=15%
GO_REGULATION_OF_INTRINSIC_APOPTOTIC_SIGNALING_PATHWAY_IN_RESPONSE_TO_DNA_DAMAGE	GO_REGULATION_OF_INTRINSIC_APOPTOTIC_SIGNALING_PATHWAY_IN_RESPONSE_TO_DNA_DAMAGE		27	-0.508906	-0.508906	0.0364683	0.372579	1	4167	tags=56%, list=23%, signal=72%
GO_CELL_COMMUNICATION_BY_ELECTRICAL_COUPLING	GO_CELL_COMMUNICATION_BY_ELECTRICAL_COUPLING		15	-0.508786	-0.508786	0.148776	0.372626	1	1307	tags=27%, list=7%, signal=29%
GO_MACROPHAGE_ACTIVATION_INVOLVED_IN_IMMUNE_RESPONSE	GO_MACROPHAGE_ACTIVATION_INVOLVED_IN_IMMUNE_RESPONSE		11	-0.508671	-0.508671	0.273101	0.372681	1	2363	tags=36%, list=13%, signal=42%
GO_MHC_PROTEIN_COMPLEX_BINDING	GO_MHC_PROTEIN_COMPLEX_BINDING		18	-0.508182	-0.508182	0.12069	0.374429	1	2322	tags=39%, list=13%, signal=44%
GO_REGULATION_OF_ODONTOGENESIS_OF_DENTIN_CONTAINING_TOOTH	GO_REGULATION_OF_ODONTOGENESIS_OF_DENTIN_CONTAINING_TOOTH		11	-0.50809	-0.50809	0.278937	0.37439	1	935	tags=18%, list=5%, signal=19%
GO_REGULATION_OF_PROTEIN_EXPORT_FROM_NUCLEUS	GO_REGULATION_OF_PROTEIN_EXPORT_FROM_NUCLEUS		30	-0.508067	-0.508067	0.040153	0.374032	1	2718	tags=33%, list=15%, signal=39%
GO_GUANOSINE_CONTAINING_COMPOUND_BIOSYNTHETIC_PROCESS	GO_GUANOSINE_CONTAINING_COMPOUND_BIOSYNTHETIC_PROCESS		13	-0.507876	-0.507876	0.20396	0.374407	1	2704	tags=54%, list=15%, signal=63%
GO_DNA_DOUBLE_STRAND_BREAK_PROCESSING	GO_DNA_DOUBLE_STRAND_BREAK_PROCESSING		17	-0.507817	-0.507817	0.150268	0.374206	1	1328	tags=29%, list=7%, signal=32%
GO_REGULATION_BY_VIRUS_OF_VIRAL_PROTEIN_LEVELS_IN_HOST_CELL	GO_REGULATION_BY_VIRUS_OF_VIRAL_PROTEIN_LEVELS_IN_HOST_CELL		11	-0.507449	-0.507449	0.297552	0.375278	1	1558	tags=27%, list=9%, signal=30%
GO_RESPONSE_TO_VITAMIN_E	GO_RESPONSE_TO_VITAMIN_E		15	-0.507316	-0.507316	0.166337	0.375401	1	2193	tags=33%, list=12%, signal=38%
GO_U5_SNRNP	GO_U5_SNRNP		15	-0.506973	-0.506973	0.195777	0.376476	1	2894	tags=47%, list=16%, signal=55%
GO_DEOXYRIBOSE_PHOSPHATE_CATABOLIC_PROCESS	GO_DEOXYRIBOSE_PHOSPHATE_CATABOLIC_PROCESS		21	-0.506891	-0.506891	0.100386	0.37639	1	4164	tags=38%, list=23%, signal=49%
GO_NUCLEOBASE_METABOLIC_PROCESS	GO_NUCLEOBASE_METABOLIC_PROCESS		35	-0.506735	-0.506735	0.0255941	0.376603	1	3078	tags=40%, list=17%, signal=48%
GO_MICROTUBULE_ANCHORING	GO_MICROTUBULE_ANCHORING		17	-0.506628	-0.506628	0.141732	0.376634	1	3250	tags=29%, list=18%, signal=36%
GO_FUCOSE_METABOLIC_PROCESS	GO_FUCOSE_METABOLIC_PROCESS		15	-0.506584	-0.506584	0.184906	0.376375	1	3530	tags=33%, list=19%, signal=41%
GO_MEIOTIC_CHROMOSOME_SEGREGATION	GO_MEIOTIC_CHROMOSOME_SEGREGATION		56	-0.506546	-0.506546	0.00186916	0.376093	1	1938	tags=25%, list=11%, signal=28%
GO_PROTEIN_HETEROOLIGOMERIZATION	GO_PROTEIN_HETEROOLIGOMERIZATION		107	-0.506515	-0.506515	0	0.375798	1	2285	tags=31%, list=12%, signal=35%
GO_NUCLEAR_ENVELOPE_ORGANIZATION	GO_NUCLEAR_ENVELOPE_ORGANIZATION		78	-0.506192	-0.506192	0	0.376634	1	2957	tags=38%, list=16%, signal=46%
GO_POSITIVE_REGULATION_OF_EXTRINSIC_APOPTOTIC_SIGNALING_PATHWAY_IN_ABSENCE_OF_LIGAND	GO_POSITIVE_REGULATION_OF_EXTRINSIC_APOPTOTIC_SIGNALING_PATHWAY_IN_ABSENCE_OF_LIGAND		12	-0.505698	-0.505698	0.245421	0.378297	1	2996	tags=42%, list=16%, signal=50%
GO_RESPONSE_TO_INTERFERON_BETA	GO_RESPONSE_TO_INTERFERON_BETA		22	-0.505684	-0.505684	0.08413	0.3779	1	2506	tags=32%, list=14%, signal=37%
GO_ANAPHASE_PROMOTING_COMPLEX_DEPENDENT_CATABOLIC_PROCESS	GO_ANAPHASE_PROMOTING_COMPLEX_DEPENDENT_CATABOLIC_PROCESS		76	-0.505586	-0.505586	0	0.37786	1	2993	tags=28%, list=16%, signal=33%
GO_CENTROSOME_LOCALIZATION	GO_CENTROSOME_LOCALIZATION		17	-0.505505	-0.505505	0.140152	0.377801	1	2424	tags=41%, list=13%, signal=47%
GO_ENDOTHELIAL_CELL_DIFFERENTIATION	GO_ENDOTHELIAL_CELL_DIFFERENTIATION		70	-0.505181	-0.505181	0	0.37878	1	2159	tags=30%, list=12%, signal=34%
GO_REGULATION_OF_PROTEIN_COMPLEX_DISASSEMBLY	GO_REGULATION_OF_PROTEIN_COMPLEX_DISASSEMBLY		201	-0.505062	-0.505062	0	0.37883	1	2953	tags=35%, list=16%, signal=42%
GO_TRANSMEMBRANE_RECEPTOR_PROTEIN_SERINE_THREONINE_KINASE_ACTIVITY	GO_TRANSMEMBRANE_RECEPTOR_PROTEIN_SERINE_THREONINE_KINASE_ACTIVITY		17	-0.504948	-0.504948	0.153082	0.378856	1	2387	tags=47%, list=13%, signal=54%
GO_NEGATIVE_REGULATION_OF_MONOOXYGENASE_ACTIVITY	GO_NEGATIVE_REGULATION_OF_MONOOXYGENASE_ACTIVITY		13	-0.504926	-0.504926	0.252941	0.378512	1	2327	tags=31%, list=13%, signal=35%
GO_MICROTUBULE_SEVERING_ATPASE_ACTIVITY	GO_MICROTUBULE_SEVERING_ATPASE_ACTIVITY		11	-0.504684	-0.504684	0.238007	0.379168	1	1607	tags=27%, list=9%, signal=30%
GO_PROTEIN_KINASE_C_ACTIVATING_G_PROTEIN_COUPLED_RECEPTOR_SIGNALING_PATHWAY	GO_PROTEIN_KINASE_C_ACTIVATING_G_PROTEIN_COUPLED_RECEPTOR_SIGNALING_PATHWAY		31	-0.504636	-0.504636	0.0367133	0.378934	1	3548	tags=29%, list=19%, signal=36%
GO_NEGATIVE_REGULATION_OF_B_CELL_ACTIVATION	GO_NEGATIVE_REGULATION_OF_B_CELL_ACTIVATION		30	-0.504615	-0.504615	0.0495238	0.378597	1	3467	tags=30%, list=19%, signal=37%
GO_REGULATION_OF_CELL_CYCLE_G1_S_PHASE_TRANSITION	GO_REGULATION_OF_CELL_CYCLE_G1_S_PHASE_TRANSITION		137	-0.504254	-0.504254	0	0.37973	1	2019	tags=30%, list=11%, signal=33%
GO_WATER_TRANSMEMBRANE_TRANSPORTER_ACTIVITY	GO_WATER_TRANSMEMBRANE_TRANSPORTER_ACTIVITY		14	-0.504089	-0.504089	0.213755	0.379982	1	2490	tags=29%, list=14%, signal=33%
GO_COSTAMERE	GO_COSTAMERE		18	-0.50394	-0.50394	0.114723	0.380181	1	909	tags=33%, list=5%, signal=35%
GO_DNA_DEPENDENT_DNA_REPLICATION_MAINTENANCE_OF_FIDELITY	GO_DNA_DEPENDENT_DNA_REPLICATION_MAINTENANCE_OF_FIDELITY		22	-0.50382	-0.50382	0.116832	0.380257	1	3467	tags=45%, list=19%, signal=56%
GO_PROTEIN_SUMOYLATION	GO_PROTEIN_SUMOYLATION		105	-0.503769	-0.503769	0	0.380049	1	3368	tags=38%, list=18%, signal=46%
GO_RECEPTOR_AGONIST_ACTIVITY	GO_RECEPTOR_AGONIST_ACTIVITY		16	-0.503765	-0.503765	0.166983	0.379627	1	2746	tags=31%, list=15%, signal=37%
GO_CELLULAR_RESPONSE_TO_INTERFERON_BETA	GO_CELLULAR_RESPONSE_TO_INTERFERON_BETA		15	-0.503736	-0.503736	0.155378	0.379328	1	3338	tags=33%, list=18%, signal=41%
GO_NEGATIVE_REGULATION_OF_CELLULAR_RESPONSE_TO_GROWTH_FACTOR_STIMULUS	GO_NEGATIVE_REGULATION_OF_CELLULAR_RESPONSE_TO_GROWTH_FACTOR_STIMULUS		121	-0.503733	-0.503733	0	0.378897	1	3090	tags=35%, list=17%, signal=41%
GO_PROTEIN_LOCALIZATION_TO_CYTOSKELETON	GO_PROTEIN_LOCALIZATION_TO_CYTOSKELETON		29	-0.503471	-0.503471	0.0490566	0.379664	1	568	tags=21%, list=3%, signal=21%
GO_POSITIVE_REGULATION_OF_TRANSCRIPTION_REGULATORY_REGION_DNA_BINDING	GO_POSITIVE_REGULATION_OF_TRANSCRIPTION_REGULATORY_REGION_DNA_BINDING		14	-0.503458	-0.503458	0.21124	0.379298	1	3828	tags=57%, list=21%, signal=72%
GO_G1_DNA_DAMAGE_CHECKPOINT	GO_G1_DNA_DAMAGE_CHECKPOINT		67	-0.503426	-0.503426	0.00180505	0.379016	1	1690	tags=27%, list=9%, signal=29%
GO_POSITIVE_REGULATION_OF_CELL_CYCLE_ARREST	GO_POSITIVE_REGULATION_OF_CELL_CYCLE_ARREST		78	-0.503415	-0.503415	0	0.378632	1	1998	tags=28%, list=11%, signal=32%
GO_ADHERENS_JUNCTION_ASSEMBLY	GO_ADHERENS_JUNCTION_ASSEMBLY		31	-0.503395	-0.503395	0.038835	0.378283	1	4868	tags=45%, list=27%, signal=61%
GO_REGULATION_OF_DNA_RECOMBINATION	GO_REGULATION_OF_DNA_RECOMBINATION		55	-0.503386	-0.503386	0.00733945	0.377899	1	2358	tags=33%, list=13%, signal=37%
GO_BETA_2_MICROGLOBULIN_BINDING	GO_BETA_2_MICROGLOBULIN_BINDING		9	-0.503188	-0.503188	0.363817	0.378278	1	3889	tags=44%, list=21%, signal=56%
GO_ENTRAINMENT_OF_CIRCADIAN_CLOCK	GO_ENTRAINMENT_OF_CIRCADIAN_CLOCK		24	-0.503126	-0.503126	0.0743494	0.378086	1	1322	tags=21%, list=7%, signal=22%
GO_HEXOSE_CATABOLIC_PROCESS	GO_HEXOSE_CATABOLIC_PROCESS		47	-0.503024	-0.503024	0.00725953	0.37805	1	3530	tags=45%, list=19%, signal=55%
GO_POSITIVE_REGULATION_OF_CELL_CYCLE_G1_S_PHASE_TRANSITION	GO_POSITIVE_REGULATION_OF_CELL_CYCLE_G1_S_PHASE_TRANSITION		26	-0.50276	-0.50276	0.0437262	0.378769	1	1814	tags=27%, list=10%, signal=30%
GO_POLYOL_CATABOLIC_PROCESS	GO_POLYOL_CATABOLIC_PROCESS		18	-0.502525	-0.502525	0.145794	0.379307	1	1962	tags=39%, list=11%, signal=44%
GO_PYRIMIDINE_NUCLEOSIDE_METABOLIC_PROCESS	GO_PYRIMIDINE_NUCLEOSIDE_METABOLIC_PROCESS		44	-0.502276	-0.502276	0.0117188	0.379891	1	3654	tags=39%, list=20%, signal=48%
GO_MESODERM_MORPHOGENESIS	GO_MESODERM_MORPHOGENESIS		66	-0.502169	-0.502169	0	0.379914	1	1996	tags=33%, list=11%, signal=37%
GO_NUCLEOSIDE_MONOPHOSPHATE_BIOSYNTHETIC_PROCESS	GO_NUCLEOSIDE_MONOPHOSPHATE_BIOSYNTHETIC_PROCESS		77	-0.502139	-0.502139	0	0.379603	1	2747	tags=35%, list=15%, signal=41%
GO_ERYTHROCYTE_MATURATION	GO_ERYTHROCYTE_MATURATION		11	-0.501992	-0.501992	0.305503	0.379729	1	4295	tags=36%, list=23%, signal=47%
GO_REGULATION_OF_SYNAPTIC_VESICLE_TRANSPORT	GO_REGULATION_OF_SYNAPTIC_VESICLE_TRANSPORT		27	-0.501951	-0.501951	0.0494297	0.379485	1	1136	tags=26%, list=6%, signal=28%
GO_LOCOMOTORY_EXPLORATION_BEHAVIOR	GO_LOCOMOTORY_EXPLORATION_BEHAVIOR		11	-0.501924	-0.501924	0.294872	0.379167	1	4024	tags=36%, list=22%, signal=47%
GO_NEGATIVE_REGULATION_OF_CYTOSKELETON_ORGANIZATION	GO_NEGATIVE_REGULATION_OF_CYTOSKELETON_ORGANIZATION		207	-0.501807	-0.501807	0	0.3792	1	2891	tags=36%, list=16%, signal=42%
GO_FATTY_ACID_TRANSPORTER_ACTIVITY	GO_FATTY_ACID_TRANSPORTER_ACTIVITY		12	-0.501667	-0.501667	0.257367	0.379406	1	2963	tags=33%, list=16%, signal=40%
GO_CYCLIN_DEPENDENT_PROTEIN_KINASE_ACTIVITY	GO_CYCLIN_DEPENDENT_PROTEIN_KINASE_ACTIVITY		33	-0.501458	-0.501458	0.0471015	0.379862	1	975	tags=21%, list=5%, signal=22%
GO_NEGATIVE_REGULATION_OF_LIPID_CATABOLIC_PROCESS	GO_NEGATIVE_REGULATION_OF_LIPID_CATABOLIC_PROCESS		20	-0.501419	-0.501419	0.125	0.37958	1	4572	tags=40%, list=25%, signal=53%
GO_REGULATION_OF_ESTABLISHMENT_OF_PLANAR_POLARITY_INVOLVED_IN_NEURAL_TUBE_CLOSURE	GO_REGULATION_OF_ESTABLISHMENT_OF_PLANAR_POLARITY_INVOLVED_IN_NEURAL_TUBE_CLOSURE		13	-0.501396	-0.501396	0.245059	0.379248	1	684	tags=23%, list=4%, signal=24%
GO_CELLULAR_RESPONSE_TO_VASCULAR_ENDOTHELIAL_GROWTH_FACTOR_STIMULUS	GO_CELLULAR_RESPONSE_TO_VASCULAR_ENDOTHELIAL_GROWTH_FACTOR_STIMULUS		29	-0.501274	-0.501274	0.0477941	0.379283	1	3080	tags=41%, list=17%, signal=50%
GO_NEGATIVE_REGULATION_OF_EPITHELIAL_CELL_APOPTOTIC_PROCESS	GO_NEGATIVE_REGULATION_OF_EPITHELIAL_CELL_APOPTOTIC_PROCESS		34	-0.501058	-0.501058	0.0305927	0.379721	1	1168	tags=24%, list=6%, signal=25%
GO_STRUCTURE_SPECIFIC_DNA_BINDING	GO_STRUCTURE_SPECIFIC_DNA_BINDING		111	-0.501003	-0.501003	0	0.379507	1	3075	tags=41%, list=17%, signal=48%
GO_NCRNA_3_END_PROCESSING	GO_NCRNA_3_END_PROCESSING		17	-0.500858	-0.500858	0.168297	0.379701	1	3419	tags=35%, list=19%, signal=43%
GO_DENDRITIC_SPINE_ORGANIZATION	GO_DENDRITIC_SPINE_ORGANIZATION		16	-0.500853	-0.500853	0.172481	0.379297	1	5478	tags=50%, list=30%, signal=71%
GO_REGULATION_OF_MICROTUBULE_BASED_MOVEMENT	GO_REGULATION_OF_MICROTUBULE_BASED_MOVEMENT		19	-0.500497	-0.500497	0.135496	0.380378	1	1415	tags=16%, list=8%, signal=17%
GO_DNA_REPAIR	GO_DNA_REPAIR		443	-0.500347	-0.500347	0	0.380609	1	3109	tags=36%, list=17%, signal=42%
GO_MEIOSIS_I	GO_MEIOSIS_I		75	-0.499582	-0.499582	0	0.383416	1	2173	tags=25%, list=12%, signal=29%
GO_ESTABLISHMENT_OF_ENDOTHELIAL_BARRIER	GO_ESTABLISHMENT_OF_ENDOTHELIAL_BARRIER		30	-0.499536	-0.499536	0.0551331	0.383174	1	3242	tags=43%, list=18%, signal=53%
GO_CELLULAR_RESPONSE_TO_DSRNA	GO_CELLULAR_RESPONSE_TO_DSRNA		37	-0.49953	-0.49953	0.0262664	0.382769	1	3921	tags=46%, list=21%, signal=58%
GO_CYTOKINESIS	GO_CYTOKINESIS		76	-0.499442	-0.499442	0	0.382737	1	947	tags=21%, list=5%, signal=22%
GO_SOMATIC_STEM_CELL_DIVISION	GO_SOMATIC_STEM_CELL_DIVISION		19	-0.499307	-0.499307	0.11028	0.382857	1	6277	tags=63%, list=34%, signal=96%
GO_NEGATIVE_REGULATION_OF_CELL_CYCLE_PHASE_TRANSITION	GO_NEGATIVE_REGULATION_OF_CELL_CYCLE_PHASE_TRANSITION		138	-0.499263	-0.499263	0	0.382644	1	2294	tags=30%, list=13%, signal=35%
GO_CELLULAR_RESPONSE_TO_STEROL	GO_CELLULAR_RESPONSE_TO_STEROL		15	-0.499252	-0.499252	0.20155	0.382259	1	1216	tags=20%, list=7%, signal=21%
GO_ANGIOTENSIN_RECEPTOR_BINDING	GO_ANGIOTENSIN_RECEPTOR_BINDING		12	-0.4992	-0.4992	0.280464	0.382071	1	3201	tags=25%, list=17%, signal=30%
GO_REGULATION_OF_ANTIGEN_PROCESSING_AND_PRESENTATION_OF_PEPTIDE_ANTIGEN	GO_REGULATION_OF_ANTIGEN_PROCESSING_AND_PRESENTATION_OF_PEPTIDE_ANTIGEN		13	-0.499013	-0.499013	0.3	0.382491	1	5844	tags=54%, list=32%, signal=79%
GO_ACTIVATION_OF_PROTEIN_KINASE_B_ACTIVITY	GO_ACTIVATION_OF_PROTEIN_KINASE_B_ACTIVITY		19	-0.498984	-0.498984	0.129562	0.382183	1	4297	tags=42%, list=23%, signal=55%
GO_REGULATION_OF_NUCLEAR_DIVISION	GO_REGULATION_OF_NUCLEAR_DIVISION		156	-0.498951	-0.498951	0	0.381901	1	2154	tags=31%, list=12%, signal=35%
GO_NEGATIVE_REGULATION_OF_CD4_POSITIVE_ALPHA_BETA_T_CELL_ACTIVATION	GO_NEGATIVE_REGULATION_OF_CD4_POSITIVE_ALPHA_BETA_T_CELL_ACTIVATION		15	-0.498713	-0.498713	0.20632	0.382449	1	2177	tags=27%, list=12%, signal=30%
GO_POSITIVE_REGULATION_OF_TRIGLYCERIDE_BIOSYNTHETIC_PROCESS	GO_POSITIVE_REGULATION_OF_TRIGLYCERIDE_BIOSYNTHETIC_PROCESS		12	-0.498538	-0.498538	0.263359	0.382761	1	4909	tags=42%, list=27%, signal=57%
GO_SUBSTRATE_DEPENDENT_CELL_MIGRATION	GO_SUBSTRATE_DEPENDENT_CELL_MIGRATION		27	-0.498434	-0.498434	0.0770677	0.38277	1	2639	tags=33%, list=14%, signal=39%
GO_SEMAPHORIN_PLEXIN_SIGNALING_PATHWAY_INVOLVED_IN_NEURON_PROJECTION_GUIDANCE	GO_SEMAPHORIN_PLEXIN_SIGNALING_PATHWAY_INVOLVED_IN_NEURON_PROJECTION_GUIDANCE		13	-0.498411	-0.498411	0.242026	0.382458	1	1539	tags=31%, list=8%, signal=34%
HALLMARK_UV_RESPONSE_DN	HALLMARK_UV_RESPONSE_DN		137	-0.498402	-0.498402	0	0.382072	1	1790	tags=31%, list=10%, signal=35%
GO_WATER_TRANSPORT	GO_WATER_TRANSPORT		19	-0.498373	-0.498373	0.100193	0.381754	1	2490	tags=26%, list=14%, signal=30%
GO_POST_TRANSLATIONAL_PROTEIN_MODIFICATION	GO_POST_TRANSLATIONAL_PROTEIN_MODIFICATION		35	-0.498308	-0.498308	0.0238971	0.381607	1	882	tags=20%, list=5%, signal=21%
GO_REGULATION_OF_CATENIN_IMPORT_INTO_NUCLEUS	GO_REGULATION_OF_CATENIN_IMPORT_INTO_NUCLEUS		26	-0.49825	-0.49825	0.0526316	0.381436	1	1090	tags=27%, list=6%, signal=29%
GO_REGULATION_OF_EPIDERMAL_GROWTH_FACTOR_ACTIVATED_RECEPTOR_ACTIVITY	GO_REGULATION_OF_EPIDERMAL_GROWTH_FACTOR_ACTIVATED_RECEPTOR_ACTIVITY		21	-0.498156	-0.498156	0.0926276	0.381434	1	737	tags=19%, list=4%, signal=20%
GO_GANGLIOSIDE_METABOLIC_PROCESS	GO_GANGLIOSIDE_METABOLIC_PROCESS		25	-0.497871	-0.497871	0.0714286	0.382266	1	2722	tags=32%, list=15%, signal=38%
GO_REGULATION_OF_NUCLEASE_ACTIVITY	GO_REGULATION_OF_NUCLEASE_ACTIVITY		21	-0.497789	-0.497789	0.0961538	0.382218	1	2115	tags=33%, list=12%, signal=38%
GO_VASCULAR_SMOOTH_MUSCLE_CONTRACTION	GO_VASCULAR_SMOOTH_MUSCLE_CONTRACTION		12	-0.497644	-0.497644	0.260038	0.382347	1	4520	tags=50%, list=25%, signal=66%
GO_REGULATION_OF_ANOIKIS	GO_REGULATION_OF_ANOIKIS		24	-0.497601	-0.497601	0.0740741	0.382096	1	3510	tags=42%, list=19%, signal=51%
GO_POSITIVE_REGULATION_OF_CELL_MATRIX_ADHESION	GO_POSITIVE_REGULATION_OF_CELL_MATRIX_ADHESION		40	-0.497423	-0.497423	0.0287356	0.382403	1	3545	tags=43%, list=19%, signal=53%
GO_REGULATION_OF_MESONEPHROS_DEVELOPMENT	GO_REGULATION_OF_MESONEPHROS_DEVELOPMENT		26	-0.497265	-0.497265	0.0702087	0.382679	1	1641	tags=23%, list=9%, signal=25%
GO_PROTON_TRANSPORTING_ATP_SYNTHASE_COMPLEX	GO_PROTON_TRANSPORTING_ATP_SYNTHASE_COMPLEX		20	-0.497162	-0.497162	0.106742	0.382685	1	3566	tags=30%, list=19%, signal=37%
GO_LACTATION	GO_LACTATION		39	-0.497119	-0.497119	0.0225141	0.38244	1	3323	tags=28%, list=18%, signal=34%
GO_POSITIVE_REGULATION_OF_KIDNEY_DEVELOPMENT	GO_POSITIVE_REGULATION_OF_KIDNEY_DEVELOPMENT		41	-0.497057	-0.497057	0.0150376	0.382318	1	1877	tags=24%, list=10%, signal=27%
GO_ACTIN_FILAMENT_BUNDLE	GO_ACTIN_FILAMENT_BUNDLE		54	-0.49698	-0.49698	0.0018018	0.382248	1	2285	tags=35%, list=12%, signal=40%
GO_ENTRAINMENT_OF_CIRCADIAN_CLOCK_BY_PHOTOPERIOD	GO_ENTRAINMENT_OF_CIRCADIAN_CLOCK_BY_PHOTOPERIOD		17	-0.4969	-0.4969	0.162524	0.382165	1	1178	tags=18%, list=6%, signal=19%
GO_FOREBRAIN_MORPHOGENESIS	GO_FOREBRAIN_MORPHOGENESIS		13	-0.496892	-0.496892	0.260791	0.381778	1	4399	tags=46%, list=24%, signal=61%
GO_REGULATION_OF_RESPONSE_TO_TUMOR_CELL	GO_REGULATION_OF_RESPONSE_TO_TUMOR_CELL		11	-0.496878	-0.496878	0.321154	0.381425	1	3637	tags=36%, list=20%, signal=45%
GO_MRNA_CLEAVAGE_AND_POLYADENYLATION_SPECIFICITY_FACTOR_COMPLEX	GO_MRNA_CLEAVAGE_AND_POLYADENYLATION_SPECIFICITY_FACTOR_COMPLEX		11	-0.496592	-0.496592	0.305447	0.382257	1	1736	tags=27%, list=9%, signal=30%
GO_OOCYTE_MATURATION	GO_OOCYTE_MATURATION		17	-0.496556	-0.496556	0.155678	0.381975	1	2099	tags=35%, list=11%, signal=40%
GO_NEGATIVE_REGULATION_OF_CELL_SUBSTRATE_ADHESION	GO_NEGATIVE_REGULATION_OF_CELL_SUBSTRATE_ADHESION		52	-0.496346	-0.496346	0.00369004	0.382442	1	3865	tags=44%, list=21%, signal=56%
GO_AXON_REGENERATION	GO_AXON_REGENERATION		22	-0.496223	-0.496223	0.108481	0.382578	1	3306	tags=36%, list=18%, signal=44%
GO_VASCULAR_SMOOTH_MUSCLE_CELL_DIFFERENTIATION	GO_VASCULAR_SMOOTH_MUSCLE_CELL_DIFFERENTIATION		13	-0.495886	-0.495886	0.252964	0.383623	1	739	tags=23%, list=4%, signal=24%
GO_STRIATUM_DEVELOPMENT	GO_STRIATUM_DEVELOPMENT		16	-0.495847	-0.495847	0.214844	0.383369	1	2561	tags=50%, list=14%, signal=58%
GO_RNA_PHOSPHODIESTER_BOND_HYDROLYSIS	GO_RNA_PHOSPHODIESTER_BOND_HYDROLYSIS		102	-0.495817	-0.495817	0	0.383059	1	3502	tags=35%, list=19%, signal=43%
GO_REGULATION_OF_ANTIGEN_RECEPTOR_MEDIATED_SIGNALING_PATHWAY	GO_REGULATION_OF_ANTIGEN_RECEPTOR_MEDIATED_SIGNALING_PATHWAY		40	-0.495636	-0.495636	0.0190476	0.383391	1	2697	tags=33%, list=15%, signal=38%
GO_ROSTROCAUDAL_NEURAL_TUBE_PATTERNING	GO_ROSTROCAUDAL_NEURAL_TUBE_PATTERNING		12	-0.495387	-0.495387	0.286275	0.384002	1	4202	tags=42%, list=23%, signal=54%
GO_METANEPHRIC_NEPHRON_DEVELOPMENT	GO_METANEPHRIC_NEPHRON_DEVELOPMENT		31	-0.495346	-0.495346	0.0355805	0.383784	1	1282	tags=23%, list=7%, signal=24%
GO_POSITIVE_REGULATION_OF_ERYTHROCYTE_DIFFERENTIATION	GO_POSITIVE_REGULATION_OF_ERYTHROCYTE_DIFFERENTIATION		21	-0.495338	-0.495338	0.153693	0.383409	1	2115	tags=24%, list=12%, signal=27%
GO_VASCULAR_ENDOTHELIAL_GROWTH_FACTOR_RECEPTOR_SIGNALING_PATHWAY	GO_VASCULAR_ENDOTHELIAL_GROWTH_FACTOR_RECEPTOR_SIGNALING_PATHWAY		73	-0.494825	-0.494825	0.00366972	0.385296	1	2092	tags=30%, list=11%, signal=34%
GO_PEPTIDE_ANTIGEN_BINDING	GO_PEPTIDE_ANTIGEN_BINDING		22	-0.494781	-0.494781	0.102273	0.385105	1	3524	tags=41%, list=19%, signal=51%
GO_POSITIVE_REGULATION_OF_PROTEIN_KINASE_B_SIGNALING	GO_POSITIVE_REGULATION_OF_PROTEIN_KINASE_B_SIGNALING		75	-0.494734	-0.494734	0	0.384906	1	3613	tags=41%, list=20%, signal=51%
GO_ARACHIDONATE_TRANSPORT	GO_ARACHIDONATE_TRANSPORT		14	-0.494614	-0.494614	0.224652	0.385025	1	2561	tags=29%, list=14%, signal=33%
GO_POSITIVE_REGULATION_OF_CELL_SUBSTRATE_ADHESION	GO_POSITIVE_REGULATION_OF_CELL_SUBSTRATE_ADHESION		96	-0.494595	-0.494595	0	0.384684	1	3149	tags=34%, list=17%, signal=41%
GO_REGULATION_OF_SMAD_PROTEIN_IMPORT_INTO_NUCLEUS	GO_REGULATION_OF_SMAD_PROTEIN_IMPORT_INTO_NUCLEUS		16	-0.494446	-0.494446	0.186131	0.384893	1	2219	tags=44%, list=12%, signal=50%
GO_RESPONSE_TO_ACTIVITY	GO_RESPONSE_TO_ACTIVITY		66	-0.494405	-0.494405	0.00182482	0.384624	1	1869	tags=21%, list=10%, signal=24%
GO_SCHWANN_CELL_DIFFERENTIATION	GO_SCHWANN_CELL_DIFFERENTIATION		31	-0.494332	-0.494332	0.0445633	0.384527	1	1755	tags=26%, list=10%, signal=28%
GO_EMBRYONIC_AXIS_SPECIFICATION	GO_EMBRYONIC_AXIS_SPECIFICATION		33	-0.494208	-0.494208	0.0461255	0.384647	1	869	tags=15%, list=5%, signal=16%
GO_PYRIMIDINE_RIBONUCLEOSIDE_TRIPHOSPHATE_METABOLIC_PROCESS	GO_PYRIMIDINE_RIBONUCLEOSIDE_TRIPHOSPHATE_METABOLIC_PROCESS		12	-0.494075	-0.494075	0.27853	0.384819	1	2534	tags=42%, list=14%, signal=48%
GO_METHYLATION_DEPENDENT_CHROMATIN_SILENCING	GO_METHYLATION_DEPENDENT_CHROMATIN_SILENCING		11	-0.493995	-0.493995	0.300578	0.384783	1	85	tags=9%, list=0%, signal=9%
GO_CARTILAGE_DEVELOPMENT	GO_CARTILAGE_DEVELOPMENT		142	-0.493863	-0.493863	0	0.38492	1	2908	tags=32%, list=16%, signal=37%
GO_CHEMOKINE_BINDING	GO_CHEMOKINE_BINDING		21	-0.493669	-0.493669	0.0894942	0.38532	1	4150	tags=43%, list=23%, signal=55%
GO_ENDOTHELIUM_DEVELOPMENT	GO_ENDOTHELIUM_DEVELOPMENT		87	-0.493426	-0.493426	0	0.385995	1	2159	tags=28%, list=12%, signal=31%
GO_RENAL_FILTRATION	GO_RENAL_FILTRATION		8	-0.493258	-0.493258	0.415879	0.386298	1	3506	tags=38%, list=19%, signal=46%
GO_ONE_CARBON_COMPOUND_TRANSPORT	GO_ONE_CARBON_COMPOUND_TRANSPORT		12	-0.493205	-0.493205	0.277247	0.386132	1	2490	tags=25%, list=14%, signal=29%
GO_COLUMNAR_CUBOIDAL_EPITHELIAL_CELL_DEVELOPMENT	GO_COLUMNAR_CUBOIDAL_EPITHELIAL_CELL_DEVELOPMENT		46	-0.493189	-0.493189	0.011236	0.385814	1	1869	tags=20%, list=10%, signal=22%
GO_CDP_DIACYLGLYCEROL_METABOLIC_PROCESS	GO_CDP_DIACYLGLYCEROL_METABOLIC_PROCESS		13	-0.493132	-0.493132	0.270073	0.385668	1	4077	tags=46%, list=22%, signal=59%
GO_TELOMERE_MAINTENANCE_VIA_TELOMERE_LENGTHENING	GO_TELOMERE_MAINTENANCE_VIA_TELOMERE_LENGTHENING		23	-0.493074	-0.493074	0.103718	0.38552	1	2210	tags=30%, list=12%, signal=35%
GO_NEURONAL_STEM_CELL_DIVISION	GO_NEURONAL_STEM_CELL_DIVISION		12	-0.493029	-0.493029	0.268248	0.385337	1	4773	tags=50%, list=26%, signal=68%
GO_NEGATIVE_REGULATION_OF_CELL_KILLING	GO_NEGATIVE_REGULATION_OF_CELL_KILLING		16	-0.492962	-0.492962	0.171904	0.3852	1	3889	tags=31%, list=21%, signal=40%
GO_REGULATION_OF_CARDIAC_MUSCLE_CELL_PROLIFERATION	GO_REGULATION_OF_CARDIAC_MUSCLE_CELL_PROLIFERATION		28	-0.492733	-0.492733	0.0703704	0.385751	1	661	tags=18%, list=4%, signal=18%
GO_NEGATIVE_REGULATION_OF_CELL_CYCLE_G1_S_PHASE_TRANSITION	GO_NEGATIVE_REGULATION_OF_CELL_CYCLE_G1_S_PHASE_TRANSITION		92	-0.492553	-0.492553	0	0.386121	1	2714	tags=34%, list=15%, signal=39%
GO_DOPAMINE_RECEPTOR_BINDING	GO_DOPAMINE_RECEPTOR_BINDING		16	-0.492287	-0.492287	0.190751	0.386921	1	4833	tags=63%, list=26%, signal=85%
GO_HYALURONAN_METABOLIC_PROCESS	GO_HYALURONAN_METABOLIC_PROCESS		31	-0.492276	-0.492276	0.0406654	0.38657	1	1780	tags=29%, list=10%, signal=32%
GO_CELLULAR_RESPONSE_TO_VIRUS	GO_CELLULAR_RESPONSE_TO_VIRUS		21	-0.492272	-0.492272	0.136106	0.386182	1	3338	tags=33%, list=18%, signal=41%
GO_C21_STEROID_HORMONE_BIOSYNTHETIC_PROCESS	GO_C21_STEROID_HORMONE_BIOSYNTHETIC_PROCESS		15	-0.49193	-0.49193	0.226415	0.387244	1	6943	tags=67%, list=38%, signal=107%
GO_O_ACYLTRANSFERASE_ACTIVITY	GO_O_ACYLTRANSFERASE_ACTIVITY		45	-0.491699	-0.491699	0.00544465	0.387866	1	2813	tags=31%, list=15%, signal=37%
GO_POSITIVE_REGULATION_OF_NEURON_MIGRATION	GO_POSITIVE_REGULATION_OF_NEURON_MIGRATION		10	-0.491696	-0.491696	0.376404	0.387477	1	1762	tags=20%, list=10%, signal=22%
GO_OSTEOCLAST_DIFFERENTIATION	GO_OSTEOCLAST_DIFFERENTIATION		30	-0.491381	-0.491381	0.035503	0.388418	1	2363	tags=23%, list=13%, signal=27%
GO_TROPOMYOSIN_BINDING	GO_TROPOMYOSIN_BINDING		14	-0.491223	-0.491223	0.241697	0.388666	1	4770	tags=43%, list=26%, signal=58%
GO_MAP_KINASE_KINASE_ACTIVITY	GO_MAP_KINASE_KINASE_ACTIVITY		11	-0.491129	-0.491129	0.267658	0.388645	1	4448	tags=64%, list=24%, signal=84%
GO_SEGMENT_SPECIFICATION	GO_SEGMENT_SPECIFICATION		16	-0.491064	-0.491064	0.209259	0.388498	1	2547	tags=25%, list=14%, signal=29%
GO_NEGATIVE_REGULATION_OF_INTRACELLULAR_ESTROGEN_RECEPTOR_SIGNALING_PATHWAY	GO_NEGATIVE_REGULATION_OF_INTRACELLULAR_ESTROGEN_RECEPTOR_SIGNALING_PATHWAY		10	-0.490821	-0.490821	0.34542	0.389155	1	4228	tags=50%, list=23%, signal=65%
GO_NEGATIVE_REGULATION_OF_GLIOGENESIS	GO_NEGATIVE_REGULATION_OF_GLIOGENESIS		36	-0.490764	-0.490764	0.028626	0.389006	1	1280	tags=17%, list=7%, signal=18%
GO_PROTEIN_CARBOXYLATION	GO_PROTEIN_CARBOXYLATION		10	-0.490686	-0.490686	0.371373	0.388906	1	7416	tags=80%, list=41%, signal=134%
GO_NEGATIVE_REGULATION_OF_ALCOHOL_BIOSYNTHETIC_PROCESS	GO_NEGATIVE_REGULATION_OF_ALCOHOL_BIOSYNTHETIC_PROCESS		17	-0.490629	-0.490629	0.163873	0.388758	1	1491	tags=29%, list=8%, signal=32%
GO_TBP_CLASS_PROTEIN_BINDING	GO_TBP_CLASS_PROTEIN_BINDING		20	-0.490565	-0.490565	0.121807	0.388618	1	2678	tags=30%, list=15%, signal=35%
GO_NEGATIVE_REGULATION_OF_MEIOTIC_NUCLEAR_DIVISION	GO_NEGATIVE_REGULATION_OF_MEIOTIC_NUCLEAR_DIVISION		12	-0.490136	-0.490136	0.264529	0.390031	1	1906	tags=25%, list=10%, signal=28%
GO_REGULATION_OF_PODOSOME_ASSEMBLY	GO_REGULATION_OF_PODOSOME_ASSEMBLY		14	-0.489968	-0.489968	0.236295	0.390356	1	2538	tags=36%, list=14%, signal=41%
GO_GAMMA_CATENIN_BINDING	GO_GAMMA_CATENIN_BINDING		11	-0.489842	-0.489842	0.312127	0.390453	1	1035	tags=18%, list=6%, signal=19%
GO_REGULATION_OF_OSSIFICATION	GO_REGULATION_OF_OSSIFICATION		173	-0.48982	-0.48982	0	0.390146	1	3038	tags=36%, list=17%, signal=43%
GO_NEGATIVE_REGULATION_OF_ADHERENS_JUNCTION_ORGANIZATION	GO_NEGATIVE_REGULATION_OF_ADHERENS_JUNCTION_ORGANIZATION		15	-0.489787	-0.489787	0.231638	0.389893	1	3801	tags=47%, list=21%, signal=59%
GO_REGULATION_OF_CELL_MATURATION	GO_REGULATION_OF_CELL_MATURATION		18	-0.489664	-0.489664	0.154696	0.39003	1	4723	tags=39%, list=26%, signal=52%
GO_REGULATION_OF_ASTROCYTE_DIFFERENTIATION	GO_REGULATION_OF_ASTROCYTE_DIFFERENTIATION		26	-0.489603	-0.489603	0.0662879	0.389887	1	3109	tags=27%, list=17%, signal=32%
GO_REGULATION_OF_DNA_METHYLATION	GO_REGULATION_OF_DNA_METHYLATION		17	-0.489395	-0.489395	0.186312	0.390375	1	1081	tags=18%, list=6%, signal=19%
GO_ORGAN_GROWTH	GO_ORGAN_GROWTH		64	-0.489353	-0.489353	0.00544465	0.390149	1	1632	tags=20%, list=9%, signal=22%
GO_REGULATION_OF_DNA_REPLICATION	GO_REGULATION_OF_DNA_REPLICATION		153	-0.48935	-0.48935	0	0.389768	1	2967	tags=33%, list=16%, signal=39%
GO_CELL_DIFFERENTIATION_INVOLVED_IN_METANEPHROS_DEVELOPMENT	GO_CELL_DIFFERENTIATION_INVOLVED_IN_METANEPHROS_DEVELOPMENT		11	-0.489195	-0.489195	0.351816	0.390063	1	1140	tags=18%, list=6%, signal=19%
GO_REGULATION_OF_CELL_DIVISION	GO_REGULATION_OF_CELL_DIVISION		259	-0.489044	-0.489044	0	0.390324	1	2182	tags=29%, list=12%, signal=32%
GO_REGULATION_OF_B_CELL_DIFFERENTIATION	GO_REGULATION_OF_B_CELL_DIFFERENTIATION		22	-0.488683	-0.488683	0.117988	0.391503	1	1481	tags=18%, list=8%, signal=20%
GO_REGULATION_OF_RESPONSE_TO_DNA_DAMAGE_STIMULUS	GO_REGULATION_OF_RESPONSE_TO_DNA_DAMAGE_STIMULUS		134	-0.488593	-0.488593	0	0.391486	1	3510	tags=43%, list=19%, signal=53%
GO_HISTONE_METHYLTRANSFERASE_ACTIVITY_H3_K4_SPECIFIC_	GO_HISTONE_METHYLTRANSFERASE_ACTIVITY_H3_K4_SPECIFIC_		17	-0.488588	-0.488588	0.170732	0.391115	1	5384	tags=47%, list=29%, signal=67%
GO_TRIGLYCERIDE_CATABOLIC_PROCESS	GO_TRIGLYCERIDE_CATABOLIC_PROCESS		21	-0.488518	-0.488518	0.121387	0.391047	1	4603	tags=38%, list=25%, signal=51%
GO_CELL_AGING	GO_CELL_AGING		61	-0.488434	-0.488434	0.00371058	0.390995	1	4033	tags=43%, list=22%, signal=54%
GO_PHAGOCYTIC_CUP	GO_PHAGOCYTIC_CUP		17	-0.488266	-0.488266	0.2	0.391282	1	2695	tags=29%, list=15%, signal=34%
GO_REGULATION_OF_CELL_JUNCTION_ASSEMBLY	GO_REGULATION_OF_CELL_JUNCTION_ASSEMBLY		65	-0.488215	-0.488215	0	0.391077	1	2092	tags=29%, list=11%, signal=33%
GO_DORSAL_VENTRAL_AXIS_SPECIFICATION	GO_DORSAL_VENTRAL_AXIS_SPECIFICATION		20	-0.488083	-0.488083	0.136452	0.391252	1	3397	tags=35%, list=19%, signal=43%
GO_NADH_METABOLIC_PROCESS	GO_NADH_METABOLIC_PROCESS		34	-0.488083	-0.488083	0.0514286	0.390862	1	2960	tags=41%, list=16%, signal=49%
GO_OSTEOBLAST_DEVELOPMENT	GO_OSTEOBLAST_DEVELOPMENT		16	-0.488	-0.488	0.188119	0.390804	1	2886	tags=50%, list=16%, signal=59%
GO_CHEMOSENSORY_BEHAVIOR	GO_CHEMOSENSORY_BEHAVIOR		15	-0.487879	-0.487879	0.216535	0.390915	1	7034	tags=73%, list=38%, signal=119%
GO_PARAXIAL_MESODERM_DEVELOPMENT	GO_PARAXIAL_MESODERM_DEVELOPMENT		16	-0.487665	-0.487665	0.196755	0.391391	1	2497	tags=31%, list=14%, signal=36%
GO_MORPHOGENESIS_OF_A_BRANCHING_STRUCTURE	GO_MORPHOGENESIS_OF_A_BRANCHING_STRUCTURE		162	-0.487652	-0.487652	0	0.391052	1	1877	tags=24%, list=10%, signal=27%
GO_CELL_SEPARATION_AFTER_CYTOKINESIS	GO_CELL_SEPARATION_AFTER_CYTOKINESIS		16	-0.487375	-0.487375	0.214286	0.391821	1	219	tags=13%, list=1%, signal=13%
GO_ODONTOGENESIS	GO_ODONTOGENESIS		101	-0.487359	-0.487359	0	0.391482	1	1979	tags=23%, list=11%, signal=25%
GO_POSITIVE_REGULATION_OF_MYELOID_LEUKOCYTE_CYTOKINE_PRODUCTION_INVOLVED_IN_IMMUNE_RESPONSE	GO_POSITIVE_REGULATION_OF_MYELOID_LEUKOCYTE_CYTOKINE_PRODUCTION_INVOLVED_IN_IMMUNE_RESPONSE		11	-0.487244	-0.487244	0.314607	0.391583	1	1715	tags=27%, list=9%, signal=30%
GO_NEGATIVE_REGULATION_OF_T_CELL_MEDIATED_IMMUNITY	GO_NEGATIVE_REGULATION_OF_T_CELL_MEDIATED_IMMUNITY		16	-0.487084	-0.487084	0.191919	0.39186	1	1655	tags=19%, list=9%, signal=21%
GO_EXONUCLEASE_ACTIVITY	GO_EXONUCLEASE_ACTIVITY		68	-0.48706	-0.48706	0.00180505	0.391564	1	3419	tags=38%, list=19%, signal=47%
GO_ENDODERM_DEVELOPMENT	GO_ENDODERM_DEVELOPMENT		68	-0.486833	-0.486833	0	0.392147	1	3183	tags=34%, list=17%, signal=41%
GO_R_SMAD_BINDING	GO_R_SMAD_BINDING		23	-0.486785	-0.486785	0.104587	0.391943	1	967	tags=22%, list=5%, signal=23%
GO_TRANSCRIPTION_COUPLED_NUCLEOTIDE_EXCISION_REPAIR	GO_TRANSCRIPTION_COUPLED_NUCLEOTIDE_EXCISION_REPAIR		70	-0.486629	-0.486629	0	0.392182	1	3109	tags=30%, list=17%, signal=36%
GO_GLYCOSYLCERAMIDE_METABOLIC_PROCESS	GO_GLYCOSYLCERAMIDE_METABOLIC_PROCESS		11	-0.48651	-0.48651	0.320312	0.392271	1	2709	tags=36%, list=15%, signal=43%
GO_HEAD_MORPHOGENESIS	GO_HEAD_MORPHOGENESIS		35	-0.486353	-0.486353	0.0333333	0.392559	1	3681	tags=37%, list=20%, signal=46%
GO_90S_PRERIBOSOME	GO_90S_PRERIBOSOME		20	-0.486338	-0.486338	0.121857	0.392233	1	2351	tags=25%, list=13%, signal=29%
GO_HETEROCHROMATIN_ORGANIZATION	GO_HETEROCHROMATIN_ORGANIZATION		11	-0.486091	-0.486091	0.309804	0.392902	1	1028	tags=18%, list=6%, signal=19%
HALLMARK_EPITHELIAL_MESENCHYMAL_TRANSITION	HALLMARK_EPITHELIAL_MESENCHYMAL_TRANSITION		194	-0.486076	-0.486076	0	0.392576	1	3177	tags=43%, list=17%, signal=51%
GO_EPITHELIAL_TO_MESENCHYMAL_TRANSITION	GO_EPITHELIAL_TO_MESENCHYMAL_TRANSITION		54	-0.485924	-0.485924	0.00594059	0.392873	1	2219	tags=30%, list=12%, signal=34%
GO_MESONEPHROS_DEVELOPMENT	GO_MESONEPHROS_DEVELOPMENT		88	-0.485851	-0.485851	0	0.392819	1	1100	tags=22%, list=6%, signal=23%
GO_REGULATION_OF_KIDNEY_DEVELOPMENT	GO_REGULATION_OF_KIDNEY_DEVELOPMENT		55	-0.485796	-0.485796	0.00550459	0.392681	1	2746	tags=31%, list=15%, signal=36%
GO_POSITIVE_REGULATION_OF_ENDOTHELIAL_CELL_PROLIFERATION	GO_POSITIVE_REGULATION_OF_ENDOTHELIAL_CELL_PROLIFERATION		66	-0.485766	-0.485766	0.0034965	0.392416	1	2219	tags=26%, list=12%, signal=29%
GO_EPIDERMAL_GROWTH_FACTOR_RECEPTOR_BINDING	GO_EPIDERMAL_GROWTH_FACTOR_RECEPTOR_BINDING		30	-0.48565	-0.48565	0.0513834	0.392535	1	579	tags=20%, list=3%, signal=21%
GO_NEUTRAL_LIPID_CATABOLIC_PROCESS	GO_NEUTRAL_LIPID_CATABOLIC_PROCESS		26	-0.485572	-0.485572	0.0899083	0.392495	1	3329	tags=35%, list=18%, signal=42%
GO_REGULATION_OF_RUFFLE_ASSEMBLY	GO_REGULATION_OF_RUFFLE_ASSEMBLY		21	-0.485384	-0.485384	0.148624	0.392914	1	1093	tags=29%, list=6%, signal=30%
GO_BONE_CELL_DEVELOPMENT	GO_BONE_CELL_DEVELOPMENT		21	-0.485342	-0.485342	0.118952	0.392706	1	1445	tags=14%, list=8%, signal=15%
GO_ARP2_3_PROTEIN_COMPLEX	GO_ARP2_3_PROTEIN_COMPLEX		11	-0.485144	-0.485144	0.332039	0.393102	1	1697	tags=18%, list=9%, signal=20%
GO_ADRENERGIC_RECEPTOR_BINDING	GO_ADRENERGIC_RECEPTOR_BINDING		18	-0.484874	-0.484874	0.168242	0.393795	1	3425	tags=44%, list=19%, signal=55%
GO_ALDITOL_METABOLIC_PROCESS	GO_ALDITOL_METABOLIC_PROCESS		20	-0.484719	-0.484719	0.145221	0.394027	1	1962	tags=35%, list=11%, signal=39%
GO_INTEGRIN_MEDIATED_SIGNALING_PATHWAY	GO_INTEGRIN_MEDIATED_SIGNALING_PATHWAY		78	-0.48439	-0.48439	0.00182482	0.395131	1	3151	tags=31%, list=17%, signal=37%
GO_MYOBLAST_FUSION	GO_MYOBLAST_FUSION		20	-0.484321	-0.484321	0.114723	0.395022	1	1047	tags=20%, list=6%, signal=21%
GO_REGULATION_OF_PROTEIN_POLYUBIQUITINATION	GO_REGULATION_OF_PROTEIN_POLYUBIQUITINATION		13	-0.48418	-0.48418	0.269076	0.395263	1	449	tags=15%, list=2%, signal=16%
GO_UDP_GALACTOSYLTRANSFERASE_ACTIVITY	GO_UDP_GALACTOSYLTRANSFERASE_ACTIVITY		28	-0.483963	-0.483963	0.0916179	0.395803	1	5830	tags=50%, list=32%, signal=73%
GO_LENS_MORPHOGENESIS_IN_CAMERA_TYPE_EYE	GO_LENS_MORPHOGENESIS_IN_CAMERA_TYPE_EYE		19	-0.483893	-0.483893	0.162476	0.395706	1	1212	tags=21%, list=7%, signal=23%
GO_ANTIGEN_BINDING	GO_ANTIGEN_BINDING		69	-0.483779	-0.483779	0.00369686	0.395787	1	4354	tags=46%, list=24%, signal=61%
GO_CONNEXON_COMPLEX	GO_CONNEXON_COMPLEX		19	-0.483747	-0.483747	0.161468	0.395529	1	1122	tags=16%, list=6%, signal=17%
GO_CELL_SUBSTRATE_ADHERENS_JUNCTION_ASSEMBLY	GO_CELL_SUBSTRATE_ADHERENS_JUNCTION_ASSEMBLY		21	-0.483536	-0.483536	0.150579	0.396015	1	1232	tags=14%, list=7%, signal=15%
GO_REGULATION_OF_CELL_SUBSTRATE_ADHESION	GO_REGULATION_OF_CELL_SUBSTRATE_ADHESION		166	-0.483492	-0.483492	0	0.395817	1	3167	tags=35%, list=17%, signal=42%
GO_CELL_MATRIX_ADHESION	GO_CELL_MATRIX_ADHESION		108	-0.483481	-0.483481	0	0.395475	1	3183	tags=30%, list=17%, signal=36%
GO_ANGIOGENESIS_INVOLVED_IN_WOUND_HEALING	GO_ANGIOGENESIS_INVOLVED_IN_WOUND_HEALING		13	-0.483466	-0.483466	0.252941	0.395157	1	4464	tags=38%, list=24%, signal=51%
GO_PLATELET_DERIVED_GROWTH_FACTOR_RECEPTOR_SIGNALING_PATHWAY	GO_PLATELET_DERIVED_GROWTH_FACTOR_RECEPTOR_SIGNALING_PATHWAY		33	-0.48344	-0.48344	0.0509434	0.394885	1	3681	tags=45%, list=20%, signal=57%
GO_VIRAL_GENOME_REPLICATION	GO_VIRAL_GENOME_REPLICATION		20	-0.483401	-0.483401	0.130189	0.394692	1	4493	tags=40%, list=25%, signal=53%
GO_POSITIVE_REGULATION_OF_GLUCONEOGENESIS	GO_POSITIVE_REGULATION_OF_GLUCONEOGENESIS		13	-0.483392	-0.483392	0.302041	0.394362	1	2056	tags=38%, list=11%, signal=43%
GO_REGULATION_OF_CARDIAC_MUSCLE_TISSUE_DEVELOPMENT	GO_REGULATION_OF_CARDIAC_MUSCLE_TISSUE_DEVELOPMENT		46	-0.482628	-0.482628	0.014733	0.397195	1	1100	tags=17%, list=6%, signal=18%
GO_POSITIVE_REGULATION_OF_CELL_CYCLE	GO_POSITIVE_REGULATION_OF_CELL_CYCLE		316	-0.482577	-0.482577	0	0.397041	1	2194	tags=26%, list=12%, signal=29%
GO_V_D_J_RECOMBINATION	GO_V_D_J_RECOMBINATION		16	-0.482554	-0.482554	0.214008	0.396748	1	2658	tags=31%, list=15%, signal=37%
GO_GLUTAMINE_METABOLIC_PROCESS	GO_GLUTAMINE_METABOLIC_PROCESS		23	-0.482526	-0.482526	0.104854	0.396486	1	2120	tags=35%, list=12%, signal=39%
GO_REGULATION_OF_OSTEOBLAST_DIFFERENTIATION	GO_REGULATION_OF_OSTEOBLAST_DIFFERENTIATION		111	-0.482466	-0.482466	0	0.396368	1	2540	tags=33%, list=14%, signal=38%
GO_REGULATION_OF_TRANSCRIPTION_INVOLVED_IN_CELL_FATE_COMMITMENT	GO_REGULATION_OF_TRANSCRIPTION_INVOLVED_IN_CELL_FATE_COMMITMENT		20	-0.482395	-0.482395	0.143925	0.396274	1	252	tags=15%, list=1%, signal=15%
GO_REGULATION_OF_MICROVILLUS_ORGANIZATION	GO_REGULATION_OF_MICROVILLUS_ORGANIZATION		14	-0.482003	-0.482003	0.271062	0.397429	1	915	tags=21%, list=5%, signal=23%
GO_POSITIVE_REGULATION_OF_DNA_METABOLIC_PROCESS	GO_POSITIVE_REGULATION_OF_DNA_METABOLIC_PROCESS		175	-0.481989	-0.481989	0	0.397111	1	2154	tags=29%, list=12%, signal=33%
GO_POSITIVE_REGULATION_OF_INTERLEUKIN_6_SECRETION	GO_POSITIVE_REGULATION_OF_INTERLEUKIN_6_SECRETION		16	-0.48177	-0.48177	0.205769	0.397606	1	2536	tags=38%, list=14%, signal=43%
GO_KINESIN_BINDING	GO_KINESIN_BINDING		32	-0.481754	-0.481754	0.0535055	0.397302	1	2191	tags=28%, list=12%, signal=32%
GO_PRECATALYTIC_SPLICEOSOME	GO_PRECATALYTIC_SPLICEOSOME		22	-0.481566	-0.481566	0.122841	0.397739	1	4415	tags=55%, list=24%, signal=72%
GO_NEGATIVE_REGULATION_OF_MITOTIC_CELL_CYCLE	GO_NEGATIVE_REGULATION_OF_MITOTIC_CELL_CYCLE		187	-0.481555	-0.481555	0	0.397418	1	1690	tags=26%, list=9%, signal=29%
GO_REGULATION_OF_MEIOTIC_NUCLEAR_DIVISION	GO_REGULATION_OF_MEIOTIC_NUCLEAR_DIVISION		29	-0.481493	-0.481493	0.0635514	0.397294	1	413	tags=17%, list=2%, signal=18%
HALLMARK_ANGIOGENESIS	HALLMARK_ANGIOGENESIS		34	-0.481388	-0.481388	0.0575816	0.397393	1	1070	tags=21%, list=6%, signal=22%
GO_REGULATION_OF_CELL_CYCLE_CHECKPOINT	GO_REGULATION_OF_CELL_CYCLE_CHECKPOINT		28	-0.481346	-0.481346	0.0683594	0.397197	1	2738	tags=36%, list=15%, signal=42%
GO_COLLAGEN_FIBRIL_ORGANIZATION	GO_COLLAGEN_FIBRIL_ORGANIZATION		34	-0.481282	-0.481282	0.0461538	0.397082	1	2388	tags=32%, list=13%, signal=37%
GO_PEPTIDASE_ACTIVATOR_ACTIVITY_INVOLVED_IN_APOPTOTIC_PROCESS	GO_PEPTIDASE_ACTIVATOR_ACTIVITY_INVOLVED_IN_APOPTOTIC_PROCESS		20	-0.481256	-0.481256	0.125	0.39681	1	1592	tags=35%, list=9%, signal=38%
GO_EMBRYONIC_DIGESTIVE_TRACT_DEVELOPMENT	GO_EMBRYONIC_DIGESTIVE_TRACT_DEVELOPMENT		32	-0.481234	-0.481234	0.0398482	0.396511	1	1641	tags=25%, list=9%, signal=27%
GO_PLACENTA_DEVELOPMENT	GO_PLACENTA_DEVELOPMENT		134	-0.48121	-0.48121	0	0.396244	1	2619	tags=28%, list=14%, signal=32%
GO_URATE_METABOLIC_PROCESS	GO_URATE_METABOLIC_PROCESS		12	-0.481131	-0.481131	0.306613	0.396223	1	2953	tags=42%, list=16%, signal=50%
GO_SULFATION	GO_SULFATION		15	-0.481026	-0.481026	0.226843	0.396289	1	3049	tags=40%, list=17%, signal=48%
GO_COLLAGEN_TRIMER	GO_COLLAGEN_TRIMER		82	-0.480938	-0.480938	0.00382409	0.39626	1	2632	tags=27%, list=14%, signal=31%
GO_RESPONSE_TO_DIETARY_EXCESS	GO_RESPONSE_TO_DIETARY_EXCESS		21	-0.480775	-0.480775	0.136905	0.396551	1	3562	tags=33%, list=19%, signal=41%
GO_NUCLEOLAR_PART	GO_NUCLEOLAR_PART		54	-0.480579	-0.480579	0.00907441	0.396993	1	3010	tags=33%, list=16%, signal=40%
GO_CHROMOSOME_ORGANIZATION_INVOLVED_IN_MEIOTIC_CELL_CYCLE	GO_CHROMOSOME_ORGANIZATION_INVOLVED_IN_MEIOTIC_CELL_CYCLE		46	-0.480505	-0.480505	0.00729927	0.396952	1	1938	tags=24%, list=11%, signal=27%
GO_RENAL_ABSORPTION	GO_RENAL_ABSORPTION		11	-0.4805	-0.4805	0.308151	0.396597	1	3458	tags=36%, list=19%, signal=45%
GO_S100_PROTEIN_BINDING	GO_S100_PROTEIN_BINDING		13	-0.480491	-0.480491	0.323917	0.396266	1	3291	tags=38%, list=18%, signal=47%
GO_PYRIMIDINE_CONTAINING_COMPOUND_METABOLIC_PROCESS	GO_PYRIMIDINE_CONTAINING_COMPOUND_METABOLIC_PROCESS		69	-0.480343	-0.480343	0	0.396537	1	3654	tags=38%, list=20%, signal=47%
GO_POSITIVE_REGULATION_OF_CATECHOLAMINE_SECRETION	GO_POSITIVE_REGULATION_OF_CATECHOLAMINE_SECRETION		13	-0.480294	-0.480294	0.341912	0.396393	1	3000	tags=23%, list=16%, signal=28%
GO_POSITIVE_REGULATION_OF_NUCLEAR_DIVISION	GO_POSITIVE_REGULATION_OF_NUCLEAR_DIVISION		60	-0.480277	-0.480277	0.00899281	0.396103	1	1518	tags=27%, list=8%, signal=29%
GO_REGULATION_OF_MUSCLE_HYPERTROPHY	GO_REGULATION_OF_MUSCLE_HYPERTROPHY		32	-0.480156	-0.480156	0.0432432	0.396196	1	1715	tags=25%, list=9%, signal=28%
GO_CONNECTIVE_TISSUE_DEVELOPMENT	GO_CONNECTIVE_TISSUE_DEVELOPMENT		189	-0.480151	-0.480151	0	0.395843	1	2329	tags=27%, list=13%, signal=31%
GO_NEGATIVE_REGULATION_OF_CELL_CYCLE_PROCESS	GO_NEGATIVE_REGULATION_OF_CELL_CYCLE_PROCESS		204	-0.480049	-0.480049	0	0.395913	1	2294	tags=28%, list=13%, signal=32%
GO_APOPTOTIC_CELL_CLEARANCE	GO_APOPTOTIC_CELL_CLEARANCE		27	-0.480045	-0.480045	0.0812854	0.395563	1	5004	tags=44%, list=27%, signal=61%
GO_PLATELET_MORPHOGENESIS	GO_PLATELET_MORPHOGENESIS		17	-0.479997	-0.479997	0.204887	0.395413	1	1445	tags=24%, list=8%, signal=26%
GO_REGULATION_OF_SYNAPSE_ASSEMBLY	GO_REGULATION_OF_SYNAPSE_ASSEMBLY		77	-0.47988	-0.47988	0.00184843	0.395525	1	3883	tags=47%, list=21%, signal=59%
GO_BLASTODERM_SEGMENTATION	GO_BLASTODERM_SEGMENTATION		15	-0.479833	-0.479833	0.243295	0.395357	1	407	tags=13%, list=2%, signal=14%
GO_GLUCOCORTICOID_BIOSYNTHETIC_PROCESS	GO_GLUCOCORTICOID_BIOSYNTHETIC_PROCESS		11	-0.479763	-0.479763	0.314928	0.395264	1	4343	tags=36%, list=24%, signal=48%
GO_NITRIC_OXIDE_MEDIATED_SIGNAL_TRANSDUCTION	GO_NITRIC_OXIDE_MEDIATED_SIGNAL_TRANSDUCTION		19	-0.47955	-0.47955	0.156069	0.395873	1	3495	tags=32%, list=19%, signal=39%
GO_DETERMINATION_OF_ADULT_LIFESPAN	GO_DETERMINATION_OF_ADULT_LIFESPAN		11	-0.479447	-0.479447	0.377609	0.395963	1	88	tags=9%, list=0%, signal=9%
GO_POSITIVE_REGULATION_OF_ADHERENS_JUNCTION_ORGANIZATION	GO_POSITIVE_REGULATION_OF_ADHERENS_JUNCTION_ORGANIZATION		21	-0.479372	-0.479372	0.15087	0.395946	1	2990	tags=43%, list=16%, signal=51%
GO_PHOSPHATE_ION_BINDING	GO_PHOSPHATE_ION_BINDING		11	-0.479239	-0.479239	0.310941	0.396119	1	1975	tags=27%, list=11%, signal=31%
GO_POSITIVE_REGULATION_OF_T_CELL_APOPTOTIC_PROCESS	GO_POSITIVE_REGULATION_OF_T_CELL_APOPTOTIC_PROCESS		12	-0.479078	-0.479078	0.327684	0.396393	1	125	tags=8%, list=1%, signal=8%
GO_FORMATION_OF_PRIMARY_GERM_LAYER	GO_FORMATION_OF_PRIMARY_GERM_LAYER		107	-0.479004	-0.479004	0	0.39631	1	3183	tags=39%, list=17%, signal=47%
GO_SCAFFOLD_PROTEIN_BINDING	GO_SCAFFOLD_PROTEIN_BINDING		42	-0.478981	-0.478981	0.0275735	0.396045	1	3620	tags=38%, list=20%, signal=47%
GO_GLIAL_CELL_PROJECTION	GO_GLIAL_CELL_PROJECTION		14	-0.478913	-0.478913	0.251451	0.395988	1	2930	tags=29%, list=16%, signal=34%
GO_AUDITORY_RECEPTOR_CELL_MORPHOGENESIS	GO_AUDITORY_RECEPTOR_CELL_MORPHOGENESIS		11	-0.478746	-0.478746	0.317308	0.396371	1	1661	tags=18%, list=9%, signal=20%
GO_BLOOD_COAGULATION_FIBRIN_CLOT_FORMATION	GO_BLOOD_COAGULATION_FIBRIN_CLOT_FORMATION		24	-0.478662	-0.478662	0.0925197	0.396362	1	5375	tags=50%, list=29%, signal=71%
GO_MISMATCHED_DNA_BINDING	GO_MISMATCHED_DNA_BINDING		10	-0.478365	-0.478365	0.383234	0.397217	1	59	tags=10%, list=0%, signal=10%
GO_RECIPROCAL_DNA_RECOMBINATION	GO_RECIPROCAL_DNA_RECOMBINATION		31	-0.478353	-0.478353	0.0496183	0.396924	1	2173	tags=23%, list=12%, signal=26%
GO_REGULATION_OF_NUCLEOBASE_CONTAINING_COMPOUND_TRANSPORT	GO_REGULATION_OF_NUCLEOBASE_CONTAINING_COMPOUND_TRANSPORT		12	-0.477985	-0.477985	0.334615	0.398067	1	6831	tags=75%, list=37%, signal=120%
GO_REGULATION_OF_TOLERANCE_INDUCTION	GO_REGULATION_OF_TOLERANCE_INDUCTION		16	-0.477907	-0.477907	0.216216	0.398025	1	1322	tags=19%, list=7%, signal=20%
GO_NEGATIVE_REGULATION_OF_MITOTIC_NUCLEAR_DIVISION	GO_NEGATIVE_REGULATION_OF_MITOTIC_NUCLEAR_DIVISION		32	-0.477869	-0.477869	0.0371094	0.397809	1	694	tags=25%, list=4%, signal=26%
GO_REGULATION_OF_PHOSPHATIDYLINOSITOL_3_KINASE_ACTIVITY	GO_REGULATION_OF_PHOSPHATIDYLINOSITOL_3_KINASE_ACTIVITY		38	-0.477732	-0.477732	0.0433213	0.397993	1	3613	tags=42%, list=20%, signal=52%
GO_POSITIVE_REGULATION_OF_HEART_CONTRACTION	GO_POSITIVE_REGULATION_OF_HEART_CONTRACTION		34	-0.47717	-0.47717	0.0455373	0.399927	1	1141	tags=15%, list=6%, signal=16%
GO_ESTABLISHMENT_OR_MAINTENANCE_OF_EPITHELIAL_CELL_APICAL_BASAL_POLARITY	GO_ESTABLISHMENT_OR_MAINTENANCE_OF_EPITHELIAL_CELL_APICAL_BASAL_POLARITY		29	-0.477099	-0.477099	0.0583039	0.399862	1	4319	tags=41%, list=24%, signal=54%
GO_NUCLEAR_IMPORT	GO_NUCLEAR_IMPORT		120	-0.47709	-0.47709	0	0.399526	1	2104	tags=28%, list=11%, signal=32%
GO_REGULATION_OF_ADHERENS_JUNCTION_ORGANIZATION	GO_REGULATION_OF_ADHERENS_JUNCTION_ORGANIZATION		47	-0.476764	-0.476764	0.0224138	0.400514	1	3545	tags=45%, list=19%, signal=55%
GO_RETINAL_GANGLION_CELL_AXON_GUIDANCE	GO_RETINAL_GANGLION_CELL_AXON_GUIDANCE		17	-0.476727	-0.476727	0.200723	0.400307	1	1007	tags=29%, list=6%, signal=31%
GO_NEGATIVE_REGULATION_OF_NUCLEAR_DIVISION	GO_NEGATIVE_REGULATION_OF_NUCLEAR_DIVISION		44	-0.476636	-0.476636	0.010772	0.400323	1	694	tags=23%, list=4%, signal=24%
GO_POSITIVE_REGULATION_OF_ANTIGEN_PROCESSING_AND_PRESENTATION	GO_POSITIVE_REGULATION_OF_ANTIGEN_PROCESSING_AND_PRESENTATION		16	-0.476606	-0.476606	0.178846	0.400089	1	1592	tags=19%, list=9%, signal=21%
GO_NUCLEAR_UBIQUITIN_LIGASE_COMPLEX	GO_NUCLEAR_UBIQUITIN_LIGASE_COMPLEX		40	-0.476599	-0.476599	0.0284091	0.399751	1	2848	tags=33%, list=16%, signal=38%
GO_MECHANOSENSORY_BEHAVIOR	GO_MECHANOSENSORY_BEHAVIOR		11	-0.476541	-0.476541	0.366667	0.399626	1	433	tags=27%, list=2%, signal=28%
GO_INTERLEUKIN_1_PRODUCTION	GO_INTERLEUKIN_1_PRODUCTION		15	-0.476506	-0.476506	0.223819	0.399389	1	3753	tags=53%, list=21%, signal=67%
GO_ATP_GENERATION_FROM_ADP	GO_ATP_GENERATION_FROM_ADP		38	-0.476462	-0.476462	0.0190114	0.399238	1	2960	tags=50%, list=16%, signal=60%
GO_MODULATION_BY_VIRUS_OF_HOST_MORPHOLOGY_OR_PHYSIOLOGY	GO_MODULATION_BY_VIRUS_OF_HOST_MORPHOLOGY_OR_PHYSIOLOGY		35	-0.476289	-0.476289	0.0499076	0.39958	1	2131	tags=29%, list=12%, signal=32%
GO_RESPONSE_TO_STEROL	GO_RESPONSE_TO_STEROL		24	-0.476255	-0.476255	0.102996	0.399382	1	1216	tags=21%, list=7%, signal=22%
GO_POSITIVE_REGULATION_OF_RECEPTOR_MEDIATED_ENDOCYTOSIS	GO_POSITIVE_REGULATION_OF_RECEPTOR_MEDIATED_ENDOCYTOSIS		45	-0.476239	-0.476239	0.019305	0.399085	1	2746	tags=33%, list=15%, signal=39%
GO_HYALURONAN_CATABOLIC_PROCESS	GO_HYALURONAN_CATABOLIC_PROCESS		15	-0.4762	-0.4762	0.249027	0.398858	1	1223	tags=27%, list=7%, signal=29%
GO_REGULATION_OF_GLUTAMATE_SECRETION	GO_REGULATION_OF_GLUTAMATE_SECRETION		15	-0.475926	-0.475926	0.26378	0.399642	1	499	tags=13%, list=3%, signal=14%
GO_PALATE_DEVELOPMENT	GO_PALATE_DEVELOPMENT		84	-0.475632	-0.475632	0	0.400523	1	2219	tags=32%, list=12%, signal=36%
GO_POSITIVE_REGULATION_OF_EPITHELIAL_CELL_PROLIFERATION	GO_POSITIVE_REGULATION_OF_EPITHELIAL_CELL_PROLIFERATION		149	-0.475468	-0.475468	0	0.400824	1	2219	tags=25%, list=12%, signal=28%
GO_MULTICELLULAR_ORGANISMAL_MACROMOLECULE_METABOLIC_PROCESS	GO_MULTICELLULAR_ORGANISMAL_MACROMOLECULE_METABOLIC_PROCESS		77	-0.475156	-0.475156	0.0018622	0.401781	1	2338	tags=31%, list=13%, signal=36%
GO_CANONICAL_WNT_SIGNALING_PATHWAY	GO_CANONICAL_WNT_SIGNALING_PATHWAY		92	-0.474785	-0.474785	0	0.402956	1	1621	tags=22%, list=9%, signal=24%
GO_INNER_EAR_MORPHOGENESIS	GO_INNER_EAR_MORPHOGENESIS		87	-0.474614	-0.474614	0	0.403372	1	1755	tags=22%, list=10%, signal=24%
GO_RNA_STABILIZATION	GO_RNA_STABILIZATION		29	-0.474491	-0.474491	0.0692308	0.40356	1	3403	tags=34%, list=19%, signal=42%
GO_EXTRACELLULAR_FIBRIL_ORGANIZATION	GO_EXTRACELLULAR_FIBRIL_ORGANIZATION		11	-0.474344	-0.474344	0.324752	0.403824	1	3521	tags=27%, list=19%, signal=34%
GO_RHO_GUANYL_NUCLEOTIDE_EXCHANGE_FACTOR_ACTIVITY	GO_RHO_GUANYL_NUCLEOTIDE_EXCHANGE_FACTOR_ACTIVITY		71	-0.474277	-0.474277	0.00548446	0.403758	1	1684	tags=21%, list=9%, signal=23%
GO_CELLULAR_PROTEIN_COMPLEX_LOCALIZATION	GO_CELLULAR_PROTEIN_COMPLEX_LOCALIZATION		23	-0.474266	-0.474266	0.127701	0.403438	1	4167	tags=43%, list=23%, signal=56%
GO_DNA_TEMPLATED_TRANSCRIPTION_TERMINATION	GO_DNA_TEMPLATED_TRANSCRIPTION_TERMINATION		92	-0.474239	-0.474239	0.00177305	0.403191	1	3502	tags=39%, list=19%, signal=48%
GO_REGULATION_OF_T_CELL_TOLERANCE_INDUCTION	GO_REGULATION_OF_T_CELL_TOLERANCE_INDUCTION		11	-0.474198	-0.474198	0.341912	0.403037	1	1322	tags=18%, list=7%, signal=20%
GO_CYTOKINE_SECRETION	GO_CYTOKINE_SECRETION		37	-0.474125	-0.474125	0.0500928	0.402991	1	3753	tags=46%, list=21%, signal=58%
GO_MICROTUBULE_ORGANIZING_CENTER_ORGANIZATION	GO_MICROTUBULE_ORGANIZING_CENTER_ORGANIZATION		77	-0.474103	-0.474103	0.00176991	0.40273	1	2810	tags=36%, list=15%, signal=43%
GO_REGULATION_OF_VENTRICULAR_CARDIAC_MUSCLE_CELL_ACTION_POTENTIAL	GO_REGULATION_OF_VENTRICULAR_CARDIAC_MUSCLE_CELL_ACTION_POTENTIAL		11	-0.474092	-0.474092	0.347656	0.402419	1	1783	tags=18%, list=10%, signal=20%
GO_NEURON_FATE_COMMITMENT	GO_NEURON_FATE_COMMITMENT		65	-0.473877	-0.473877	0.00725953	0.402892	1	3750	tags=32%, list=20%, signal=40%
GO_REGULATION_OF_CELL_CYCLE_PHASE_TRANSITION	GO_REGULATION_OF_CELL_CYCLE_PHASE_TRANSITION		309	-0.473625	-0.473625	0	0.403573	1	3117	tags=32%, list=17%, signal=38%
GO_NEGATIVE_T_CELL_SELECTION	GO_NEGATIVE_T_CELL_SELECTION		13	-0.473438	-0.473438	0.274686	0.403966	1	3038	tags=38%, list=17%, signal=46%
GO_PLATELET_ALPHA_GRANULE_LUMEN	GO_PLATELET_ALPHA_GRANULE_LUMEN		50	-0.473303	-0.473303	0.00750469	0.404178	1	4211	tags=34%, list=23%, signal=44%
HALLMARK_HEDGEHOG_SIGNALING	HALLMARK_HEDGEHOG_SIGNALING		34	-0.473259	-0.473259	0.0552486	0.404023	1	1839	tags=32%, list=10%, signal=36%
GO_MEMBRANE_BIOGENESIS	GO_MEMBRANE_BIOGENESIS		30	-0.473244	-0.473244	0.0879121	0.403734	1	4742	tags=63%, list=26%, signal=85%
GO_NEURAL_CREST_CELL_DIFFERENTIATION	GO_NEURAL_CREST_CELL_DIFFERENTIATION		72	-0.473062	-0.473062	0	0.404106	1	3479	tags=38%, list=19%, signal=46%
GO_DEVELOPMENTAL_INDUCTION	GO_DEVELOPMENTAL_INDUCTION		27	-0.472778	-0.472778	0.109195	0.404954	1	3291	tags=30%, list=18%, signal=36%
GO_MIDBODY	GO_MIDBODY		124	-0.472727	-0.472727	0	0.404809	1	1376	tags=21%, list=8%, signal=23%
GO_METANEPHRIC_RENAL_VESICLE_MORPHOGENESIS	GO_METANEPHRIC_RENAL_VESICLE_MORPHOGENESIS		11	-0.47265	-0.47265	0.365049	0.404803	1	446	tags=18%, list=2%, signal=19%
GO_REGULATION_OF_CELLULAR_RESPONSE_TO_TRANSFORMING_GROWTH_FACTOR_BETA_STIMULUS	GO_REGULATION_OF_CELLULAR_RESPONSE_TO_TRANSFORMING_GROWTH_FACTOR_BETA_STIMULUS		99	-0.472552	-0.472552	0	0.404919	1	2854	tags=34%, list=16%, signal=40%
GO_LABYRINTHINE_LAYER_BLOOD_VESSEL_DEVELOPMENT	GO_LABYRINTHINE_LAYER_BLOOD_VESSEL_DEVELOPMENT		18	-0.472528	-0.472528	0.184825	0.404666	1	1437	tags=28%, list=8%, signal=30%
GO_REGULATION_OF_CELL_MATRIX_ADHESION	GO_REGULATION_OF_CELL_MATRIX_ADHESION		86	-0.472477	-0.472477	0	0.404527	1	2204	tags=29%, list=12%, signal=33%
GO_NEGATIVE_REGULATION_OF_CD4_POSITIVE_ALPHA_BETA_T_CELL_DIFFERENTIATION	GO_NEGATIVE_REGULATION_OF_CD4_POSITIVE_ALPHA_BETA_T_CELL_DIFFERENTIATION		12	-0.472447	-0.472447	0.324324	0.404305	1	2177	tags=25%, list=12%, signal=28%
GO_POSITIVE_REGULATION_OF_ACTIN_FILAMENT_BUNDLE_ASSEMBLY	GO_POSITIVE_REGULATION_OF_ACTIN_FILAMENT_BUNDLE_ASSEMBLY		47	-0.47233	-0.47233	0.023301	0.404437	1	3249	tags=34%, list=18%, signal=41%
GO_POSITIVE_REGULATION_OF_LONG_TERM_SYNAPTIC_POTENTIATION	GO_POSITIVE_REGULATION_OF_LONG_TERM_SYNAPTIC_POTENTIATION		13	-0.472286	-0.472286	0.351085	0.404267	1	3499	tags=38%, list=19%, signal=48%
GO_REGULATION_OF_MEMBRANE_PROTEIN_ECTODOMAIN_PROTEOLYSIS	GO_REGULATION_OF_MEMBRANE_PROTEIN_ECTODOMAIN_PROTEOLYSIS		18	-0.472093	-0.472093	0.207294	0.404701	1	2091	tags=22%, list=11%, signal=25%
GO_REGULATION_OF_ENDOTHELIAL_CELL_PROLIFERATION	GO_REGULATION_OF_ENDOTHELIAL_CELL_PROLIFERATION		95	-0.472078	-0.472078	0	0.404408	1	3090	tags=33%, list=17%, signal=39%
GO_NEGATIVE_CHEMOTAXIS	GO_NEGATIVE_CHEMOTAXIS		36	-0.47188	-0.47188	0.0552147	0.404958	1	2434	tags=36%, list=13%, signal=42%
GO_RRNA_METHYLTRANSFERASE_ACTIVITY	GO_RRNA_METHYLTRANSFERASE_ACTIVITY		14	-0.471867	-0.471867	0.290976	0.404664	1	3759	tags=50%, list=21%, signal=63%
GO_POSITIVE_REGULATION_OF_PHOSPHATIDYLINOSITOL_3_KINASE_SIGNALING	GO_POSITIVE_REGULATION_OF_PHOSPHATIDYLINOSITOL_3_KINASE_SIGNALING		59	-0.471781	-0.471781	0.00902527	0.404657	1	3216	tags=29%, list=18%, signal=35%
GO_REGULATION_OF_CELL_PROLIFERATION_INVOLVED_IN_KIDNEY_DEVELOPMENT	GO_REGULATION_OF_CELL_PROLIFERATION_INVOLVED_IN_KIDNEY_DEVELOPMENT		13	-0.471554	-0.471554	0.340866	0.405279	1	324	tags=15%, list=2%, signal=16%
GO_NEGATIVE_REGULATION_OF_CYTOKINE_PRODUCTION_INVOLVED_IN_IMMUNE_RESPONSE	GO_NEGATIVE_REGULATION_OF_CYTOKINE_PRODUCTION_INVOLVED_IN_IMMUNE_RESPONSE		20	-0.471327	-0.471327	0.193424	0.405876	1	2133	tags=30%, list=12%, signal=34%
GO_MICROTUBULE_CYTOSKELETON_ORGANIZATION	GO_MICROTUBULE_CYTOSKELETON_ORGANIZATION		331	-0.471057	-0.471057	0	0.406592	1	2612	tags=31%, list=14%, signal=35%
GO_OTIC_VESICLE_DEVELOPMENT	GO_OTIC_VESICLE_DEVELOPMENT		15	-0.471015	-0.471015	0.249534	0.406405	1	702	tags=27%, list=4%, signal=28%
GO_RESPONSE_TO_VITAMIN_A	GO_RESPONSE_TO_VITAMIN_A		19	-0.470907	-0.470907	0.155722	0.406474	1	4515	tags=53%, list=25%, signal=70%
GO_GLYCOSPHINGOLIPID_METABOLIC_PROCESS	GO_GLYCOSPHINGOLIPID_METABOLIC_PROCESS		66	-0.470894	-0.470894	0.00178253	0.406179	1	3270	tags=33%, list=18%, signal=40%
GO_SCF_DEPENDENT_PROTEASOMAL_UBIQUITIN_DEPENDENT_PROTEIN_CATABOLIC_PROCESS	GO_SCF_DEPENDENT_PROTEASOMAL_UBIQUITIN_DEPENDENT_PROTEIN_CATABOLIC_PROCESS		23	-0.470882	-0.470882	0.122807	0.405877	1	1455	tags=17%, list=8%, signal=19%
GO_REGULATION_OF_BMP_SIGNALING_PATHWAY	GO_REGULATION_OF_BMP_SIGNALING_PATHWAY		77	-0.47065	-0.47065	0	0.406549	1	2329	tags=31%, list=13%, signal=36%
GO_RESPONSE_TO_AXON_INJURY	GO_RESPONSE_TO_AXON_INJURY		46	-0.470172	-0.470172	0.0181818	0.408249	1	3770	tags=37%, list=21%, signal=46%
GO_MESODERMAL_CELL_FATE_COMMITMENT	GO_MESODERMAL_CELL_FATE_COMMITMENT		13	-0.470053	-0.470053	0.346154	0.408401	1	617	tags=15%, list=3%, signal=16%
GO_GLIOGENESIS	GO_GLIOGENESIS		168	-0.470033	-0.470033	0	0.408118	1	3183	tags=32%, list=17%, signal=39%
GO_EMBRYONIC_CAMERA_TYPE_EYE_DEVELOPMENT	GO_EMBRYONIC_CAMERA_TYPE_EYE_DEVELOPMENT		35	-0.46997	-0.46997	0.0525328	0.408034	1	2693	tags=34%, list=15%, signal=40%
GO_RECEPTOR_SERINE_THREONINE_KINASE_BINDING	GO_RECEPTOR_SERINE_THREONINE_KINASE_BINDING		14	-0.46993	-0.46993	0.251474	0.407852	1	1592	tags=21%, list=9%, signal=23%
GO_MESENCHYME_DEVELOPMENT	GO_MESENCHYME_DEVELOPMENT		182	-0.469868	-0.469868	0	0.407762	1	2497	tags=27%, list=14%, signal=31%
GO_GLUTAMATE_SECRETION	GO_GLUTAMATE_SECRETION		28	-0.46984	-0.46984	0.0952381	0.40752	1	1141	tags=18%, list=6%, signal=19%
GO_REGULATION_OF_RELEASE_OF_CYTOCHROME_C_FROM_MITOCHONDRIA	GO_REGULATION_OF_RELEASE_OF_CYTOCHROME_C_FROM_MITOCHONDRIA		41	-0.469787	-0.469787	0.0300188	0.407385	1	1592	tags=22%, list=9%, signal=24%
GO_EPIBOLY	GO_EPIBOLY		22	-0.469787	-0.469787	0.129213	0.407033	1	3808	tags=45%, list=21%, signal=57%
GO_WHITE_FAT_CELL_DIFFERENTIATION	GO_WHITE_FAT_CELL_DIFFERENTIATION		13	-0.469648	-0.469648	0.297665	0.407241	1	1621	tags=23%, list=9%, signal=25%
GO_POSITIVE_REGULATION_OF_B_CELL_MEDIATED_IMMUNITY	GO_POSITIVE_REGULATION_OF_B_CELL_MEDIATED_IMMUNITY		26	-0.469452	-0.469452	0.092803	0.407707	1	5781	tags=54%, list=32%, signal=79%
GO_PROTEOGLYCAN_METABOLIC_PROCESS	GO_PROTEOGLYCAN_METABOLIC_PROCESS		82	-0.469233	-0.469233	0	0.40829	1	2245	tags=32%, list=12%, signal=36%
GO_AXIS_ELONGATION	GO_AXIS_ELONGATION		26	-0.469112	-0.469112	0.114447	0.408459	1	3911	tags=58%, list=21%, signal=73%
GO_RESPONSE_TO_TRANSFORMING_GROWTH_FACTOR_BETA	GO_RESPONSE_TO_TRANSFORMING_GROWTH_FACTOR_BETA		136	-0.468886	-0.468886	0	0.409011	1	2253	tags=24%, list=12%, signal=27%
GO_REGULATION_OF_FATTY_ACID_BETA_OXIDATION	GO_REGULATION_OF_FATTY_ACID_BETA_OXIDATION		16	-0.468824	-0.468824	0.241313	0.408924	1	4368	tags=56%, list=24%, signal=74%
GO_RNA_POLYMERASE_ACTIVITY	GO_RNA_POLYMERASE_ACTIVITY		41	-0.468736	-0.468736	0.0253411	0.4089	1	2408	tags=32%, list=13%, signal=36%
GO_NEGATIVE_REGULATION_OF_DNA_DEPENDENT_DNA_REPLICATION	GO_NEGATIVE_REGULATION_OF_DNA_DEPENDENT_DNA_REPLICATION		16	-0.468718	-0.468718	0.214552	0.408614	1	3349	tags=44%, list=18%, signal=54%
GO_BRANCHING_MORPHOGENESIS_OF_AN_EPITHELIAL_TUBE	GO_BRANCHING_MORPHOGENESIS_OF_AN_EPITHELIAL_TUBE		126	-0.468619	-0.468619	0	0.408651	1	1877	tags=24%, list=10%, signal=26%
GO_DEOXYRIBONUCLEOSIDE_TRIPHOSPHATE_METABOLIC_PROCESS	GO_DEOXYRIBONUCLEOSIDE_TRIPHOSPHATE_METABOLIC_PROCESS		16	-0.46803	-0.46803	0.257827	0.410839	1	1158	tags=19%, list=6%, signal=20%
GO_NEGATIVE_REGULATION_OF_EPIDERMAL_CELL_DIFFERENTIATION	GO_NEGATIVE_REGULATION_OF_EPIDERMAL_CELL_DIFFERENTIATION		13	-0.467962	-0.467962	0.32874	0.410799	1	3340	tags=23%, list=18%, signal=28%
GO_DNA_TEMPLATED_TRANSCRIPTIONAL_PREINITIATION_COMPLEX_ASSEMBLY	GO_DNA_TEMPLATED_TRANSCRIPTIONAL_PREINITIATION_COMPLEX_ASSEMBLY		11	-0.467919	-0.467919	0.389414	0.410614	1	2275	tags=27%, list=12%, signal=31%
GO_REGULATION_OF_GLIAL_CELL_DIFFERENTIATION	GO_REGULATION_OF_GLIAL_CELL_DIFFERENTIATION		58	-0.467861	-0.467861	0.00892857	0.410501	1	3839	tags=31%, list=21%, signal=39%
GO_RESPIRATORY_SYSTEM_DEVELOPMENT	GO_RESPIRATORY_SYSTEM_DEVELOPMENT		193	-0.467803	-0.467803	0	0.410415	1	3489	tags=35%, list=19%, signal=43%
GO_REGULATION_OF_LAMELLIPODIUM_ASSEMBLY	GO_REGULATION_OF_LAMELLIPODIUM_ASSEMBLY		27	-0.467486	-0.467486	0.109641	0.411404	1	1247	tags=19%, list=7%, signal=20%
GO_LENS_DEVELOPMENT_IN_CAMERA_TYPE_EYE	GO_LENS_DEVELOPMENT_IN_CAMERA_TYPE_EYE		66	-0.467435	-0.467435	0.00371747	0.41125	1	1212	tags=20%, list=7%, signal=21%
GO_REGULATION_OF_CHOLESTEROL_METABOLIC_PROCESS	GO_REGULATION_OF_CHOLESTEROL_METABOLIC_PROCESS		21	-0.467412	-0.467412	0.138686	0.411007	1	4080	tags=43%, list=22%, signal=55%
GO_CYSTEINE_TYPE_ENDOPEPTIDASE_INHIBITOR_ACTIVITY_INVOLVED_IN_APOPTOTIC_PROCESS	GO_CYSTEINE_TYPE_ENDOPEPTIDASE_INHIBITOR_ACTIVITY_INVOLVED_IN_APOPTOTIC_PROCESS		23	-0.467401	-0.467401	0.128107	0.410687	1	1050	tags=22%, list=6%, signal=23%
GO_RAGE_RECEPTOR_BINDING	GO_RAGE_RECEPTOR_BINDING		11	-0.467351	-0.467351	0.38055	0.410543	1	5482	tags=45%, list=30%, signal=65%
GO_SMOOTH_MUSCLE_CELL_DIFFERENTIATION	GO_SMOOTH_MUSCLE_CELL_DIFFERENTIATION		29	-0.467345	-0.467345	0.0794224	0.410215	1	805	tags=21%, list=4%, signal=22%
GO_PURINE_NUCLEOSIDE_MONOPHOSPHATE_BIOSYNTHETIC_PROCESS	GO_PURINE_NUCLEOSIDE_MONOPHOSPHATE_BIOSYNTHETIC_PROCESS		59	-0.467333	-0.467333	0.00863558	0.40991	1	3059	tags=36%, list=17%, signal=43%
GO_ADP_METABOLIC_PROCESS	GO_ADP_METABOLIC_PROCESS		46	-0.467053	-0.467053	0.031746	0.410759	1	2960	tags=48%, list=16%, signal=57%
GO_RETINOIC_ACID_BINDING	GO_RETINOIC_ACID_BINDING		15	-0.467015	-0.467015	0.258528	0.410548	1	3431	tags=33%, list=19%, signal=41%
GO_BONE_MORPHOGENESIS	GO_BONE_MORPHOGENESIS		78	-0.466855	-0.466855	0.00557621	0.410874	1	3118	tags=44%, list=17%, signal=52%
GO_POSITIVE_REGULATION_OF_RECEPTOR_RECYCLING	GO_POSITIVE_REGULATION_OF_RECEPTOR_RECYCLING		10	-0.466792	-0.466792	0.401818	0.410805	1	6837	tags=70%, list=37%, signal=112%
GO_STEM_CELL_DIFFERENTIATION	GO_STEM_CELL_DIFFERENTIATION		182	-0.466784	-0.466784	0	0.410479	1	3495	tags=35%, list=19%, signal=42%
GO_REGULATION_OF_MEIOTIC_CELL_CYCLE	GO_REGULATION_OF_MEIOTIC_CELL_CYCLE		40	-0.466641	-0.466641	0.0419708	0.410745	1	685	tags=18%, list=4%, signal=18%
GO_OLIGODENDROCYTE_DEVELOPMENT	GO_OLIGODENDROCYTE_DEVELOPMENT		33	-0.466638	-0.466638	0.040293	0.410416	1	3176	tags=30%, list=17%, signal=37%
GO_REGULATION_OF_ANTIGEN_PROCESSING_AND_PRESENTATION	GO_REGULATION_OF_ANTIGEN_PROCESSING_AND_PRESENTATION		23	-0.466616	-0.466616	0.139887	0.410137	1	3090	tags=26%, list=17%, signal=31%
GO_CYCLIN_DEPENDENT_PROTEIN_SERINE_THREONINE_KINASE_REGULATOR_ACTIVITY	GO_CYCLIN_DEPENDENT_PROTEIN_SERINE_THREONINE_KINASE_REGULATOR_ACTIVITY		27	-0.466406	-0.466406	0.11575	0.410674	1	3310	tags=37%, list=18%, signal=45%
GO_MESENCHYMAL_CELL_DIFFERENTIATION	GO_MESENCHYMAL_CELL_DIFFERENTIATION		129	-0.466263	-0.466263	0	0.410878	1	2227	tags=27%, list=12%, signal=31%
GO_RESPONSE_TO_ESTRADIOL	GO_RESPONSE_TO_ESTRADIOL		142	-0.466149	-0.466149	0	0.411036	1	3200	tags=30%, list=17%, signal=36%
GO_AMPA_GLUTAMATE_RECEPTOR_COMPLEX	GO_AMPA_GLUTAMATE_RECEPTOR_COMPLEX		25	-0.465896	-0.465896	0.132727	0.411728	1	1523	tags=16%, list=8%, signal=17%
GO_RIBONUCLEOSIDE_DIPHOSPHATE_METABOLIC_PROCESS	GO_RIBONUCLEOSIDE_DIPHOSPHATE_METABOLIC_PROCESS		62	-0.465724	-0.465724	0.00744879	0.412136	1	2960	tags=40%, list=16%, signal=48%
GO_PLATELET_ALPHA_GRANULE	GO_PLATELET_ALPHA_GRANULE		70	-0.465498	-0.465498	0.003663	0.412796	1	4741	tags=39%, list=26%, signal=52%
GO_NEGATIVE_REGULATION_OF_CELLULAR_RESPONSE_TO_INSULIN_STIMULUS	GO_NEGATIVE_REGULATION_OF_CELLULAR_RESPONSE_TO_INSULIN_STIMULUS		30	-0.465367	-0.465367	0.0828625	0.413025	1	2035	tags=27%, list=11%, signal=30%
GO_AMINOGLYCAN_METABOLIC_PROCESS	GO_AMINOGLYCAN_METABOLIC_PROCESS		163	-0.465015	-0.465015	0	0.414139	1	3305	tags=37%, list=18%, signal=45%
GO_REGULATION_OF_CELL_CYCLE_ARREST	GO_REGULATION_OF_CELL_CYCLE_ARREST		101	-0.464939	-0.464939	0.00171233	0.414099	1	1370	tags=22%, list=7%, signal=23%
GO_PHOSPHOLIPASE_BINDING	GO_PHOSPHOLIPASE_BINDING		16	-0.464827	-0.464827	0.254335	0.414242	1	14	tags=6%, list=0%, signal=6%
GO_REGULATION_OF_FIBROBLAST_APOPTOTIC_PROCESS	GO_REGULATION_OF_FIBROBLAST_APOPTOTIC_PROCESS		13	-0.464489	-0.464489	0.319549	0.415312	1	4498	tags=54%, list=25%, signal=71%
GO_ENDOLYSOSOME	GO_ENDOLYSOSOME		16	-0.464484	-0.464484	0.262963	0.414988	1	403	tags=13%, list=2%, signal=13%
GO_FORELIMB_MORPHOGENESIS	GO_FORELIMB_MORPHOGENESIS		39	-0.464461	-0.464461	0.0425532	0.414741	1	3285	tags=38%, list=18%, signal=47%
GO_PATHWAY_RESTRICTED_SMAD_PROTEIN_PHOSPHORYLATION	GO_PATHWAY_RESTRICTED_SMAD_PROTEIN_PHOSPHORYLATION		11	-0.4644	-0.4644	0.389961	0.414637	1	2219	tags=36%, list=12%, signal=41%
GO_NEURAL_CREST_CELL_MIGRATION	GO_NEURAL_CREST_CELL_MIGRATION		49	-0.463866	-0.463866	0.0208729	0.416503	1	4399	tags=47%, list=24%, signal=62%
GO_LYMPH_NODE_DEVELOPMENT	GO_LYMPH_NODE_DEVELOPMENT		17	-0.463759	-0.463759	0.233577	0.416654	1	1647	tags=18%, list=9%, signal=19%
GO_INNER_EAR_RECEPTOR_STEREOCILIUM_ORGANIZATION	GO_INNER_EAR_RECEPTOR_STEREOCILIUM_ORGANIZATION		19	-0.463733	-0.463733	0.196154	0.416405	1	1738	tags=21%, list=9%, signal=23%
GO_N_TERMINAL_PROTEIN_ACETYLTRANSFERASE_COMPLEX	GO_N_TERMINAL_PROTEIN_ACETYLTRANSFERASE_COMPLEX		11	-0.4635	-0.4635	0.379242	0.417053	1	3622	tags=36%, list=20%, signal=45%
GO_SLEEP	GO_SLEEP		14	-0.463275	-0.463275	0.341317	0.41763	1	3523	tags=36%, list=19%, signal=44%
GO_REGULATION_OF_TRANSCRIPTION_INITIATION_FROM_RNA_POLYMERASE_II_PROMOTER	GO_REGULATION_OF_TRANSCRIPTION_INITIATION_FROM_RNA_POLYMERASE_II_PROMOTER		23	-0.463071	-0.463071	0.163776	0.418135	1	3301	tags=39%, list=18%, signal=48%
GO_STAT_CASCADE	GO_STAT_CASCADE		49	-0.46301	-0.46301	0.0324427	0.41805	1	3874	tags=43%, list=21%, signal=54%
GO_NITRIC_OXIDE_METABOLIC_PROCESS	GO_NITRIC_OXIDE_METABOLIC_PROCESS		14	-0.462898	-0.462898	0.324903	0.418156	1	3126	tags=43%, list=17%, signal=52%
GO_NEUTRAL_LIPID_BIOSYNTHETIC_PROCESS	GO_NEUTRAL_LIPID_BIOSYNTHETIC_PROCESS		25	-0.462763	-0.462763	0.0916031	0.418353	1	4329	tags=48%, list=24%, signal=63%
GO_MULTI_ORGANISM_LOCALIZATION	GO_MULTI_ORGANISM_LOCALIZATION		64	-0.462694	-0.462694	0.0129151	0.418337	1	2901	tags=36%, list=16%, signal=43%
GO_CARDIAC_SEPTUM_DEVELOPMENT	GO_CARDIAC_SEPTUM_DEVELOPMENT		83	-0.462537	-0.462537	0.00365631	0.418669	1	2910	tags=31%, list=16%, signal=37%
GO_POSITIVE_REGULATION_OF_G1_S_TRANSITION_OF_MITOTIC_CELL_CYCLE	GO_POSITIVE_REGULATION_OF_G1_S_TRANSITION_OF_MITOTIC_CELL_CYCLE		23	-0.462508	-0.462508	0.130435	0.418452	1	1814	tags=26%, list=10%, signal=29%
GO_POST_EMBRYONIC_MORPHOGENESIS	GO_POST_EMBRYONIC_MORPHOGENESIS		12	-0.462452	-0.462452	0.383197	0.418343	1	645	tags=17%, list=4%, signal=17%
GO_NUCLEIC_ACID_PHOSPHODIESTER_BOND_HYDROLYSIS	GO_NUCLEIC_ACID_PHOSPHODIESTER_BOND_HYDROLYSIS		220	-0.461971	-0.461971	0	0.420022	1	3502	tags=36%, list=19%, signal=44%
GO_POSITIVE_REGULATION_OF_EPIDERMIS_DEVELOPMENT	GO_POSITIVE_REGULATION_OF_EPIDERMIS_DEVELOPMENT		30	-0.461835	-0.461835	0.105556	0.420249	1	2118	tags=17%, list=12%, signal=19%
GO_NUCLEOSIDE_PHOSPHATE_CATABOLIC_PROCESS	GO_NUCLEOSIDE_PHOSPHATE_CATABOLIC_PROCESS		67	-0.461634	-0.461634	0.00362319	0.420764	1	2374	tags=27%, list=13%, signal=31%
GO_RNA_PHOSPHODIESTER_BOND_HYDROLYSIS_EXONUCLEOLYTIC	GO_RNA_PHOSPHODIESTER_BOND_HYDROLYSIS_EXONUCLEOLYTIC		29	-0.461308	-0.461308	0.12	0.421793	1	3419	tags=38%, list=19%, signal=47%
GO_DESMOSOME	GO_DESMOSOME		26	-0.461099	-0.461099	0.140449	0.422367	1	2609	tags=23%, list=14%, signal=27%
GO_CALMODULIN_DEPENDENT_PROTEIN_KINASE_ACTIVITY	GO_CALMODULIN_DEPENDENT_PROTEIN_KINASE_ACTIVITY		27	-0.461079	-0.461079	0.110899	0.422118	1	4984	tags=44%, list=27%, signal=61%
GO_NEGATIVE_REGULATION_OF_TUMOR_NECROSIS_FACTOR_MEDIATED_SIGNALING_PATHWAY	GO_NEGATIVE_REGULATION_OF_TUMOR_NECROSIS_FACTOR_MEDIATED_SIGNALING_PATHWAY		14	-0.460859	-0.460859	0.310219	0.422723	1	692	tags=14%, list=4%, signal=15%
GO_NEGATIVE_REGULATION_OF_HISTONE_ACETYLATION	GO_NEGATIVE_REGULATION_OF_HISTONE_ACETYLATION		15	-0.460693	-0.460693	0.246777	0.423108	1	1199	tags=20%, list=7%, signal=21%
GO_RENAL_SYSTEM_PROCESS_INVOLVED_IN_REGULATION_OF_SYSTEMIC_ARTERIAL_BLOOD_PRESSURE	GO_RENAL_SYSTEM_PROCESS_INVOLVED_IN_REGULATION_OF_SYSTEMIC_ARTERIAL_BLOOD_PRESSURE		23	-0.460689	-0.460689	0.15019	0.422772	1	692	tags=17%, list=4%, signal=18%
GO_LEUKOCYTE_ADHESION_TO_VASCULAR_ENDOTHELIAL_CELL	GO_LEUKOCYTE_ADHESION_TO_VASCULAR_ENDOTHELIAL_CELL		13	-0.460199	-0.460199	0.332721	0.424533	1	3149	tags=31%, list=17%, signal=37%
GO_REGULATION_OF_FIBRINOLYSIS	GO_REGULATION_OF_FIBRINOLYSIS		14	-0.460196	-0.460196	0.299611	0.424205	1	5375	tags=50%, list=29%, signal=71%
GO_NEGATIVE_REGULATION_OF_AXON_EXTENSION	GO_NEGATIVE_REGULATION_OF_AXON_EXTENSION		37	-0.46018	-0.46018	0.0415913	0.423928	1	2884	tags=38%, list=16%, signal=45%
GO_NEGATIVE_REGULATION_OF_PROTEIN_TYROSINE_KINASE_ACTIVITY	GO_NEGATIVE_REGULATION_OF_PROTEIN_TYROSINE_KINASE_ACTIVITY		16	-0.459906	-0.459906	0.25	0.424693	1	737	tags=19%, list=4%, signal=20%
GO_G_PROTEIN_COUPLED_CHEMOATTRACTANT_RECEPTOR_ACTIVITY	GO_G_PROTEIN_COUPLED_CHEMOATTRACTANT_RECEPTOR_ACTIVITY		25	-0.459787	-0.459787	0.14425	0.424779	1	1613	tags=20%, list=9%, signal=22%
GO_MACROPHAGE_CHEMOTAXIS	GO_MACROPHAGE_CHEMOTAXIS		12	-0.459441	-0.459441	0.35206	0.425975	1	311	tags=17%, list=2%, signal=17%
GO_SWI_SNF_SUPERFAMILY_TYPE_COMPLEX	GO_SWI_SNF_SUPERFAMILY_TYPE_COMPLEX		67	-0.45938	-0.45938	0.00888099	0.425881	1	5683	tags=55%, list=31%, signal=80%
GO_REGULATION_OF_PATHWAY_RESTRICTED_SMAD_PROTEIN_PHOSPHORYLATION	GO_REGULATION_OF_PATHWAY_RESTRICTED_SMAD_PROTEIN_PHOSPHORYLATION		57	-0.45937	-0.45937	0.012939	0.425583	1	2219	tags=32%, list=12%, signal=36%
GO_ORGAN_OR_TISSUE_SPECIFIC_IMMUNE_RESPONSE	GO_ORGAN_OR_TISSUE_SPECIFIC_IMMUNE_RESPONSE		29	-0.459337	-0.459337	0.0914286	0.425381	1	556	tags=21%, list=3%, signal=21%
GO_GLUCOCORTICOID_RECEPTOR_BINDING	GO_GLUCOCORTICOID_RECEPTOR_BINDING		13	-0.459279	-0.459279	0.370229	0.425287	1	3131	tags=54%, list=17%, signal=65%
GO_REGULATION_OF_MACROPHAGE_CHEMOTAXIS	GO_REGULATION_OF_MACROPHAGE_CHEMOTAXIS		16	-0.459246	-0.459246	0.243564	0.425076	1	3558	tags=38%, list=19%, signal=47%
GO_REGULATION_OF_PEROXISOME_PROLIFERATOR_ACTIVATED_RECEPTOR_SIGNALING_PATHWAY	GO_REGULATION_OF_PEROXISOME_PROLIFERATOR_ACTIVATED_RECEPTOR_SIGNALING_PATHWAY		12	-0.459232	-0.459232	0.366089	0.424788	1	1199	tags=17%, list=7%, signal=18%
GO_KIDNEY_EPITHELIUM_DEVELOPMENT	GO_KIDNEY_EPITHELIUM_DEVELOPMENT		123	-0.459194	-0.459194	0	0.424607	1	3911	tags=39%, list=21%, signal=49%
GO_FEMALE_GENITALIA_DEVELOPMENT	GO_FEMALE_GENITALIA_DEVELOPMENT		15	-0.458969	-0.458969	0.258064	0.425173	1	3340	tags=40%, list=18%, signal=49%
GO_REGULATION_OF_DNA_DAMAGE_RESPONSE_SIGNAL_TRANSDUCTION_BY_P53_CLASS_MEDIATOR	GO_REGULATION_OF_DNA_DAMAGE_RESPONSE_SIGNAL_TRANSDUCTION_BY_P53_CLASS_MEDIATOR		25	-0.458825	-0.458825	0.128353	0.425455	1	3443	tags=40%, list=19%, signal=49%
GO_REGULATION_OF_MESENCHYMAL_CELL_PROLIFERATION	GO_REGULATION_OF_MESENCHYMAL_CELL_PROLIFERATION		34	-0.458718	-0.458718	0.0673953	0.425567	1	1611	tags=29%, list=9%, signal=32%
GO_NEGATIVE_REGULATION_OF_MYOBLAST_DIFFERENTIATION	GO_NEGATIVE_REGULATION_OF_MYOBLAST_DIFFERENTIATION		24	-0.458588	-0.458588	0.155598	0.425797	1	1770	tags=21%, list=10%, signal=23%
GO_NUCLEAR_ENVELOPE_REASSEMBLY	GO_NUCLEAR_ENVELOPE_REASSEMBLY		17	-0.458239	-0.458239	0.255278	0.426951	1	4299	tags=41%, list=23%, signal=54%
GO_PROTEIN_IMPORT_INTO_NUCLEUS_TRANSLOCATION	GO_PROTEIN_IMPORT_INTO_NUCLEUS_TRANSLOCATION		27	-0.458141	-0.458141	0.109434	0.427029	1	3703	tags=33%, list=20%, signal=42%
GO_REGULATION_OF_HISTONE_H3_K9_ACETYLATION	GO_REGULATION_OF_HISTONE_H3_K9_ACETYLATION		14	-0.45812	-0.45812	0.316406	0.426771	1	1970	tags=29%, list=11%, signal=32%
GO_TRANSCRIPTION_FACTOR_ACTIVITY_DIRECT_LIGAND_REGULATED_SEQUENCE_SPECIFIC_DNA_BINDING	GO_TRANSCRIPTION_FACTOR_ACTIVITY_DIRECT_LIGAND_REGULATED_SEQUENCE_SPECIFIC_DNA_BINDING		46	-0.457606	-0.457606	0.0305755	0.428611	1	1715	tags=24%, list=9%, signal=26%
GO_MICROTUBULE_POLYMERIZATION	GO_MICROTUBULE_POLYMERIZATION		24	-0.457435	-0.457435	0.152294	0.428971	1	4386	tags=54%, list=24%, signal=71%
GO_REGULATION_OF_DNA_METABOLIC_PROCESS	GO_REGULATION_OF_DNA_METABOLIC_PROCESS		324	-0.457363	-0.457363	0	0.428953	1	3083	tags=32%, list=17%, signal=38%
GO_OSTEOBLAST_DIFFERENTIATION	GO_OSTEOBLAST_DIFFERENTIATION		118	-0.457215	-0.457215	0	0.429279	1	3000	tags=37%, list=16%, signal=44%
GO_WOUND_HEALING_SPREADING_OF_EPIDERMAL_CELLS	GO_WOUND_HEALING_SPREADING_OF_EPIDERMAL_CELLS		11	-0.456898	-0.456898	0.419231	0.430334	1	587	tags=18%, list=3%, signal=19%
GO_POSITIVE_REGULATION_OF_OSTEOCLAST_DIFFERENTIATION	GO_POSITIVE_REGULATION_OF_OSTEOCLAST_DIFFERENTIATION		24	-0.456729	-0.456729	0.148218	0.43071	1	4662	tags=50%, list=25%, signal=67%
GO_REGULATION_OF_BONE_DEVELOPMENT	GO_REGULATION_OF_BONE_DEVELOPMENT		17	-0.456636	-0.456636	0.292593	0.430773	1	3038	tags=35%, list=17%, signal=42%
GO_PROLINE_RICH_REGION_BINDING	GO_PROLINE_RICH_REGION_BINDING		18	-0.456629	-0.456629	0.229242	0.430453	1	2497	tags=39%, list=14%, signal=45%
GO_RESPONSE_TO_METHYLMERCURY	GO_RESPONSE_TO_METHYLMERCURY		12	-0.45661	-0.45661	0.387914	0.430196	1	2297	tags=42%, list=13%, signal=48%
GO_GALACTOSYLTRANSFERASE_ACTIVITY	GO_GALACTOSYLTRANSFERASE_ACTIVITY		32	-0.456596	-0.456596	0.0830116	0.429928	1	3489	tags=28%, list=19%, signal=35%
GO_DICARBOXYLIC_ACID_BIOSYNTHETIC_PROCESS	GO_DICARBOXYLIC_ACID_BIOSYNTHETIC_PROCESS		13	-0.456568	-0.456568	0.318271	0.429705	1	1116	tags=23%, list=6%, signal=25%
GO_TRANSMEMBRANE_RECEPTOR_PROTEIN_TYROSINE_KINASE_ACTIVITY	GO_TRANSMEMBRANE_RECEPTOR_PROTEIN_TYROSINE_KINASE_ACTIVITY		63	-0.456567	-0.456567	0.0158172	0.429367	1	4634	tags=46%, list=25%, signal=61%
GO_SCAVENGER_RECEPTOR_ACTIVITY	GO_SCAVENGER_RECEPTOR_ACTIVITY		43	-0.455897	-0.455897	0.0399274	0.431859	1	5025	tags=37%, list=27%, signal=51%
GO_ENDONUCLEASE_ACTIVITY	GO_ENDONUCLEASE_ACTIVITY		110	-0.455869	-0.455869	0	0.431621	1	1938	tags=26%, list=11%, signal=29%
GO_PHOSPHATIDYLGLYCEROL_ACYL_CHAIN_REMODELING	GO_PHOSPHATIDYLGLYCEROL_ACYL_CHAIN_REMODELING		16	-0.45553	-0.45553	0.291115	0.432721	1	4423	tags=50%, list=24%, signal=66%
GO_AMEBOIDAL_TYPE_CELL_MIGRATION	GO_AMEBOIDAL_TYPE_CELL_MIGRATION		147	-0.455426	-0.455426	0	0.432835	1	3535	tags=34%, list=19%, signal=42%
GO_REGULATION_OF_HISTONE_H3_K9_METHYLATION	GO_REGULATION_OF_HISTONE_H3_K9_METHYLATION		15	-0.455339	-0.455339	0.302583	0.432842	1	807	tags=20%, list=4%, signal=21%
GO_TETRAHYDROFOLATE_INTERCONVERSION	GO_TETRAHYDROFOLATE_INTERCONVERSION		10	-0.455339	-0.455339	0.448743	0.432499	1	785	tags=20%, list=4%, signal=21%
GO_EXIT_FROM_MITOSIS	GO_EXIT_FROM_MITOSIS		12	-0.455221	-0.455221	0.376673	0.432645	1	2680	tags=25%, list=15%, signal=29%
GO_NEPHRIC_DUCT_MORPHOGENESIS	GO_NEPHRIC_DUCT_MORPHOGENESIS		12	-0.455113	-0.455113	0.38716	0.432809	1	1875	tags=33%, list=10%, signal=37%
GO_POSITIVE_REGULATION_OF_INSULIN_RECEPTOR_SIGNALING_PATHWAY	GO_POSITIVE_REGULATION_OF_INSULIN_RECEPTOR_SIGNALING_PATHWAY		11	-0.455021	-0.455021	0.418251	0.432853	1	879	tags=18%, list=5%, signal=19%
GO_NEGATIVE_REGULATION_OF_CHROMOSOME_ORGANIZATION	GO_NEGATIVE_REGULATION_OF_CHROMOSOME_ORGANIZATION		91	-0.45483	-0.45483	0.00550459	0.433362	1	1518	tags=24%, list=8%, signal=26%
GO_NEGATIVE_REGULATION_OF_INTERLEUKIN_1_PRODUCTION	GO_NEGATIVE_REGULATION_OF_INTERLEUKIN_1_PRODUCTION		17	-0.454812	-0.454812	0.223282	0.433108	1	4677	tags=41%, list=26%, signal=55%
GO_POSITIVE_REGULATION_OF_NEUROTRANSMITTER_TRANSPORT	GO_POSITIVE_REGULATION_OF_NEUROTRANSMITTER_TRANSPORT		16	-0.454783	-0.454783	0.292398	0.432915	1	2561	tags=31%, list=14%, signal=36%
GO_POSITIVE_REGULATION_OF_VACUOLE_ORGANIZATION	GO_POSITIVE_REGULATION_OF_VACUOLE_ORGANIZATION		11	-0.454778	-0.454778	0.412602	0.432599	1	2961	tags=45%, list=16%, signal=54%
GO_RESPONSE_TO_INCREASED_OXYGEN_LEVELS	GO_RESPONSE_TO_INCREASED_OXYGEN_LEVELS		23	-0.454754	-0.454754	0.147228	0.432365	1	2063	tags=26%, list=11%, signal=29%
GO_PENTOSE_PHOSPHATE_SHUNT	GO_PENTOSE_PHOSPHATE_SHUNT		12	-0.454654	-0.454654	0.342466	0.432439	1	2218	tags=33%, list=12%, signal=38%
GO_BODY_MORPHOGENESIS	GO_BODY_MORPHOGENESIS		43	-0.454553	-0.454553	0.0404218	0.432498	1	3681	tags=37%, list=20%, signal=46%
GO_3_5_EXONUCLEASE_ACTIVITY	GO_3_5_EXONUCLEASE_ACTIVITY		43	-0.454538	-0.454538	0.0409357	0.432221	1	3376	tags=40%, list=18%, signal=48%
GO_EXTERNAL_ENCAPSULATING_STRUCTURE	GO_EXTERNAL_ENCAPSULATING_STRUCTURE		10	-0.454445	-0.454445	0.389299	0.43227	1	392	tags=10%, list=2%, signal=10%
GO_LOW_DENSITY_LIPOPROTEIN_RECEPTOR_ACTIVITY	GO_LOW_DENSITY_LIPOPROTEIN_RECEPTOR_ACTIVITY		12	-0.454319	-0.454319	0.407619	0.432455	1	4260	tags=50%, list=23%, signal=65%
GO_PLASMA_MEMBRANE_RAFT	GO_PLASMA_MEMBRANE_RAFT		85	-0.454243	-0.454243	0	0.432436	1	3532	tags=40%, list=19%, signal=49%
GO_ENDONUCLEASE_ACTIVITY_ACTIVE_WITH_EITHER_RIBO_OR_DEOXYRIBONUCLEIC_ACIDS_AND_PRODUCING_3_PHOSPHOMONOESTERS	GO_ENDONUCLEASE_ACTIVITY_ACTIVE_WITH_EITHER_RIBO_OR_DEOXYRIBONUCLEIC_ACIDS_AND_PRODUCING_3_PHOSPHOMONOESTERS		17	-0.454067	-0.454067	0.279851	0.432884	1	3850	tags=35%, list=21%, signal=45%
GO_FMN_BINDING	GO_FMN_BINDING		14	-0.454052	-0.454052	0.335196	0.432618	1	5522	tags=50%, list=30%, signal=72%
GO_REGULATION_OF_CELL_ADHESION_MEDIATED_BY_INTEGRIN	GO_REGULATION_OF_CELL_ADHESION_MEDIATED_BY_INTEGRIN		37	-0.453978	-0.453978	0.0630631	0.432596	1	2541	tags=30%, list=14%, signal=34%
GO_INOSITOL_METABOLIC_PROCESS	GO_INOSITOL_METABOLIC_PROCESS		10	-0.453803	-0.453803	0.445283	0.433036	1	3027	tags=40%, list=17%, signal=48%
GO_NUCLEOSIDE_KINASE_ACTIVITY	GO_NUCLEOSIDE_KINASE_ACTIVITY		11	-0.453707	-0.453707	0.457426	0.433108	1	930	tags=18%, list=5%, signal=19%
GO_NEGATIVE_REGULATION_OF_CELL_MORPHOGENESIS_INVOLVED_IN_DIFFERENTIATION	GO_NEGATIVE_REGULATION_OF_CELL_MORPHOGENESIS_INVOLVED_IN_DIFFERENTIATION		113	-0.453696	-0.453696	0	0.432819	1	4043	tags=42%, list=22%, signal=54%
GO_LONG_CHAIN_FATTY_ACID_COA_LIGASE_ACTIVITY	GO_LONG_CHAIN_FATTY_ACID_COA_LIGASE_ACTIVITY		13	-0.45367	-0.45367	0.345936	0.432561	1	2280	tags=31%, list=12%, signal=35%
GO_GLIAL_CELL_DIFFERENTIATION	GO_GLIAL_CELL_DIFFERENTIATION		133	-0.453511	-0.453511	0	0.432889	1	3183	tags=32%, list=17%, signal=38%
GO_CATECHOLAMINE_BINDING	GO_CATECHOLAMINE_BINDING		15	-0.453451	-0.453451	0.328794	0.432829	1	2961	tags=27%, list=16%, signal=32%
GO_DNA_DIRECTED_RNA_POLYMERASE_II_CORE_COMPLEX	GO_DNA_DIRECTED_RNA_POLYMERASE_II_CORE_COMPLEX		15	-0.453369	-0.453369	0.315589	0.432855	1	5925	tags=47%, list=32%, signal=69%
GO_PROTEIN_KINASE_B_SIGNALING	GO_PROTEIN_KINASE_B_SIGNALING		33	-0.453196	-0.453196	0.0787993	0.433244	1	1594	tags=27%, list=9%, signal=30%
GO_NEGATIVE_REGULATION_OF_EPIDERMIS_DEVELOPMENT	GO_NEGATIVE_REGULATION_OF_EPIDERMIS_DEVELOPMENT		16	-0.452761	-0.452761	0.28757	0.43482	1	5094	tags=38%, list=28%, signal=52%
GO_RECEPTOR_CATABOLIC_PROCESS	GO_RECEPTOR_CATABOLIC_PROCESS		17	-0.452729	-0.452729	0.257485	0.434625	1	5112	tags=65%, list=28%, signal=90%
GO_FATTY_ACID_BETA_OXIDATION_USING_ACYL_COA_OXIDASE	GO_FATTY_ACID_BETA_OXIDATION_USING_ACYL_COA_OXIDASE		13	-0.452587	-0.452587	0.376623	0.434923	1	2991	tags=38%, list=16%, signal=46%
GO_MUCOPOLYSACCHARIDE_METABOLIC_PROCESS	GO_MUCOPOLYSACCHARIDE_METABOLIC_PROCESS		105	-0.452497	-0.452497	0	0.434952	1	2245	tags=29%, list=12%, signal=32%
GO_GAMMA_TUBULIN_BINDING	GO_GAMMA_TUBULIN_BINDING		23	-0.452418	-0.452418	0.182971	0.434951	1	3862	tags=52%, list=21%, signal=66%
GO_RECEPTOR_ACTIVATOR_ACTIVITY	GO_RECEPTOR_ACTIVATOR_ACTIVITY		31	-0.452386	-0.452386	0.0814394	0.434749	1	4525	tags=48%, list=25%, signal=64%
GO_RUFFLE_ORGANIZATION	GO_RUFFLE_ORGANIZATION		20	-0.452171	-0.452171	0.216667	0.435392	1	4224	tags=50%, list=23%, signal=65%
GO_CORONARY_VASCULATURE_DEVELOPMENT	GO_CORONARY_VASCULATURE_DEVELOPMENT		37	-0.45185	-0.45185	0.0573013	0.436487	1	2746	tags=30%, list=15%, signal=35%
GO_PERICARDIUM_DEVELOPMENT	GO_PERICARDIUM_DEVELOPMENT		18	-0.451805	-0.451805	0.243615	0.436339	1	4992	tags=61%, list=27%, signal=84%
GO_NEGATIVE_REGULATION_OF_SMOOTHENED_SIGNALING_PATHWAY	GO_NEGATIVE_REGULATION_OF_SMOOTHENED_SIGNALING_PATHWAY		25	-0.451782	-0.451782	0.172222	0.436111	1	3038	tags=40%, list=17%, signal=48%
GO_RIBONUCLEASE_ACTIVITY	GO_RIBONUCLEASE_ACTIVITY		84	-0.451624	-0.451624	0	0.436475	1	4132	tags=37%, list=23%, signal=47%
GO_INTRINSIC_COMPONENT_OF_EXTERNAL_SIDE_OF_PLASMA_MEMBRANE	GO_INTRINSIC_COMPONENT_OF_EXTERNAL_SIDE_OF_PLASMA_MEMBRANE		24	-0.451623	-0.451623	0.17782	0.436146	1	1740	tags=21%, list=10%, signal=23%
GO_MYELOID_DENDRITIC_CELL_DIFFERENTIATION	GO_MYELOID_DENDRITIC_CELL_DIFFERENTIATION		20	-0.451621	-0.451621	0.234848	0.435822	1	1744	tags=25%, list=10%, signal=28%
GO_REGULATION_OF_INSULIN_LIKE_GROWTH_FACTOR_RECEPTOR_SIGNALING_PATHWAY	GO_REGULATION_OF_INSULIN_LIKE_GROWTH_FACTOR_RECEPTOR_SIGNALING_PATHWAY		22	-0.451504	-0.451504	0.198131	0.436008	1	4461	tags=45%, list=24%, signal=60%
GO_INOSITOL_PHOSPHATE_PHOSPHATASE_ACTIVITY	GO_INOSITOL_PHOSPHATE_PHOSPHATASE_ACTIVITY		20	-0.451428	-0.451428	0.182815	0.43599	1	2393	tags=30%, list=13%, signal=34%
GO_RESPONSE_TO_ESTROGEN	GO_RESPONSE_TO_ESTROGEN		210	-0.451418	-0.451418	0	0.435694	1	3203	tags=30%, list=18%, signal=37%
GO_QUINONE_BINDING	GO_QUINONE_BINDING		17	-0.45128	-0.45128	0.282692	0.435999	1	5731	tags=53%, list=31%, signal=77%
GO_MONOSACCHARIDE_CATABOLIC_PROCESS	GO_MONOSACCHARIDE_CATABOLIC_PROCESS		56	-0.451265	-0.451265	0.0193424	0.435708	1	2556	tags=34%, list=14%, signal=39%
GO_U12_TYPE_SPLICEOSOMAL_COMPLEX	GO_U12_TYPE_SPLICEOSOMAL_COMPLEX		25	-0.45114	-0.45114	0.15251	0.435893	1	3723	tags=48%, list=20%, signal=60%
GO_POSITIVE_REGULATION_OF_PHOSPHOLIPID_METABOLIC_PROCESS	GO_POSITIVE_REGULATION_OF_PHOSPHOLIPID_METABOLIC_PROCESS		42	-0.451003	-0.451003	0.0300752	0.436151	1	3523	tags=40%, list=19%, signal=50%
GO_ESTABLISHMENT_OR_MAINTENANCE_OF_CELL_POLARITY	GO_ESTABLISHMENT_OR_MAINTENANCE_OF_CELL_POLARITY		131	-0.450963	-0.450963	0	0.435988	1	1417	tags=21%, list=8%, signal=22%
GO_POSITIVE_REGULATION_OF_LAMELLIPODIUM_ASSEMBLY	GO_POSITIVE_REGULATION_OF_LAMELLIPODIUM_ASSEMBLY		16	-0.450895	-0.450895	0.273423	0.435935	1	2189	tags=25%, list=12%, signal=28%
GO_POSITIVE_REGULATION_OF_DNA_REPLICATION	GO_POSITIVE_REGULATION_OF_DNA_REPLICATION		82	-0.450745	-0.450745	0	0.436229	1	1595	tags=22%, list=9%, signal=24%
GO_CELLULAR_RESPONSE_TO_FATTY_ACID	GO_CELLULAR_RESPONSE_TO_FATTY_ACID		47	-0.45074	-0.45074	0.0338983	0.435911	1	3200	tags=32%, list=17%, signal=39%
GO_PYRUVATE_METABOLIC_PROCESS	GO_PYRUVATE_METABOLIC_PROCESS		63	-0.450721	-0.450721	0.0111317	0.435654	1	3420	tags=43%, list=19%, signal=53%
GO_POSITIVE_REGULATION_OF_MUSCLE_HYPERTROPHY	GO_POSITIVE_REGULATION_OF_MUSCLE_HYPERTROPHY		19	-0.450712	-0.450712	0.228102	0.43535	1	1715	tags=21%, list=9%, signal=23%
GO_POSITIVE_REGULATION_OF_NEUROBLAST_PROLIFERATION	GO_POSITIVE_REGULATION_OF_NEUROBLAST_PROLIFERATION		21	-0.450624	-0.450624	0.174349	0.43541	1	4400	tags=52%, list=24%, signal=69%
GO_XENOPHAGY	GO_XENOPHAGY		101	-0.45047	-0.45047	0.00176991	0.435708	1	1668	tags=21%, list=9%, signal=23%
GO_NUCLEOSIDE_DIPHOSPHATE_METABOLIC_PROCESS	GO_NUCLEOSIDE_DIPHOSPHATE_METABOLIC_PROCESS		79	-0.450364	-0.450364	0.00718133	0.435825	1	2960	tags=37%, list=16%, signal=44%
GO_NUCLEAR_TRANSCRIBED_MRNA_POLY_A_TAIL_SHORTENING	GO_NUCLEAR_TRANSCRIBED_MRNA_POLY_A_TAIL_SHORTENING		18	-0.450193	-0.450193	0.294574	0.436271	1	4496	tags=44%, list=25%, signal=59%
GO_HISTONE_MONOUBIQUITINATION	GO_HISTONE_MONOUBIQUITINATION		23	-0.449967	-0.449967	0.149813	0.436942	1	3368	tags=39%, list=18%, signal=48%
GO_EXTRACELLULAR_REGULATION_OF_SIGNAL_TRANSDUCTION	GO_EXTRACELLULAR_REGULATION_OF_SIGNAL_TRANSDUCTION		14	-0.449955	-0.449955	0.321773	0.436655	1	3429	tags=43%, list=19%, signal=53%
GO_REGULATION_OF_CELLULAR_RESPONSE_TO_VASCULAR_ENDOTHELIAL_GROWTH_FACTOR_STIMULUS	GO_REGULATION_OF_CELLULAR_RESPONSE_TO_VASCULAR_ENDOTHELIAL_GROWTH_FACTOR_STIMULUS		12	-0.449949	-0.449949	0.362949	0.436359	1	3078	tags=25%, list=17%, signal=30%
GO_POSITIVE_REGULATION_OF_MESENCHYMAL_CELL_PROLIFERATION	GO_POSITIVE_REGULATION_OF_MESENCHYMAL_CELL_PROLIFERATION		27	-0.449803	-0.449803	0.176584	0.436656	1	1611	tags=30%, list=9%, signal=32%
GO_VIRAL_LATENCY	GO_VIRAL_LATENCY		11	-0.449792	-0.449792	0.440613	0.436377	1	3782	tags=64%, list=21%, signal=80%
GO_REGULATION_OF_DNA_BINDING	GO_REGULATION_OF_DNA_BINDING		83	-0.449529	-0.449529	0.00531915	0.437246	1	1484	tags=24%, list=8%, signal=26%
GO_ACTOMYOSIN_STRUCTURE_ORGANIZATION	GO_ACTOMYOSIN_STRUCTURE_ORGANIZATION		76	-0.449436	-0.449436	0.010989	0.437317	1	3665	tags=38%, list=20%, signal=48%
GO_RESPONSE_TO_TESTOSTERONE	GO_RESPONSE_TO_TESTOSTERONE		36	-0.449376	-0.449376	0.0650888	0.437225	1	2961	tags=25%, list=16%, signal=30%
GO_NEGATIVE_REGULATION_OF_G_PROTEIN_COUPLED_RECEPTOR_PROTEIN_SIGNALING_PATHWAY	GO_NEGATIVE_REGULATION_OF_G_PROTEIN_COUPLED_RECEPTOR_PROTEIN_SIGNALING_PATHWAY		41	-0.44937	-0.44937	0.0521583	0.436926	1	3201	tags=39%, list=17%, signal=47%
GO_COENZYME_A_METABOLIC_PROCESS	GO_COENZYME_A_METABOLIC_PROCESS		16	-0.44913	-0.44913	0.285461	0.437707	1	2852	tags=25%, list=16%, signal=30%
GO_THYMIC_T_CELL_SELECTION	GO_THYMIC_T_CELL_SELECTION		19	-0.448922	-0.448922	0.291506	0.4383	1	3038	tags=26%, list=17%, signal=32%
GO_MESENCHYMAL_CELL_PROLIFERATION	GO_MESENCHYMAL_CELL_PROLIFERATION		13	-0.448752	-0.448752	0.372549	0.43874	1	1140	tags=15%, list=6%, signal=16%
GO_POSITIVE_REGULATION_OF_RESPONSE_TO_TUMOR_CELL	GO_POSITIVE_REGULATION_OF_RESPONSE_TO_TUMOR_CELL		9	-0.448491	-0.448491	0.515888	0.439567	1	5405	tags=44%, list=30%, signal=63%
GO_PROTEIN_LOCALIZATION_TO_CENTROSOME	GO_PROTEIN_LOCALIZATION_TO_CENTROSOME		17	-0.448434	-0.448434	0.257692	0.439502	1	373	tags=18%, list=2%, signal=18%
GO_EAR_MORPHOGENESIS	GO_EAR_MORPHOGENESIS		107	-0.448432	-0.448432	0	0.439181	1	1777	tags=21%, list=10%, signal=23%
GO_MITOGEN_ACTIVATED_PROTEIN_KINASE_BINDING	GO_MITOGEN_ACTIVATED_PROTEIN_KINASE_BINDING		22	-0.448426	-0.448426	0.184762	0.43888	1	788	tags=18%, list=4%, signal=19%
GO_REGULATION_OF_HEART_GROWTH	GO_REGULATION_OF_HEART_GROWTH		40	-0.448369	-0.448369	0.06814	0.438786	1	661	tags=15%, list=4%, signal=16%
GO_POSITIVE_REGULATION_OF_MACROPHAGE_DERIVED_FOAM_CELL_DIFFERENTIATION	GO_POSITIVE_REGULATION_OF_MACROPHAGE_DERIVED_FOAM_CELL_DIFFERENTIATION		15	-0.448224	-0.448224	0.308429	0.439069	1	3142	tags=40%, list=17%, signal=48%
GO_REGULATION_OF_EXOSOMAL_SECRETION	GO_REGULATION_OF_EXOSOMAL_SECRETION		17	-0.44803	-0.44803	0.267552	0.439589	1	536	tags=12%, list=3%, signal=12%
GO_GABA_RECEPTOR_COMPLEX	GO_GABA_RECEPTOR_COMPLEX		17	-0.447933	-0.447933	0.32342	0.439683	1	1219	tags=18%, list=7%, signal=19%
GO_PHOSPHATIDIC_ACID_BINDING	GO_PHOSPHATIDIC_ACID_BINDING		13	-0.447827	-0.447827	0.34104	0.439832	1	2900	tags=31%, list=16%, signal=37%
GO_POSITIVE_REGULATION_OF_PHAGOCYTOSIS	GO_POSITIVE_REGULATION_OF_PHAGOCYTOSIS		45	-0.447703	-0.447703	0.0384615	0.440036	1	3328	tags=27%, list=18%, signal=33%
GO_SPLICEOSOMAL_TRI_SNRNP_COMPLEX_ASSEMBLY	GO_SPLICEOSOMAL_TRI_SNRNP_COMPLEX_ASSEMBLY		12	-0.447565	-0.447565	0.396887	0.440302	1	3595	tags=42%, list=20%, signal=52%
GO_OUTFLOW_TRACT_MORPHOGENESIS	GO_OUTFLOW_TRACT_MORPHOGENESIS		55	-0.44743	-0.44743	0.0232975	0.440585	1	1456	tags=22%, list=8%, signal=24%
GO_POSITIVE_REGULATION_OF_BLOOD_PRESSURE	GO_POSITIVE_REGULATION_OF_BLOOD_PRESSURE		36	-0.447429	-0.447429	0.0680147	0.440259	1	486	tags=11%, list=3%, signal=11%
GO_NERVE_DEVELOPMENT	GO_NERVE_DEVELOPMENT		67	-0.447371	-0.447371	0.00967118	0.440181	1	2338	tags=22%, list=13%, signal=26%
GO_EMBRYONIC_SKELETAL_SYSTEM_MORPHOGENESIS	GO_EMBRYONIC_SKELETAL_SYSTEM_MORPHOGENESIS		91	-0.447149	-0.447149	0	0.440771	1	1950	tags=24%, list=11%, signal=27%
GO_INTRINSIC_COMPONENT_OF_THE_CYTOPLASMIC_SIDE_OF_THE_PLASMA_MEMBRANE	GO_INTRINSIC_COMPONENT_OF_THE_CYTOPLASMIC_SIDE_OF_THE_PLASMA_MEMBRANE		12	-0.44699	-0.44699	0.360308	0.441181	1	3860	tags=33%, list=21%, signal=42%
GO_NEGATIVE_REGULATION_OF_MRNA_METABOLIC_PROCESS	GO_NEGATIVE_REGULATION_OF_MRNA_METABOLIC_PROCESS		30	-0.446905	-0.446905	0.111969	0.44122	1	4717	tags=50%, list=26%, signal=67%
GO_SULFOTRANSFERASE_ACTIVITY	GO_SULFOTRANSFERASE_ACTIVITY		50	-0.44689	-0.44689	0.0241636	0.440957	1	4034	tags=38%, list=22%, signal=49%
GO_CELLULAR_RESPONSE_TO_LITHIUM_ION	GO_CELLULAR_RESPONSE_TO_LITHIUM_ION		17	-0.446771	-0.446771	0.302505	0.441129	1	2208	tags=24%, list=12%, signal=27%
GO_POSITIVE_REGULATION_OF_SMAD_PROTEIN_IMPORT_INTO_NUCLEUS	GO_POSITIVE_REGULATION_OF_SMAD_PROTEIN_IMPORT_INTO_NUCLEUS		12	-0.446744	-0.446744	0.385199	0.440903	1	2219	tags=42%, list=12%, signal=47%
GO_MRNA_CLEAVAGE_FACTOR_COMPLEX	GO_MRNA_CLEAVAGE_FACTOR_COMPLEX		16	-0.446714	-0.446714	0.306691	0.440716	1	2948	tags=25%, list=16%, signal=30%
GO_PORE_COMPLEX_ASSEMBLY	GO_PORE_COMPLEX_ASSEMBLY		15	-0.446702	-0.446702	0.306839	0.440443	1	2601	tags=40%, list=14%, signal=47%
GO_SMALL_NUCLEAR_RIBONUCLEOPROTEIN_COMPLEX	GO_SMALL_NUCLEAR_RIBONUCLEOPROTEIN_COMPLEX		57	-0.446218	-0.446218	0.0210728	0.442174	1	3848	tags=44%, list=21%, signal=55%
GO_CARDIAC_CHAMBER_MORPHOGENESIS	GO_CARDIAC_CHAMBER_MORPHOGENESIS		99	-0.446158	-0.446158	0.00172712	0.44211	1	1915	tags=20%, list=10%, signal=22%
GO_REGULATION_OF_NECROPTOTIC_PROCESS	GO_REGULATION_OF_NECROPTOTIC_PROCESS		11	-0.4457	-0.4457	0.443137	0.443776	1	1647	tags=27%, list=9%, signal=30%
GO_PATTERNING_OF_BLOOD_VESSELS	GO_PATTERNING_OF_BLOOD_VESSELS		32	-0.445633	-0.445633	0.105566	0.443734	1	3183	tags=34%, list=17%, signal=42%
GO_BONE_REMODELING	GO_BONE_REMODELING		35	-0.44557	-0.44557	0.0810811	0.443699	1	1173	tags=20%, list=6%, signal=21%
GO_MICROTUBULE_BINDING	GO_MICROTUBULE_BINDING		192	-0.445342	-0.445342	0	0.444371	1	2484	tags=25%, list=14%, signal=29%
GO_RESPONSE_TO_BMP	GO_RESPONSE_TO_BMP		89	-0.445242	-0.445242	0	0.444495	1	1951	tags=20%, list=11%, signal=23%
GO_NEGATIVE_REGULATION_OF_KIDNEY_DEVELOPMENT	GO_NEGATIVE_REGULATION_OF_KIDNEY_DEVELOPMENT		17	-0.445213	-0.445213	0.294347	0.44431	1	1641	tags=24%, list=9%, signal=26%
GO_MAINTENANCE_OF_PROTEIN_LOCATION_IN_NUCLEUS	GO_MAINTENANCE_OF_PROTEIN_LOCATION_IN_NUCLEUS		12	-0.445197	-0.445197	0.410506	0.444039	1	2149	tags=25%, list=12%, signal=28%
GO_ACTIVATION_OF_CYSTEINE_TYPE_ENDOPEPTIDASE_ACTIVITY_INVOLVED_IN_APOPTOTIC_SIGNALING_PATHWAY	GO_ACTIVATION_OF_CYSTEINE_TYPE_ENDOPEPTIDASE_ACTIVITY_INVOLVED_IN_APOPTOTIC_SIGNALING_PATHWAY		13	-0.445153	-0.445153	0.401198	0.443902	1	2131	tags=38%, list=12%, signal=44%
GO_POSITIVE_REGULATION_OF_SYNAPSE_ASSEMBLY	GO_POSITIVE_REGULATION_OF_SYNAPSE_ASSEMBLY		60	-0.444994	-0.444994	0.0215827	0.444264	1	3883	tags=45%, list=21%, signal=57%
GO_EYE_MORPHOGENESIS	GO_EYE_MORPHOGENESIS		135	-0.444932	-0.444932	0	0.444231	1	2430	tags=23%, list=13%, signal=26%
GO_CELLULAR_RESPONSE_TO_OSMOTIC_STRESS	GO_CELLULAR_RESPONSE_TO_OSMOTIC_STRESS		21	-0.444753	-0.444753	0.206767	0.444689	1	1622	tags=19%, list=9%, signal=21%
GO_REGULATION_OF_SIGNAL_TRANSDUCTION_BY_P53_CLASS_MEDIATOR	GO_REGULATION_OF_SIGNAL_TRANSDUCTION_BY_P53_CLASS_MEDIATOR		149	-0.444748	-0.444748	0	0.4444	1	2511	tags=31%, list=14%, signal=35%
GO_GLYCOSYL_COMPOUND_BIOSYNTHETIC_PROCESS	GO_GLYCOSYL_COMPOUND_BIOSYNTHETIC_PROCESS		109	-0.444736	-0.444736	0	0.444125	1	3139	tags=33%, list=17%, signal=40%
GO_CELLULAR_GLUCURONIDATION	GO_CELLULAR_GLUCURONIDATION		12	-0.444301	-0.444301	0.40381	0.445837	1	3581	tags=33%, list=20%, signal=41%
GO_REGULATION_OF_VOLTAGE_GATED_CALCIUM_CHANNEL_ACTIVITY	GO_REGULATION_OF_VOLTAGE_GATED_CALCIUM_CHANNEL_ACTIVITY		20	-0.443985	-0.443985	0.24015	0.446879	1	3354	tags=45%, list=18%, signal=55%
GO_CYCLOOXYGENASE_PATHWAY	GO_CYCLOOXYGENASE_PATHWAY		11	-0.443925	-0.443925	0.428051	0.446805	1	2034	tags=36%, list=11%, signal=41%
GO_CLATHRIN_COAT_OF_ENDOCYTIC_VESICLE	GO_CLATHRIN_COAT_OF_ENDOCYTIC_VESICLE		11	-0.443586	-0.443586	0.430476	0.447905	1	5466	tags=64%, list=30%, signal=91%
GO_POSITIVE_REGULATION_OF_EPIDERMAL_CELL_DIFFERENTIATION	GO_POSITIVE_REGULATION_OF_EPIDERMAL_CELL_DIFFERENTIATION		19	-0.443524	-0.443524	0.232044	0.447848	1	3060	tags=21%, list=17%, signal=25%
GO_POSITIVE_REGULATION_OF_SUBSTRATE_ADHESION_DEPENDENT_CELL_SPREADING	GO_POSITIVE_REGULATION_OF_SUBSTRATE_ADHESION_DEPENDENT_CELL_SPREADING		27	-0.443282	-0.443282	0.115914	0.448555	1	3801	tags=41%, list=21%, signal=51%
GO_REGULATION_OF_DEFENSE_RESPONSE_TO_VIRUS_BY_HOST	GO_REGULATION_OF_DEFENSE_RESPONSE_TO_VIRUS_BY_HOST		130	-0.443267	-0.443267	0	0.448294	1	2238	tags=24%, list=12%, signal=27%
GO_STRUCTURAL_CONSTITUENT_OF_CYTOSKELETON	GO_STRUCTURAL_CONSTITUENT_OF_CYTOSKELETON		93	-0.443219	-0.443219	0	0.448148	1	3583	tags=42%, list=20%, signal=52%
GO_NUCLEOSIDE_SALVAGE	GO_NUCLEOSIDE_SALVAGE		13	-0.443072	-0.443072	0.390041	0.448498	1	2374	tags=31%, list=13%, signal=35%
GO_POSITIVE_REGULATION_OF_CARDIAC_MUSCLE_CELL_PROLIFERATION	GO_POSITIVE_REGULATION_OF_CARDIAC_MUSCLE_CELL_PROLIFERATION		18	-0.442878	-0.442878	0.279612	0.449031	1	661	tags=17%, list=4%, signal=17%
GO_NLS_BEARING_PROTEIN_IMPORT_INTO_NUCLEUS	GO_NLS_BEARING_PROTEIN_IMPORT_INTO_NUCLEUS		22	-0.442798	-0.442798	0.202652	0.449052	1	4459	tags=45%, list=24%, signal=60%
GO_CELL_SURFACE_RECEPTOR_SIGNALING_PATHWAY_INVOLVED_IN_HEART_DEVELOPMENT	GO_CELL_SURFACE_RECEPTOR_SIGNALING_PATHWAY_INVOLVED_IN_HEART_DEVELOPMENT		16	-0.442626	-0.442626	0.280374	0.44946	1	5347	tags=50%, list=29%, signal=71%
GO_ANTIMICROBIAL_HUMORAL_RESPONSE	GO_ANTIMICROBIAL_HUMORAL_RESPONSE		41	-0.44246	-0.44246	0.0545455	0.449858	1	888	tags=20%, list=5%, signal=20%
GO_POSITIVE_REGULATION_OF_CARTILAGE_DEVELOPMENT	GO_POSITIVE_REGULATION_OF_CARTILAGE_DEVELOPMENT		26	-0.442368	-0.442368	0.165067	0.449926	1	4118	tags=50%, list=23%, signal=64%
GO_C_C_CHEMOKINE_RECEPTOR_ACTIVITY	GO_C_C_CHEMOKINE_RECEPTOR_ACTIVITY		12	-0.442311	-0.442311	0.445736	0.449865	1	1163	tags=17%, list=6%, signal=18%
GO_AXON_ENSHEATHMENT_IN_CENTRAL_NERVOUS_SYSTEM	GO_AXON_ENSHEATHMENT_IN_CENTRAL_NERVOUS_SYSTEM		11	-0.442237	-0.442237	0.432122	0.449856	1	3148	tags=36%, list=17%, signal=44%
GO_SOMATIC_DIVERSIFICATION_OF_IMMUNE_RECEPTORS	GO_SOMATIC_DIVERSIFICATION_OF_IMMUNE_RECEPTORS		38	-0.442207	-0.442207	0.0799257	0.449654	1	3637	tags=29%, list=20%, signal=36%
GO_ALPHA_LINOLENIC_ACID_METABOLIC_PROCESS	GO_ALPHA_LINOLENIC_ACID_METABOLIC_PROCESS		11	-0.442157	-0.442157	0.475822	0.449538	1	2991	tags=36%, list=16%, signal=43%
GO_REGULATION_OF_CIRCADIAN_RHYTHM	GO_REGULATION_OF_CIRCADIAN_RHYTHM		101	-0.441898	-0.441898	0	0.450323	1	2712	tags=25%, list=15%, signal=29%
GO_LIPID_STORAGE	GO_LIPID_STORAGE		26	-0.441795	-0.441795	0.148976	0.450447	1	1645	tags=27%, list=9%, signal=30%
GO_CELLULAR_RESPONSE_TO_ESTRADIOL_STIMULUS	GO_CELLULAR_RESPONSE_TO_ESTRADIOL_STIMULUS		29	-0.441781	-0.441781	0.141221	0.450182	1	3403	tags=34%, list=19%, signal=42%
GO_REGULATION_OF_HISTONE_PHOSPHORYLATION	GO_REGULATION_OF_HISTONE_PHOSPHORYLATION		13	-0.441746	-0.441746	0.383721	0.450032	1	1512	tags=31%, list=8%, signal=34%
GO_NEGATIVE_REGULATION_OF_BEHAVIOR	GO_NEGATIVE_REGULATION_OF_BEHAVIOR		16	-0.441696	-0.441696	0.304432	0.449909	1	2561	tags=19%, list=14%, signal=22%
GO_ZYMOGEN_GRANULE	GO_ZYMOGEN_GRANULE		14	-0.441695	-0.441695	0.352941	0.449589	1	2297	tags=36%, list=13%, signal=41%
GO_CHROMATIN_BINDING	GO_CHROMATIN_BINDING		406	-0.441662	-0.441662	0	0.449404	1	2906	tags=30%, list=16%, signal=34%
GO_HEART_VALVE_DEVELOPMENT	GO_HEART_VALVE_DEVELOPMENT		32	-0.44157	-0.44157	0.110687	0.449479	1	1199	tags=19%, list=7%, signal=20%
GO_REGULATION_OF_DENDRITIC_SPINE_MORPHOGENESIS	GO_REGULATION_OF_DENDRITIC_SPINE_MORPHOGENESIS		30	-0.441349	-0.441349	0.114943	0.450096	1	4984	tags=47%, list=27%, signal=64%
GO_FILOPODIUM	GO_FILOPODIUM		87	-0.441321	-0.441321	0	0.449881	1	2638	tags=32%, list=14%, signal=37%
GO_NEPHRON_DEVELOPMENT	GO_NEPHRON_DEVELOPMENT		113	-0.441047	-0.441047	0.00182149	0.450756	1	1282	tags=19%, list=7%, signal=20%
GO_POSITIVE_REGULATION_OF_GLIAL_CELL_DIFFERENTIATION	GO_POSITIVE_REGULATION_OF_GLIAL_CELL_DIFFERENTIATION		32	-0.440909	-0.440909	0.138783	0.451068	1	515	tags=9%, list=3%, signal=10%
GO_NEGATIVE_REGULATION_OF_DNA_REPLICATION	GO_NEGATIVE_REGULATION_OF_DNA_REPLICATION		51	-0.440674	-0.440674	0.0347349	0.451711	1	3443	tags=39%, list=19%, signal=48%
GO_SYNAPTONEMAL_COMPLEX_ORGANIZATION	GO_SYNAPTONEMAL_COMPLEX_ORGANIZATION		20	-0.44065	-0.44065	0.236794	0.451462	1	1554	tags=20%, list=8%, signal=22%
GO_NEGATIVE_REGULATION_OF_AMINE_TRANSPORT	GO_NEGATIVE_REGULATION_OF_AMINE_TRANSPORT		25	-0.440447	-0.440447	0.166983	0.452054	1	5986	tags=56%, list=33%, signal=83%
GO_NEGATIVE_REGULATION_OF_TELOMERE_MAINTENANCE_VIA_TELOMERE_LENGTHENING	GO_NEGATIVE_REGULATION_OF_TELOMERE_MAINTENANCE_VIA_TELOMERE_LENGTHENING		16	-0.440342	-0.440342	0.318618	0.452179	1	3349	tags=44%, list=18%, signal=54%
GO_EMBRYONIC_PATTERN_SPECIFICATION	GO_EMBRYONIC_PATTERN_SPECIFICATION		58	-0.440221	-0.440221	0.025974	0.452364	1	3911	tags=31%, list=21%, signal=39%
GO_REGULATION_OF_LAMELLIPODIUM_ORGANIZATION	GO_REGULATION_OF_LAMELLIPODIUM_ORGANIZATION		37	-0.44001	-0.44001	0.0935114	0.452997	1	2200	tags=24%, list=12%, signal=28%
GO_MYOSIN_HEAVY_CHAIN_BINDING	GO_MYOSIN_HEAVY_CHAIN_BINDING		12	-0.439744	-0.439744	0.395307	0.453852	1	895	tags=17%, list=5%, signal=18%
GO_SODIUM_CHANNEL_REGULATOR_ACTIVITY	GO_SODIUM_CHANNEL_REGULATOR_ACTIVITY		29	-0.439739	-0.439739	0.13	0.453561	1	4329	tags=48%, list=24%, signal=63%
GO_REPLICATIVE_SENESCENCE	GO_REPLICATIVE_SENESCENCE		11	-0.439737	-0.439737	0.455823	0.453245	1	3443	tags=45%, list=19%, signal=56%
GO_EPITHELIAL_CELL_DEVELOPMENT	GO_EPITHELIAL_CELL_DEVELOPMENT		182	-0.439711	-0.439711	0	0.453064	1	1970	tags=20%, list=11%, signal=22%
GO_SIGNAL_TRANSDUCTION_INVOLVED_IN_REGULATION_OF_GENE_EXPRESSION	GO_SIGNAL_TRANSDUCTION_INVOLVED_IN_REGULATION_OF_GENE_EXPRESSION		18	-0.439567	-0.439567	0.26729	0.453382	1	967	tags=17%, list=5%, signal=18%
GO_SIGNAL_TRANSDUCTION_IN_RESPONSE_TO_DNA_DAMAGE	GO_SIGNAL_TRANSDUCTION_IN_RESPONSE_TO_DNA_DAMAGE		89	-0.439496	-0.439496	0.0035524	0.453351	1	1998	tags=25%, list=11%, signal=28%
GO_NEGATIVE_REGULATION_OF_RECEPTOR_BINDING	GO_NEGATIVE_REGULATION_OF_RECEPTOR_BINDING		12	-0.439347	-0.439347	0.440454	0.453643	1	5630	tags=58%, list=31%, signal=84%
GO_TRANSMEMBRANE_RECEPTOR_PROTEIN_KINASE_ACTIVITY	GO_TRANSMEMBRANE_RECEPTOR_PROTEIN_KINASE_ACTIVITY		80	-0.438988	-0.438988	0.0122164	0.454931	1	4052	tags=41%, list=22%, signal=53%
GO_INDOLALKYLAMINE_METABOLIC_PROCESS	GO_INDOLALKYLAMINE_METABOLIC_PROCESS		16	-0.438921	-0.438921	0.324578	0.454896	1	2011	tags=19%, list=11%, signal=21%
GO_PHOSPHATIDATE_PHOSPHATASE_ACTIVITY	GO_PHOSPHATIDATE_PHOSPHATASE_ACTIVITY		9	-0.438917	-0.438917	0.532	0.454593	1	2230	tags=44%, list=12%, signal=51%
GO_REGULATION_OF_MONONUCLEAR_CELL_MIGRATION	GO_REGULATION_OF_MONONUCLEAR_CELL_MIGRATION		16	-0.438378	-0.438378	0.335283	0.456702	1	1061	tags=19%, list=6%, signal=20%
GO_PHOSPHATIDIC_ACID_METABOLIC_PROCESS	GO_PHOSPHATIDIC_ACID_METABOLIC_PROCESS		31	-0.438256	-0.438256	0.122711	0.456902	1	4737	tags=48%, list=26%, signal=65%
GO_REGULATION_OF_CILIUM_MOVEMENT	GO_REGULATION_OF_CILIUM_MOVEMENT		12	-0.438201	-0.438201	0.430556	0.456823	1	1415	tags=17%, list=8%, signal=18%
GO_NEGATIVE_REGULATION_OF_EMBRYONIC_DEVELOPMENT	GO_NEGATIVE_REGULATION_OF_EMBRYONIC_DEVELOPMENT		25	-0.438177	-0.438177	0.162362	0.456583	1	2425	tags=40%, list=13%, signal=46%
GO_POSITIVE_REGULATION_OF_CREB_TRANSCRIPTION_FACTOR_ACTIVITY	GO_POSITIVE_REGULATION_OF_CREB_TRANSCRIPTION_FACTOR_ACTIVITY		14	-0.43817	-0.43817	0.381044	0.456286	1	2746	tags=29%, list=15%, signal=34%
GO_RESPONSE_TO_SALT_STRESS	GO_RESPONSE_TO_SALT_STRESS		19	-0.438147	-0.438147	0.250951	0.456082	1	5941	tags=42%, list=32%, signal=62%
GO_NUCLEAR_EXOSOME_RNASE_COMPLEX_	GO_NUCLEAR_EXOSOME_RNASE_COMPLEX_		14	-0.43814	-0.43814	0.348571	0.455791	1	2717	tags=29%, list=15%, signal=34%
GO_REGULATION_OF_TUMOR_NECROSIS_FACTOR_BIOSYNTHETIC_PROCESS	GO_REGULATION_OF_TUMOR_NECROSIS_FACTOR_BIOSYNTHETIC_PROCESS		17	-0.437878	-0.437878	0.286252	0.45666	1	3090	tags=47%, list=17%, signal=57%
GO_RESPONSE_TO_HISTAMINE	GO_RESPONSE_TO_HISTAMINE		11	-0.437769	-0.437769	0.517172	0.456807	1	2561	tags=36%, list=14%, signal=42%
GO_ESTABLISHMENT_OF_NUCLEUS_LOCALIZATION	GO_ESTABLISHMENT_OF_NUCLEUS_LOCALIZATION		10	-0.437424	-0.437424	0.490946	0.458047	1	2424	tags=40%, list=13%, signal=46%
GO_NEGATIVE_REGULATION_OF_TOLL_LIKE_RECEPTOR_SIGNALING_PATHWAY	GO_NEGATIVE_REGULATION_OF_TOLL_LIKE_RECEPTOR_SIGNALING_PATHWAY		26	-0.437364	-0.437364	0.152727	0.457966	1	1142	tags=19%, list=6%, signal=20%
GO_PROTEIN_HETERODIMERIZATION_ACTIVITY	GO_PROTEIN_HETERODIMERIZATION_ACTIVITY		431	-0.437322	-0.437322	0	0.457823	1	2586	tags=28%, list=14%, signal=31%
GO_NUCLEAR_PERIPHERY	GO_NUCLEAR_PERIPHERY		108	-0.436936	-0.436936	0	0.459234	1	3749	tags=39%, list=20%, signal=49%
GO_NEGATIVE_REGULATION_OF_MYELOID_CELL_DIFFERENTIATION	GO_NEGATIVE_REGULATION_OF_MYELOID_CELL_DIFFERENTIATION		80	-0.436803	-0.436803	0.00364299	0.459507	1	2541	tags=28%, list=14%, signal=32%
GO_POSITIVE_REGULATION_OF_NEURAL_PRECURSOR_CELL_PROLIFERATION	GO_POSITIVE_REGULATION_OF_NEURAL_PRECURSOR_CELL_PROLIFERATION		41	-0.436428	-0.436428	0.0622642	0.460919	1	4400	tags=46%, list=24%, signal=61%
GO_REGULATION_OF_CYTOSKELETON_ORGANIZATION	GO_REGULATION_OF_CYTOSKELETON_ORGANIZATION		473	-0.436369	-0.436369	0	0.460845	1	2620	tags=28%, list=14%, signal=32%
GO_POSITIVE_REGULATION_OF_PROTEIN_AUTOPHOSPHORYLATION	GO_POSITIVE_REGULATION_OF_PROTEIN_AUTOPHOSPHORYLATION		18	-0.436361	-0.436361	0.256262	0.460562	1	1595	tags=22%, list=9%, signal=24%
GO_PEPTIDASE_ACTIVATOR_ACTIVITY	GO_PEPTIDASE_ACTIVATOR_ACTIVITY		34	-0.436271	-0.436271	0.090566	0.460662	1	1592	tags=29%, list=9%, signal=32%
GO_POSITIVE_REGULATION_OF_MONOOXYGENASE_ACTIVITY	GO_POSITIVE_REGULATION_OF_MONOOXYGENASE_ACTIVITY		22	-0.436174	-0.436174	0.249049	0.460756	1	2689	tags=23%, list=15%, signal=27%
GO_POSITIVE_REGULATION_OF_TRANSCRIPTION_INITIATION_FROM_RNA_POLYMERASE_II_PROMOTER	GO_POSITIVE_REGULATION_OF_TRANSCRIPTION_INITIATION_FROM_RNA_POLYMERASE_II_PROMOTER		17	-0.436071	-0.436071	0.314	0.460919	1	3159	tags=35%, list=17%, signal=43%
GO_EMBRYONIC_ORGAN_DEVELOPMENT	GO_EMBRYONIC_ORGAN_DEVELOPMENT		396	-0.436055	-0.436055	0	0.460669	1	1777	tags=20%, list=10%, signal=22%
GO_REGULATION_OF_KERATINOCYTE_PROLIFERATION	GO_REGULATION_OF_KERATINOCYTE_PROLIFERATION		28	-0.435955	-0.435955	0.182857	0.460757	1	3986	tags=32%, list=22%, signal=41%
GO_FLUID_TRANSPORT	GO_FLUID_TRANSPORT		25	-0.435726	-0.435726	0.205426	0.461479	1	2490	tags=24%, list=14%, signal=28%
GO_PERIPHERAL_NERVOUS_SYSTEM_DEVELOPMENT	GO_PERIPHERAL_NERVOUS_SYSTEM_DEVELOPMENT		66	-0.435663	-0.435663	0.026975	0.461435	1	2881	tags=27%, list=16%, signal=32%
GO_REGULATION_OF_MITOTIC_CELL_CYCLE	GO_REGULATION_OF_MITOTIC_CELL_CYCLE		449	-0.435414	-0.435414	0	0.462184	1	2019	tags=23%, list=11%, signal=25%
GO_CYSTEINE_TYPE_ENDOPEPTIDASE_REGULATOR_ACTIVITY_INVOLVED_IN_APOPTOTIC_PROCESS	GO_CYSTEINE_TYPE_ENDOPEPTIDASE_REGULATOR_ACTIVITY_INVOLVED_IN_APOPTOTIC_PROCESS		41	-0.435399	-0.435399	0.0613718	0.461919	1	1592	tags=27%, list=9%, signal=29%
GO_PHOSPHATIDYLSERINE_ACYL_CHAIN_REMODELING	GO_PHOSPHATIDYLSERINE_ACYL_CHAIN_REMODELING		16	-0.435301	-0.435301	0.358071	0.462022	1	4738	tags=56%, list=26%, signal=76%
GO_POSITIVE_REGULATION_OF_TYPE_2_IMMUNE_RESPONSE	GO_POSITIVE_REGULATION_OF_TYPE_2_IMMUNE_RESPONSE		14	-0.435275	-0.435275	0.368015	0.461813	1	5909	tags=57%, list=32%, signal=84%
GO_FOREBRAIN_GENERATION_OF_NEURONS	GO_FOREBRAIN_GENERATION_OF_NEURONS		64	-0.435231	-0.435231	0.0152381	0.461702	1	2567	tags=28%, list=14%, signal=33%
GO_REGULATION_OF_GLIOGENESIS	GO_REGULATION_OF_GLIOGENESIS		89	-0.43521	-0.43521	0.00183486	0.461477	1	3183	tags=27%, list=17%, signal=32%
GO_PYRIMIDINE_CONTAINING_COMPOUND_SALVAGE	GO_PYRIMIDINE_CONTAINING_COMPOUND_SALVAGE		9	-0.43519	-0.43519	0.557836	0.461247	1	930	tags=22%, list=5%, signal=23%
GO_POSITIVE_REGULATION_OF_DNA_BIOSYNTHETIC_PROCESS	GO_POSITIVE_REGULATION_OF_DNA_BIOSYNTHETIC_PROCESS		55	-0.434936	-0.434936	0.0476191	0.462045	1	1484	tags=24%, list=8%, signal=26%
GO_SERTOLI_CELL_DIFFERENTIATION	GO_SERTOLI_CELL_DIFFERENTIATION		18	-0.434809	-0.434809	0.284404	0.462287	1	1456	tags=17%, list=8%, signal=18%
GO_TRANSMEMBRANE_RECEPTOR_PROTEIN_SERINE_THREONINE_KINASE_SIGNALING_PATHWAY	GO_TRANSMEMBRANE_RECEPTOR_PROTEIN_SERINE_THREONINE_KINASE_SIGNALING_PATHWAY		181	-0.434762	-0.434762	0	0.462196	1	2387	tags=25%, list=13%, signal=29%
GO_DETECTION_OF_OTHER_ORGANISM	GO_DETECTION_OF_OTHER_ORGANISM		15	-0.434636	-0.434636	0.329545	0.462414	1	4197	tags=47%, list=23%, signal=61%
GO_APPENDAGE_DEVELOPMENT	GO_APPENDAGE_DEVELOPMENT		166	-0.434497	-0.434497	0	0.462709	1	3431	tags=34%, list=19%, signal=41%
GO_BETA_1_3_GALACTOSYLTRANSFERASE_ACTIVITY	GO_BETA_1_3_GALACTOSYLTRANSFERASE_ACTIVITY		15	-0.434271	-0.434271	0.294845	0.46339	1	681	tags=13%, list=4%, signal=14%
GO_OLIGOPEPTIDE_BINDING	GO_OLIGOPEPTIDE_BINDING		12	-0.434205	-0.434205	0.441558	0.463355	1	1288	tags=17%, list=7%, signal=18%
GO_NEGATIVE_REGULATION_OF_ALPHA_BETA_T_CELL_DIFFERENTIATION	GO_NEGATIVE_REGULATION_OF_ALPHA_BETA_T_CELL_DIFFERENTIATION		15	-0.434108	-0.434108	0.36255	0.463449	1	3038	tags=27%, list=17%, signal=32%
GO_POSITIVE_REGULATION_OF_RECEPTOR_INTERNALIZATION	GO_POSITIVE_REGULATION_OF_RECEPTOR_INTERNALIZATION		23	-0.433963	-0.433963	0.216634	0.463796	1	3828	tags=35%, list=21%, signal=44%
GO_CYTOCHROME_COMPLEX	GO_CYTOCHROME_COMPLEX		20	-0.433937	-0.433937	0.246063	0.463581	1	6491	tags=50%, list=35%, signal=77%
GO_REGULATION_OF_NEUROTRANSMITTER_UPTAKE	GO_REGULATION_OF_NEUROTRANSMITTER_UPTAKE		15	-0.433875	-0.433875	0.377016	0.463548	1	2930	tags=40%, list=16%, signal=48%
GO_NEGATIVE_REGULATION_OF_DNA_BIOSYNTHETIC_PROCESS	GO_NEGATIVE_REGULATION_OF_DNA_BIOSYNTHETIC_PROCESS		28	-0.433829	-0.433829	0.151452	0.463453	1	3349	tags=36%, list=18%, signal=44%
GO_CAMERA_TYPE_EYE_MORPHOGENESIS	GO_CAMERA_TYPE_EYE_MORPHOGENESIS		101	-0.433761	-0.433761	0.00722022	0.463423	1	3216	tags=29%, list=18%, signal=35%
GO_POSITIVE_REGULATION_OF_RELEASE_OF_CYTOCHROME_C_FROM_MITOCHONDRIA	GO_POSITIVE_REGULATION_OF_RELEASE_OF_CYTOCHROME_C_FROM_MITOCHONDRIA		25	-0.433706	-0.433706	0.143396	0.463352	1	1592	tags=24%, list=9%, signal=26%
GO_G_PROTEIN_COUPLED_PURINERGIC_RECEPTOR_SIGNALING_PATHWAY	GO_G_PROTEIN_COUPLED_PURINERGIC_RECEPTOR_SIGNALING_PATHWAY		18	-0.433693	-0.433693	0.299618	0.463096	1	6167	tags=56%, list=34%, signal=84%
GO_MRNA_CLEAVAGE	GO_MRNA_CLEAVAGE		19	-0.433641	-0.433641	0.288073	0.462968	1	1736	tags=21%, list=9%, signal=23%
GO_EMBRYONIC_HEMOPOIESIS	GO_EMBRYONIC_HEMOPOIESIS		20	-0.433242	-0.433242	0.210721	0.464357	1	2746	tags=30%, list=15%, signal=35%
GO_HISTONE_H2A_MONOUBIQUITINATION	GO_HISTONE_H2A_MONOUBIQUITINATION		12	-0.433116	-0.433116	0.431412	0.464561	1	3368	tags=42%, list=18%, signal=51%
GO_PROTEIN_SERINE_THREONINE_KINASE_INHIBITOR_ACTIVITY	GO_PROTEIN_SERINE_THREONINE_KINASE_INHIBITOR_ACTIVITY		30	-0.433097	-0.433097	0.164151	0.464326	1	4798	tags=53%, list=26%, signal=72%
GO_MULTICELLULAR_ORGANISM_METABOLIC_PROCESS	GO_MULTICELLULAR_ORGANISM_METABOLIC_PROCESS		91	-0.432942	-0.432942	0	0.464684	1	3562	tags=36%, list=19%, signal=45%
GO_POSITIVE_REGULATION_OF_ENDOCYTOSIS	GO_POSITIVE_REGULATION_OF_ENDOCYTOSIS		110	-0.432677	-0.432677	0.00181818	0.465516	1	2746	tags=27%, list=15%, signal=32%
GO_TRNA_THREONYLCARBAMOYLADENOSINE_METABOLIC_PROCESS	GO_TRNA_THREONYLCARBAMOYLADENOSINE_METABOLIC_PROCESS		10	-0.432536	-0.432536	0.498062	0.465871	1	1266	tags=20%, list=7%, signal=21%
GO_NEGATIVE_REGULATION_OF_HISTONE_MODIFICATION	GO_NEGATIVE_REGULATION_OF_HISTONE_MODIFICATION		35	-0.432514	-0.432514	0.107394	0.465648	1	1512	tags=23%, list=8%, signal=25%
GO_NEGATIVE_REGULATION_OF_INTERLEUKIN_2_PRODUCTION	GO_NEGATIVE_REGULATION_OF_INTERLEUKIN_2_PRODUCTION		16	-0.432144	-0.432144	0.314019	0.467001	1	1345	tags=19%, list=7%, signal=20%
GO_CELL_DIFFERENTIATION_INVOLVED_IN_KIDNEY_DEVELOPMENT	GO_CELL_DIFFERENTIATION_INVOLVED_IN_KIDNEY_DEVELOPMENT		36	-0.432057	-0.432057	0.10076	0.467081	1	1740	tags=19%, list=10%, signal=21%
GO_MYOBLAST_DIFFERENTIATION	GO_MYOBLAST_DIFFERENTIATION		35	-0.431622	-0.431622	0.138943	0.468668	1	4591	tags=54%, list=25%, signal=72%
GO_NEGATIVE_REGULATION_OF_COAGULATION	GO_NEGATIVE_REGULATION_OF_COAGULATION		48	-0.431596	-0.431596	0.0421245	0.468469	1	3126	tags=29%, list=17%, signal=35%
GO_REGULATION_OF_CATECHOLAMINE_METABOLIC_PROCESS	GO_REGULATION_OF_CATECHOLAMINE_METABOLIC_PROCESS		15	-0.431501	-0.431501	0.381226	0.468589	1	3065	tags=27%, list=17%, signal=32%
GO_POSITIVE_REGULATION_OF_EPITHELIAL_CELL_MIGRATION	GO_POSITIVE_REGULATION_OF_EPITHELIAL_CELL_MIGRATION		98	-0.431417	-0.431417	0.00170358	0.468646	1	2092	tags=26%, list=11%, signal=29%
GO_REGULATION_OF_PSEUDOPODIUM_ASSEMBLY	GO_REGULATION_OF_PSEUDOPODIUM_ASSEMBLY		14	-0.431183	-0.431183	0.412574	0.469347	1	2951	tags=29%, list=16%, signal=34%
GO_NUCLEOTIDE_EXCISION_REPAIR	GO_NUCLEOTIDE_EXCISION_REPAIR		106	-0.431027	-0.431027	0.00512821	0.469747	1	3109	tags=29%, list=17%, signal=35%
GO_NEGATIVE_REGULATION_OF_CYTOKINE_SECRETION	GO_NEGATIVE_REGULATION_OF_CYTOKINE_SECRETION		43	-0.430995	-0.430995	0.0760668	0.469574	1	1178	tags=21%, list=6%, signal=22%
GO_NUCLEOSIDE_PHOSPHATE_BIOSYNTHETIC_PROCESS	GO_NUCLEOSIDE_PHOSPHATE_BIOSYNTHETIC_PROCESS		175	-0.430973	-0.430973	0	0.469356	1	2852	tags=29%, list=16%, signal=34%
GO_POSITIVE_REGULATION_OF_GLUCOSE_IMPORT_IN_RESPONSE_TO_INSULIN_STIMULUS	GO_POSITIVE_REGULATION_OF_GLUCOSE_IMPORT_IN_RESPONSE_TO_INSULIN_STIMULUS		11	-0.430947	-0.430947	0.463687	0.469167	1	5507	tags=55%, list=30%, signal=78%
GO_CEREBELLAR_PURKINJE_CELL_LAYER_MORPHOGENESIS	GO_CEREBELLAR_PURKINJE_CELL_LAYER_MORPHOGENESIS		14	-0.4309	-0.4309	0.379679	0.469054	1	3785	tags=36%, list=21%, signal=45%
GO_DENDRITIC_CELL_CHEMOTAXIS	GO_DENDRITIC_CELL_CHEMOTAXIS		16	-0.430857	-0.430857	0.386233	0.468909	1	1163	tags=19%, list=6%, signal=20%
GO_MODIFICATION_BY_SYMBIONT_OF_HOST_MORPHOLOGY_OR_PHYSIOLOGY	GO_MODIFICATION_BY_SYMBIONT_OF_HOST_MORPHOLOGY_OR_PHYSIOLOGY		43	-0.430829	-0.430829	0.0767754	0.468706	1	2131	tags=23%, list=12%, signal=26%
GO_HIPPO_SIGNALING	GO_HIPPO_SIGNALING		25	-0.430804	-0.430804	0.211191	0.468489	1	1357	tags=24%, list=7%, signal=26%
GO_REGULATION_OF_RHODOPSIN_MEDIATED_SIGNALING_PATHWAY	GO_REGULATION_OF_RHODOPSIN_MEDIATED_SIGNALING_PATHWAY		25	-0.430568	-0.430568	0.204044	0.469257	1	7212	tags=56%, list=39%, signal=92%
GO_REGULATION_OF_EPITHELIAL_CELL_DIFFERENTIATION_INVOLVED_IN_KIDNEY_DEVELOPMENT	GO_REGULATION_OF_EPITHELIAL_CELL_DIFFERENTIATION_INVOLVED_IN_KIDNEY_DEVELOPMENT		15	-0.430414	-0.430414	0.372263	0.469629	1	3183	tags=40%, list=17%, signal=48%
GO_MESODERM_DEVELOPMENT	GO_MESODERM_DEVELOPMENT		116	-0.430181	-0.430181	0.00180505	0.470325	1	3469	tags=33%, list=19%, signal=40%
GO_REGULATION_OF_CHROMATIN_BINDING	GO_REGULATION_OF_CHROMATIN_BINDING		16	-0.429966	-0.429966	0.374502	0.470956	1	1716	tags=31%, list=9%, signal=34%
GO_GAP_JUNCTION	GO_GAP_JUNCTION		29	-0.429911	-0.429911	0.170686	0.470914	1	1499	tags=21%, list=8%, signal=23%
GO_NEGATIVE_REGULATION_OF_PLATELET_ACTIVATION	GO_NEGATIVE_REGULATION_OF_PLATELET_ACTIVATION		17	-0.429747	-0.429747	0.35436	0.471345	1	3126	tags=41%, list=17%, signal=50%
GO_SOMATIC_CELL_DNA_RECOMBINATION	GO_SOMATIC_CELL_DNA_RECOMBINATION		32	-0.429534	-0.429534	0.148776	0.471947	1	3637	tags=28%, list=20%, signal=35%
GO_NEGATIVE_REGULATION_OF_ORGANELLE_ORGANIZATION	GO_NEGATIVE_REGULATION_OF_ORGANELLE_ORGANIZATION		365	-0.429372	-0.429372	0	0.47235	1	3349	tags=32%, list=18%, signal=39%
GO_ADHERENS_JUNCTION_ORGANIZATION	GO_ADHERENS_JUNCTION_ORGANIZATION		67	-0.429356	-0.429356	0.0145455	0.472124	1	3183	tags=27%, list=17%, signal=32%
GO_SUBSTRATE_ADHESION_DEPENDENT_CELL_SPREADING	GO_SUBSTRATE_ADHESION_DEPENDENT_CELL_SPREADING		36	-0.429195	-0.429195	0.0891266	0.472535	1	4045	tags=39%, list=22%, signal=50%
GO_MICROGLIAL_CELL_ACTIVATION	GO_MICROGLIAL_CELL_ACTIVATION		11	-0.42913	-0.42913	0.450098	0.472492	1	3544	tags=27%, list=19%, signal=34%
GO_SKELETAL_MUSCLE_TISSUE_REGENERATION	GO_SKELETAL_MUSCLE_TISSUE_REGENERATION		26	-0.429109	-0.429109	0.175	0.472288	1	4591	tags=50%, list=25%, signal=67%
GO_EMBRYONIC_ORGAN_MORPHOGENESIS	GO_EMBRYONIC_ORGAN_MORPHOGENESIS		271	-0.428909	-0.428909	0	0.472874	1	2015	tags=21%, list=11%, signal=23%
GO_ADENYLYLTRANSFERASE_ACTIVITY	GO_ADENYLYLTRANSFERASE_ACTIVITY		24	-0.428784	-0.428784	0.200743	0.473101	1	1620	tags=25%, list=9%, signal=27%
GO_POSITIVE_REGULATION_OF_TOLL_LIKE_RECEPTOR_SIGNALING_PATHWAY	GO_POSITIVE_REGULATION_OF_TOLL_LIKE_RECEPTOR_SIGNALING_PATHWAY		18	-0.428522	-0.428522	0.315589	0.473975	1	732	tags=28%, list=4%, signal=29%
GO_POSITIVE_REGULATION_OF_CALCIUM_ION_TRANSPORT_INTO_CYTOSOL	GO_POSITIVE_REGULATION_OF_CALCIUM_ION_TRANSPORT_INTO_CYTOSOL		48	-0.428514	-0.428514	0.0648148	0.473696	1	1934	tags=17%, list=11%, signal=19%
GO_GLUCOSE_BINDING	GO_GLUCOSE_BINDING		12	-0.428471	-0.428471	0.438224	0.473563	1	1993	tags=42%, list=11%, signal=47%
GO_REGULATION_OF_NIK_NF_KAPPAB_SIGNALING	GO_REGULATION_OF_NIK_NF_KAPPAB_SIGNALING		39	-0.428416	-0.428416	0.0816327	0.473487	1	1112	tags=21%, list=6%, signal=22%
GO_METHYL_CPG_BINDING	GO_METHYL_CPG_BINDING		20	-0.428376	-0.428376	0.255361	0.473365	1	3511	tags=30%, list=19%, signal=37%
GO_TRANSFORMING_GROWTH_FACTOR_BETA_RECEPTOR_BINDING	GO_TRANSFORMING_GROWTH_FACTOR_BETA_RECEPTOR_BINDING		45	-0.428369	-0.428369	0.0646388	0.473079	1	2219	tags=27%, list=12%, signal=30%
GO_GROWTH_FACTOR_BINDING	GO_GROWTH_FACTOR_BINDING		120	-0.428201	-0.428201	0	0.473495	1	2219	tags=26%, list=12%, signal=29%
GO_DENDRITIC_CELL_DIFFERENTIATION	GO_DENDRITIC_CELL_DIFFERENTIATION		33	-0.428087	-0.428087	0.125926	0.473722	1	1744	tags=24%, list=10%, signal=27%
GO_TUBE_FORMATION	GO_TUBE_FORMATION		127	-0.427909	-0.427909	0	0.474195	1	2746	tags=29%, list=15%, signal=34%
GO_NUCLEASE_ACTIVITY	GO_NUCLEASE_ACTIVITY		176	-0.427888	-0.427888	0	0.47396	1	3568	tags=35%, list=19%, signal=43%
GO_CENTRIOLE	GO_CENTRIOLE		98	-0.427832	-0.427832	0.00728597	0.473908	1	3551	tags=38%, list=19%, signal=47%
GO_REGULATION_OF_EPITHELIAL_CELL_PROLIFERATION	GO_REGULATION_OF_EPITHELIAL_CELL_PROLIFERATION		277	-0.427725	-0.427725	0	0.474063	1	3340	tags=30%, list=18%, signal=36%
GO_POSITIVE_REGULATION_OF_URINE_VOLUME	GO_POSITIVE_REGULATION_OF_URINE_VOLUME		14	-0.427711	-0.427711	0.350202	0.473812	1	2918	tags=29%, list=16%, signal=34%
GO_ALPHA_ACTININ_BINDING	GO_ALPHA_ACTININ_BINDING		21	-0.427587	-0.427587	0.251356	0.474043	1	1456	tags=19%, list=8%, signal=21%
GO_REGULATION_OF_MONOCYTE_DIFFERENTIATION	GO_REGULATION_OF_MONOCYTE_DIFFERENTIATION		14	-0.427461	-0.427461	0.405904	0.474314	1	175	tags=7%, list=1%, signal=7%
GO_POSITIVE_REGULATION_OF_MUSCLE_TISSUE_DEVELOPMENT	GO_POSITIVE_REGULATION_OF_MUSCLE_TISSUE_DEVELOPMENT		53	-0.427329	-0.427329	0.0303605	0.474573	1	4591	tags=42%, list=25%, signal=55%
GO_AXONAL_GROWTH_CONE	GO_AXONAL_GROWTH_CONE		20	-0.427205	-0.427205	0.264762	0.474837	1	2863	tags=30%, list=16%, signal=36%
GO_CELL_DEATH_IN_RESPONSE_TO_OXIDATIVE_STRESS	GO_CELL_DEATH_IN_RESPONSE_TO_OXIDATIVE_STRESS		18	-0.427173	-0.427173	0.293774	0.474674	1	1972	tags=28%, list=11%, signal=31%
GO_3_UTR_MEDIATED_MRNA_STABILIZATION	GO_3_UTR_MEDIATED_MRNA_STABILIZATION		12	-0.427103	-0.427103	0.45283	0.474667	1	2909	tags=42%, list=16%, signal=50%
GO_REGULATION_OF_INTERLEUKIN_1_BETA_PRODUCTION	GO_REGULATION_OF_INTERLEUKIN_1_BETA_PRODUCTION		45	-0.427026	-0.427026	0.0661765	0.474698	1	3276	tags=42%, list=18%, signal=51%
GO_REGULATION_OF_SUPEROXIDE_METABOLIC_PROCESS	GO_REGULATION_OF_SUPEROXIDE_METABOLIC_PROCESS		22	-0.427016	-0.427016	0.273786	0.474436	1	3044	tags=27%, list=17%, signal=33%
GO_TISSUE_REGENERATION	GO_TISSUE_REGENERATION		51	-0.426923	-0.426923	0.0398482	0.474573	1	4629	tags=41%, list=25%, signal=55%
GO_NUCLEAR_MATRIX	GO_NUCLEAR_MATRIX		88	-0.426752	-0.426752	0.00555556	0.474994	1	3007	tags=30%, list=16%, signal=35%
GO_RESPONSE_TO_FUNGICIDE	GO_RESPONSE_TO_FUNGICIDE		11	-0.426345	-0.426345	0.503718	0.476535	1	1991	tags=36%, list=11%, signal=41%
GO_NEGATIVE_REGULATION_OF_KERATINOCYTE_PROLIFERATION	GO_NEGATIVE_REGULATION_OF_KERATINOCYTE_PROLIFERATION		13	-0.426298	-0.426298	0.404215	0.476441	1	979	tags=15%, list=5%, signal=16%
GO_CARDIAC_CELL_DEVELOPMENT	GO_CARDIAC_CELL_DEVELOPMENT		49	-0.426249	-0.426249	0.0675422	0.476343	1	4518	tags=43%, list=25%, signal=57%
GO_SMALL_NUCLEOLAR_RIBONUCLEOPROTEIN_COMPLEX	GO_SMALL_NUCLEOLAR_RIBONUCLEOPROTEIN_COMPLEX		17	-0.426206	-0.426206	0.354651	0.476244	1	1908	tags=24%, list=10%, signal=26%
GO_RENAL_VESICLE_DEVELOPMENT	GO_RENAL_VESICLE_DEVELOPMENT		14	-0.426196	-0.426196	0.431862	0.475972	1	446	tags=14%, list=2%, signal=15%
GO_LUNG_ALVEOLUS_DEVELOPMENT	GO_LUNG_ALVEOLUS_DEVELOPMENT		41	-0.425882	-0.425882	0.0924528	0.477078	1	1887	tags=24%, list=10%, signal=27%
GO_CYCLIC_NUCLEOTIDE_PHOSPHODIESTERASE_ACTIVITY	GO_CYCLIC_NUCLEOTIDE_PHOSPHODIESTERASE_ACTIVITY		25	-0.4258	-0.4258	0.216822	0.477134	1	1078	tags=20%, list=6%, signal=21%
GO_NUCLEOTIDE_PHOSPHORYLATION	GO_NUCLEOTIDE_PHOSPHORYLATION		57	-0.425779	-0.425779	0.0405904	0.476919	1	2960	tags=40%, list=16%, signal=48%
GO_DEVELOPMENTAL_GROWTH	GO_DEVELOPMENTAL_GROWTH		323	-0.425719	-0.425719	0	0.476848	1	3423	tags=31%, list=19%, signal=37%
GO_MORPHOGENESIS_OF_AN_EPITHELIAL_SHEET	GO_MORPHOGENESIS_OF_AN_EPITHELIAL_SHEET		40	-0.425661	-0.425661	0.100885	0.476798	1	3846	tags=38%, list=21%, signal=47%
GO_REGULATION_OF_PHAGOCYTOSIS	GO_REGULATION_OF_PHAGOCYTOSIS		66	-0.425554	-0.425554	0.0218978	0.476936	1	3328	tags=26%, list=18%, signal=31%
GO_MORPHOGENESIS_OF_EMBRYONIC_EPITHELIUM	GO_MORPHOGENESIS_OF_EMBRYONIC_EPITHELIUM		131	-0.425423	-0.425423	0	0.477194	1	2547	tags=27%, list=14%, signal=32%
GO_NEGATIVE_REGULATION_OF_ACTIN_FILAMENT_POLYMERIZATION	GO_NEGATIVE_REGULATION_OF_ACTIN_FILAMENT_POLYMERIZATION		42	-0.42467	-0.42467	0.0887681	0.480242	1	5410	tags=52%, list=30%, signal=74%
GO_EXTRACELLULAR_STRUCTURE_ORGANIZATION	GO_EXTRACELLULAR_STRUCTURE_ORGANIZATION		288	-0.424551	-0.424551	0	0.480454	1	3545	tags=32%, list=19%, signal=39%
GO_FUCOSYLATION	GO_FUCOSYLATION		23	-0.424205	-0.424205	0.241503	0.481747	1	2399	tags=35%, list=13%, signal=40%
GO_REGULATION_OF_NEUROTRANSMITTER_RECEPTOR_ACTIVITY	GO_REGULATION_OF_NEUROTRANSMITTER_RECEPTOR_ACTIVITY		29	-0.424204	-0.424204	0.207407	0.481438	1	2105	tags=24%, list=12%, signal=27%
GO_RESPIRATORY_GASEOUS_EXCHANGE	GO_RESPIRATORY_GASEOUS_EXCHANGE		47	-0.424169	-0.424169	0.0652174	0.481275	1	2961	tags=28%, list=16%, signal=33%
GO_POSITIVE_REGULATION_OF_FATTY_ACID_OXIDATION	GO_POSITIVE_REGULATION_OF_FATTY_ACID_OXIDATION		14	-0.424148	-0.424148	0.416667	0.48105	1	1831	tags=36%, list=10%, signal=40%
GO_PURINE_NTP_DEPENDENT_HELICASE_ACTIVITY	GO_PURINE_NTP_DEPENDENT_HELICASE_ACTIVITY		90	-0.424081	-0.424081	0.00367647	0.481052	1	3540	tags=36%, list=19%, signal=44%
GO_BLOOD_VESSEL_MORPHOGENESIS	GO_BLOOD_VESSEL_MORPHOGENESIS		348	-0.423954	-0.423954	0	0.481301	1	2065	tags=24%, list=11%, signal=26%
GO_CELL_AGGREGATION	GO_CELL_AGGREGATION		19	-0.423806	-0.423806	0.339587	0.481637	1	2908	tags=32%, list=16%, signal=38%
GO_DIACYLGLYCEROL_KINASE_ACTIVITY	GO_DIACYLGLYCEROL_KINASE_ACTIVITY		11	-0.423774	-0.423774	0.479452	0.481437	1	253	tags=9%, list=1%, signal=9%
GO_CELL_SUBSTRATE_JUNCTION	GO_CELL_SUBSTRATE_JUNCTION		368	-0.423726	-0.423726	0	0.481374	1	3190	tags=33%, list=17%, signal=40%
GO_REGULATION_OF_GASTRULATION	GO_REGULATION_OF_GASTRULATION		32	-0.423243	-0.423243	0.158182	0.483293	1	1996	tags=28%, list=11%, signal=32%
GO_NUCLEAR_MEMBRANE_PART	GO_NUCLEAR_MEMBRANE_PART		15	-0.423218	-0.423218	0.352166	0.483093	1	3745	tags=53%, list=20%, signal=67%
GO_VASCULATURE_DEVELOPMENT	GO_VASCULATURE_DEVELOPMENT		449	-0.423171	-0.423171	0	0.483009	1	2065	tags=23%, list=11%, signal=25%
GO_OLIGODENDROCYTE_DIFFERENTIATION	GO_OLIGODENDROCYTE_DIFFERENTIATION		57	-0.422815	-0.422815	0.0432331	0.484244	1	3176	tags=32%, list=17%, signal=38%
HALLMARK_DNA_REPAIR	HALLMARK_DNA_REPAIR		141	-0.422779	-0.422779	0	0.484095	1	2821	tags=28%, list=15%, signal=32%
GO_POSTTRANSCRIPTIONAL_GENE_SILENCING	GO_POSTTRANSCRIPTIONAL_GENE_SILENCING		40	-0.422724	-0.422724	0.101124	0.484047	1	3921	tags=40%, list=21%, signal=51%
GO_NEGATIVE_REGULATION_OF_NEURAL_PRECURSOR_CELL_PROLIFERATION	GO_NEGATIVE_REGULATION_OF_NEURAL_PRECURSOR_CELL_PROLIFERATION		21	-0.422536	-0.422536	0.27758	0.4846	1	1100	tags=14%, list=6%, signal=15%
GO_ISOTYPE_SWITCHING	GO_ISOTYPE_SWITCHING		15	-0.42253	-0.42253	0.399247	0.484321	1	31	tags=7%, list=0%, signal=7%
GO_EPITHELIAL_CELL_DIFFERENTIATION_INVOLVED_IN_PROSTATE_GLAND_DEVELOPMENT	GO_EPITHELIAL_CELL_DIFFERENTIATION_INVOLVED_IN_PROSTATE_GLAND_DEVELOPMENT		10	-0.422472	-0.422472	0.545272	0.484284	1	3911	tags=50%, list=21%, signal=64%
GO_POSITIVE_REGULATION_OF_SODIUM_ION_TRANSMEMBRANE_TRANSPORTER_ACTIVITY	GO_POSITIVE_REGULATION_OF_SODIUM_ION_TRANSMEMBRANE_TRANSPORTER_ACTIVITY		11	-0.422452	-0.422452	0.472381	0.484069	1	2980	tags=45%, list=16%, signal=54%
GO_MITOCHONDRIAL_RNA_PROCESSING	GO_MITOCHONDRIAL_RNA_PROCESSING		12	-0.422175	-0.422175	0.457407	0.485016	1	1266	tags=25%, list=7%, signal=27%
GO_NEGATIVE_REGULATION_OF_MEIOTIC_CELL_CYCLE	GO_NEGATIVE_REGULATION_OF_MEIOTIC_CELL_CYCLE		19	-0.42208	-0.42208	0.337786	0.485097	1	3117	tags=32%, list=17%, signal=38%
GO_CHRONIC_INFLAMMATORY_RESPONSE	GO_CHRONIC_INFLAMMATORY_RESPONSE		15	-0.421942	-0.421942	0.396648	0.4854	1	4672	tags=47%, list=26%, signal=63%
GO_EMBRYONIC_SKELETAL_SYSTEM_DEVELOPMENT	GO_EMBRYONIC_SKELETAL_SYSTEM_DEVELOPMENT		117	-0.421888	-0.421888	0.00176056	0.485317	1	2279	tags=25%, list=12%, signal=28%
GO_ADENOHYPOPHYSIS_DEVELOPMENT	GO_ADENOHYPOPHYSIS_DEVELOPMENT		14	-0.421795	-0.421795	0.382178	0.485434	1	4143	tags=36%, list=23%, signal=46%
GO_HAIR_CELL_DIFFERENTIATION	GO_HAIR_CELL_DIFFERENTIATION		33	-0.421544	-0.421544	0.176136	0.486218	1	4972	tags=42%, list=27%, signal=58%
GO_UROGENITAL_SYSTEM_DEVELOPMENT	GO_UROGENITAL_SYSTEM_DEVELOPMENT		292	-0.421529	-0.421529	0	0.485974	1	2062	tags=23%, list=11%, signal=25%
GO_NEGATIVE_REGULATION_OF_PROTEIN_POLYMERIZATION	GO_NEGATIVE_REGULATION_OF_PROTEIN_POLYMERIZATION		51	-0.421365	-0.421365	0.0573614	0.48641	1	5410	tags=53%, list=30%, signal=75%
GO_SENSORY_ORGAN_MORPHOGENESIS	GO_SENSORY_ORGAN_MORPHOGENESIS		233	-0.421298	-0.421298	0	0.486414	1	2430	tags=21%, list=13%, signal=24%
GO_REGULATION_OF_FATTY_ACID_OXIDATION	GO_REGULATION_OF_FATTY_ACID_OXIDATION		28	-0.421057	-0.421057	0.21161	0.487182	1	4416	tags=50%, list=24%, signal=66%
GO_MYOFIBRIL_ASSEMBLY	GO_MYOFIBRIL_ASSEMBLY		48	-0.420977	-0.420977	0.047081	0.487235	1	3665	tags=35%, list=20%, signal=44%
GO_REGULATION_OF_EXTRACELLULAR_MATRIX_DISASSEMBLY	GO_REGULATION_OF_EXTRACELLULAR_MATRIX_DISASSEMBLY		12	-0.420952	-0.420952	0.476281	0.487044	1	4205	tags=50%, list=23%, signal=65%
GO_IMIDAZOLE_CONTAINING_COMPOUND_METABOLIC_PROCESS	GO_IMIDAZOLE_CONTAINING_COMPOUND_METABOLIC_PROCESS		11	-0.420678	-0.420678	0.504931	0.487978	1	2247	tags=27%, list=12%, signal=31%
GO_POSITIVE_REGULATION_OF_PROTEIN_ACETYLATION	GO_POSITIVE_REGULATION_OF_PROTEIN_ACETYLATION		34	-0.420649	-0.420649	0.166969	0.487798	1	2199	tags=29%, list=12%, signal=33%
GO_LENS_FIBER_CELL_DIFFERENTIATION	GO_LENS_FIBER_CELL_DIFFERENTIATION		25	-0.420243	-0.420243	0.220039	0.489293	1	3954	tags=40%, list=22%, signal=51%
GO_REGULATION_OF_CELLULAR_RESPONSE_TO_GROWTH_FACTOR_STIMULUS	GO_REGULATION_OF_CELLULAR_RESPONSE_TO_GROWTH_FACTOR_STIMULUS		228	-0.420085	-0.420085	0	0.489678	1	3521	tags=34%, list=19%, signal=41%
GO_POSITIVE_REGULATION_OF_VASCULAR_ENDOTHELIAL_GROWTH_FACTOR_RECEPTOR_SIGNALING_PATHWAY	GO_POSITIVE_REGULATION_OF_VASCULAR_ENDOTHELIAL_GROWTH_FACTOR_RECEPTOR_SIGNALING_PATHWAY		16	-0.419915	-0.419915	0.354286	0.490138	1	2746	tags=31%, list=15%, signal=37%
GO_REGULATION_OF_LIPID_KINASE_ACTIVITY	GO_REGULATION_OF_LIPID_KINASE_ACTIVITY		46	-0.419839	-0.419839	0.0701754	0.490168	1	2711	tags=33%, list=15%, signal=38%
GO_MICROTUBULE_ASSOCIATED_COMPLEX	GO_MICROTUBULE_ASSOCIATED_COMPLEX		137	-0.419665	-0.419665	0	0.490647	1	919	tags=15%, list=5%, signal=15%
GO_CYTOPLASMIC_EXOSOME_RNASE_COMPLEX_	GO_CYTOPLASMIC_EXOSOME_RNASE_COMPLEX_		14	-0.419315	-0.419315	0.432122	0.491865	1	1130	tags=21%, list=6%, signal=23%
GO_REGULATION_OF_NITRIC_OXIDE_SYNTHASE_ACTIVITY	GO_REGULATION_OF_NITRIC_OXIDE_SYNTHASE_ACTIVITY		43	-0.419103	-0.419103	0.0935252	0.492526	1	2599	tags=28%, list=14%, signal=32%
GO_CHD_TYPE_COMPLEX	GO_CHD_TYPE_COMPLEX		16	-0.419069	-0.419069	0.370155	0.492371	1	5605	tags=56%, list=31%, signal=81%
GO_POSITIVE_REGULATION_OF_ATPASE_ACTIVITY	GO_POSITIVE_REGULATION_OF_ATPASE_ACTIVITY		40	-0.419022	-0.419022	0.101124	0.492287	1	3249	tags=33%, list=18%, signal=39%
GO_AUDITORY_RECEPTOR_CELL_DIFFERENTIATION	GO_AUDITORY_RECEPTOR_CELL_DIFFERENTIATION		26	-0.419015	-0.419015	0.226103	0.492008	1	5347	tags=46%, list=29%, signal=65%
GO_TRANS_GOLGI_NETWORK_TRANSPORT_VESICLE	GO_TRANS_GOLGI_NETWORK_TRANSPORT_VESICLE		27	-0.419004	-0.419004	0.20632	0.491755	1	2292	tags=30%, list=13%, signal=34%
GO_REGULATION_OF_PROTEIN_INSERTION_INTO_MITOCHONDRIAL_MEMBRANE_INVOLVED_IN_APOPTOTIC_SIGNALING_PATHWAY	GO_REGULATION_OF_PROTEIN_INSERTION_INTO_MITOCHONDRIAL_MEMBRANE_INVOLVED_IN_APOPTOTIC_SIGNALING_PATHWAY		27	-0.418857	-0.418857	0.190299	0.492098	1	4020	tags=48%, list=22%, signal=62%
GO_EPITHELIAL_CELL_MATURATION	GO_EPITHELIAL_CELL_MATURATION		15	-0.418795	-0.418795	0.378486	0.492061	1	315	tags=13%, list=2%, signal=14%
GO_NEGATIVE_REGULATION_OF_CHROMATIN_MODIFICATION	GO_NEGATIVE_REGULATION_OF_CHROMATIN_MODIFICATION		44	-0.418597	-0.418597	0.0800781	0.492649	1	1512	tags=20%, list=8%, signal=22%
GO_ASTROCYTE_DIFFERENTIATION	GO_ASTROCYTE_DIFFERENTIATION		38	-0.418368	-0.418368	0.0990291	0.493397	1	2930	tags=26%, list=16%, signal=31%
GO_REGULATION_OF_CELLULAR_RESPIRATION	GO_REGULATION_OF_CELLULAR_RESPIRATION		21	-0.418207	-0.418207	0.290614	0.493841	1	3051	tags=24%, list=17%, signal=29%
GO_STEROID_HORMONE_RECEPTOR_ACTIVITY	GO_STEROID_HORMONE_RECEPTOR_ACTIVITY		57	-0.418076	-0.418076	0.045977	0.494118	1	1852	tags=23%, list=10%, signal=25%
GO_RESPONSE_TO_ISOQUINOLINE_ALKALOID	GO_RESPONSE_TO_ISOQUINOLINE_ALKALOID		28	-0.418058	-0.418058	0.188991	0.493884	1	2561	tags=25%, list=14%, signal=29%
GO_ESTABLISHMENT_OF_MITOCHONDRION_LOCALIZATION	GO_ESTABLISHMENT_OF_MITOCHONDRION_LOCALIZATION		17	-0.417998	-0.417998	0.36965	0.493826	1	2890	tags=29%, list=16%, signal=35%
GO_REGULATION_OF_MYELOID_CELL_DIFFERENTIATION	GO_REGULATION_OF_MYELOID_CELL_DIFFERENTIATION		175	-0.41794	-0.41794	0	0.493795	1	2541	tags=26%, list=14%, signal=30%
GO_POSITIVE_REGULATION_OF_STEM_CELL_DIFFERENTIATION	GO_POSITIVE_REGULATION_OF_STEM_CELL_DIFFERENTIATION		46	-0.417823	-0.417823	0.0796964	0.494049	1	2854	tags=37%, list=16%, signal=44%
GO_GLIAL_CELL_DEVELOPMENT	GO_GLIAL_CELL_DEVELOPMENT		75	-0.417727	-0.417727	0.0317757	0.494177	1	3176	tags=29%, list=17%, signal=35%
GO_PROTEIN_SERINE_THREONINE_TYROSINE_KINASE_ACTIVITY	GO_PROTEIN_SERINE_THREONINE_TYROSINE_KINASE_ACTIVITY		37	-0.417411	-0.417411	0.145794	0.495312	1	1548	tags=27%, list=8%, signal=29%
GO_PHOSPHATIDYLINOSITOL_PHOSPHATE_5_PHOSPHATASE_ACTIVITY	GO_PHOSPHATIDYLINOSITOL_PHOSPHATE_5_PHOSPHATASE_ACTIVITY		13	-0.417376	-0.417376	0.448211	0.495157	1	1681	tags=23%, list=9%, signal=25%
GO_EMBRYO_IMPLANTATION	GO_EMBRYO_IMPLANTATION		36	-0.417369	-0.417369	0.119772	0.494887	1	1404	tags=19%, list=8%, signal=21%
GO_ACETYL_COA_BIOSYNTHETIC_PROCESS	GO_ACETYL_COA_BIOSYNTHETIC_PROCESS		12	-0.41736	-0.41736	0.479554	0.494623	1	3684	tags=42%, list=20%, signal=52%
GO_NEGATIVE_REGULATION_OF_CARDIAC_MUSCLE_TISSUE_DEVELOPMENT	GO_NEGATIVE_REGULATION_OF_CARDIAC_MUSCLE_TISSUE_DEVELOPMENT		17	-0.417184	-0.417184	0.384321	0.495109	1	346	tags=12%, list=2%, signal=12%
GO_REGULATION_OF_NOREPINEPHRINE_SECRETION	GO_REGULATION_OF_NOREPINEPHRINE_SECRETION		17	-0.417067	-0.417067	0.361493	0.495347	1	5941	tags=35%, list=32%, signal=52%
GO_DETECTION_OF_MECHANICAL_STIMULUS_INVOLVED_IN_SENSORY_PERCEPTION_OF_SOUND	GO_DETECTION_OF_MECHANICAL_STIMULUS_INVOLVED_IN_SENSORY_PERCEPTION_OF_SOUND		11	-0.417023	-0.417023	0.539652	0.495251	1	5542	tags=55%, list=30%, signal=78%
GO_PLATELET_DEGRANULATION	GO_PLATELET_DEGRANULATION		97	-0.416956	-0.416956	0.0140598	0.495235	1	4211	tags=33%, list=23%, signal=43%
GO_LEFT_RIGHT_AXIS_SPECIFICATION	GO_LEFT_RIGHT_AXIS_SPECIFICATION		13	-0.41693	-0.41693	0.460938	0.495039	1	901	tags=23%, list=5%, signal=24%
GO_REGULATION_OF_CARDIAC_MUSCLE_CONTRACTION	GO_REGULATION_OF_CARDIAC_MUSCLE_CONTRACTION		61	-0.416844	-0.416844	0.0358423	0.495123	1	1307	tags=18%, list=7%, signal=19%
GO_ADULT_HEART_DEVELOPMENT	GO_ADULT_HEART_DEVELOPMENT		13	-0.416812	-0.416812	0.47448	0.494951	1	1011	tags=15%, list=6%, signal=16%
GO_REGULATION_OF_CYCLIN_DEPENDENT_PROTEIN_KINASE_ACTIVITY	GO_REGULATION_OF_CYCLIN_DEPENDENT_PROTEIN_KINASE_ACTIVITY		92	-0.416593	-0.416593	0.00735294	0.495697	1	1679	tags=22%, list=9%, signal=24%
GO_VITAMIN_BINDING	GO_VITAMIN_BINDING		80	-0.416577	-0.416577	0.00932836	0.495468	1	3489	tags=30%, list=19%, signal=37%
GO_REGULATION_OF_TRANSMEMBRANE_RECEPTOR_PROTEIN_SERINE_THREONINE_KINASE_SIGNALING_PATHWAY	GO_REGULATION_OF_TRANSMEMBRANE_RECEPTOR_PROTEIN_SERINE_THREONINE_KINASE_SIGNALING_PATHWAY		202	-0.416442	-0.416442	0	0.495776	1	2869	tags=32%, list=16%, signal=37%
GO_EXTRACELLULAR_MATRIX_BINDING	GO_EXTRACELLULAR_MATRIX_BINDING		50	-0.416414	-0.416414	0.0519481	0.495582	1	3449	tags=36%, list=19%, signal=44%
GO_CARDIAC_VENTRICLE_DEVELOPMENT	GO_CARDIAC_VENTRICLE_DEVELOPMENT		102	-0.416367	-0.416367	0.00684931	0.495508	1	2884	tags=25%, list=16%, signal=29%
HALLMARK_ESTROGEN_RESPONSE_LATE	HALLMARK_ESTROGEN_RESPONSE_LATE		193	-0.416315	-0.416315	0	0.495433	1	2713	tags=28%, list=15%, signal=33%
GO_SKELETAL_SYSTEM_MORPHOGENESIS	GO_SKELETAL_SYSTEM_MORPHOGENESIS		195	-0.416295	-0.416295	0	0.495201	1	3205	tags=33%, list=18%, signal=39%
GO_POSITIVE_REGULATION_OF_EPITHELIAL_TO_MESENCHYMAL_TRANSITION	GO_POSITIVE_REGULATION_OF_EPITHELIAL_TO_MESENCHYMAL_TRANSITION		32	-0.416182	-0.416182	0.168337	0.495407	1	3183	tags=44%, list=17%, signal=53%
GO_CONVERGENT_EXTENSION	GO_CONVERGENT_EXTENSION		13	-0.41602	-0.41602	0.444874	0.495835	1	1415	tags=31%, list=8%, signal=33%
GO_PURINE_NUCLEOSIDE_BIOSYNTHETIC_PROCESS	GO_PURINE_NUCLEOSIDE_BIOSYNTHETIC_PROCESS		81	-0.415838	-0.415838	0.0125448	0.496349	1	3139	tags=33%, list=17%, signal=40%
GO_RNA_POLYMERASE_II_TRANSCRIPTION_COACTIVATOR_ACTIVITY	GO_RNA_POLYMERASE_II_TRANSCRIPTION_COACTIVATOR_ACTIVITY		35	-0.415728	-0.415728	0.153558	0.496584	1	1763	tags=23%, list=10%, signal=25%
GO_CAMP_RESPONSE_ELEMENT_BINDING	GO_CAMP_RESPONSE_ELEMENT_BINDING		13	-0.415488	-0.415488	0.483755	0.497396	1	1028	tags=15%, list=6%, signal=16%
GO_CELLULAR_RESPONSE_TO_REACTIVE_OXYGEN_SPECIES	GO_CELLULAR_RESPONSE_TO_REACTIVE_OXYGEN_SPECIES		100	-0.415367	-0.415367	0.00184162	0.497649	1	3977	tags=35%, list=22%, signal=44%
GO_PYRIMIDINE_RIBONUCLEOTIDE_METABOLIC_PROCESS	GO_PYRIMIDINE_RIBONUCLEOTIDE_METABOLIC_PROCESS		19	-0.415333	-0.415333	0.32397	0.49749	1	2534	tags=37%, list=14%, signal=43%
GO_UDP_GLYCOSYLTRANSFERASE_ACTIVITY	GO_UDP_GLYCOSYLTRANSFERASE_ACTIVITY		124	-0.415308	-0.415308	0.00168067	0.497298	1	3581	tags=39%, list=20%, signal=48%
GO_NEGATIVE_REGULATION_OF_GLUCONEOGENESIS	GO_NEGATIVE_REGULATION_OF_GLUCONEOGENESIS		11	-0.415186	-0.415186	0.489564	0.497565	1	1993	tags=27%, list=11%, signal=31%
GO_RESPONSE_TO_X_RAY	GO_RESPONSE_TO_X_RAY		28	-0.414836	-0.414836	0.219925	0.49882	1	3340	tags=46%, list=18%, signal=57%
GO_REGULATION_OF_MRNA_3_END_PROCESSING	GO_REGULATION_OF_MRNA_3_END_PROCESSING		25	-0.414816	-0.414816	0.241563	0.49862	1	3502	tags=36%, list=19%, signal=44%
GO_CELLULAR_RESPONSE_TO_ALKALOID	GO_CELLULAR_RESPONSE_TO_ALKALOID		33	-0.414757	-0.414757	0.164794	0.498577	1	1664	tags=18%, list=9%, signal=20%
GO_NUCLEOSIDE_TRIPHOSPHATE_BIOSYNTHETIC_PROCESS	GO_NUCLEOSIDE_TRIPHOSPHATE_BIOSYNTHETIC_PROCESS		56	-0.414651	-0.414651	0.0721063	0.498794	1	3059	tags=29%, list=17%, signal=34%
GO_POSITIVE_REGULATION_OF_SODIUM_ION_TRANSMEMBRANE_TRANSPORT	GO_POSITIVE_REGULATION_OF_SODIUM_ION_TRANSMEMBRANE_TRANSPORT		15	-0.414522	-0.414522	0.383613	0.499059	1	2980	tags=40%, list=16%, signal=48%
GO_REGULATION_OF_SYSTEMIC_ARTERIAL_BLOOD_PRESSURE_BY_CIRCULATORY_RENIN_ANGIOTENSIN	GO_REGULATION_OF_SYSTEMIC_ARTERIAL_BLOOD_PRESSURE_BY_CIRCULATORY_RENIN_ANGIOTENSIN		14	-0.41444	-0.41444	0.441775	0.499124	1	996	tags=14%, list=5%, signal=15%
GO_UBIQUINONE_METABOLIC_PROCESS	GO_UBIQUINONE_METABOLIC_PROCESS		13	-0.41437	-0.41437	0.450281	0.499128	1	1009	tags=15%, list=6%, signal=16%
GO_REGULATION_OF_NEURAL_PRECURSOR_CELL_PROLIFERATION	GO_REGULATION_OF_NEURAL_PRECURSOR_CELL_PROLIFERATION		72	-0.414353	-0.414353	0.0207547	0.498904	1	3828	tags=36%, list=21%, signal=45%
GO_RESPIRATORY_CHAIN_COMPLEX_IV_ASSEMBLY	GO_RESPIRATORY_CHAIN_COMPLEX_IV_ASSEMBLY		17	-0.414034	-0.414034	0.384321	0.499977	1	4845	tags=47%, list=26%, signal=64%
GO_CEREBRAL_CORTEX_RADIALLY_ORIENTED_CELL_MIGRATION	GO_CEREBRAL_CORTEX_RADIALLY_ORIENTED_CELL_MIGRATION		29	-0.414022	-0.414022	0.186667	0.499729	1	3183	tags=34%, list=17%, signal=42%
GO_METANEPHRIC_MESENCHYME_DEVELOPMENT	GO_METANEPHRIC_MESENCHYME_DEVELOPMENT		14	-0.413748	-0.413748	0.431034	0.500696	1	1282	tags=21%, list=7%, signal=23%
GO_SOMATIC_DIVERSIFICATION_OF_IMMUNOGLOBULINS	GO_SOMATIC_DIVERSIFICATION_OF_IMMUNOGLOBULINS		25	-0.413694	-0.413694	0.244037	0.50063	1	3637	tags=28%, list=20%, signal=35%
GO_AXOLEMMA	GO_AXOLEMMA		13	-0.413683	-0.413683	0.476923	0.500372	1	931	tags=15%, list=5%, signal=16%
GO_BETA_CATENIN_DESTRUCTION_COMPLEX_DISASSEMBLY	GO_BETA_CATENIN_DESTRUCTION_COMPLEX_DISASSEMBLY		21	-0.413681	-0.413681	0.298677	0.500072	1	6222	tags=57%, list=34%, signal=86%
GO_DEVELOPMENTAL_GROWTH_INVOLVED_IN_MORPHOGENESIS	GO_DEVELOPMENTAL_GROWTH_INVOLVED_IN_MORPHOGENESIS		100	-0.413344	-0.413344	0.018622	0.501343	1	1641	tags=24%, list=9%, signal=26%
GO_MOTOR_ACTIVITY	GO_MOTOR_ACTIVITY		129	-0.413267	-0.413267	0.00897666	0.501357	1	1376	tags=14%, list=8%, signal=15%
GO_REGULATION_OF_DEFENSE_RESPONSE_TO_VIRUS_BY_VIRUS	GO_REGULATION_OF_DEFENSE_RESPONSE_TO_VIRUS_BY_VIRUS		27	-0.413254	-0.413254	0.201507	0.501115	1	5216	tags=56%, list=29%, signal=78%
GO_GASTRULATION	GO_GASTRULATION		146	-0.412908	-0.412908	0	0.502406	1	3469	tags=34%, list=19%, signal=41%
GO_ORGAN_INDUCTION	GO_ORGAN_INDUCTION		16	-0.412908	-0.412908	0.376218	0.502098	1	3291	tags=31%, list=18%, signal=38%
GO_EXPLORATION_BEHAVIOR	GO_EXPLORATION_BEHAVIOR		24	-0.412887	-0.412887	0.225926	0.50187	1	4024	tags=29%, list=22%, signal=37%
GO_DIGESTIVE_TRACT_MORPHOGENESIS	GO_DIGESTIVE_TRACT_MORPHOGENESIS		48	-0.412775	-0.412775	0.0714286	0.502057	1	3408	tags=35%, list=19%, signal=43%
GO_REGULATION_OF_RHO_PROTEIN_SIGNAL_TRANSDUCTION	GO_REGULATION_OF_RHO_PROTEIN_SIGNAL_TRANSDUCTION		101	-0.412764	-0.412764	0.00736648	0.501812	1	2434	tags=24%, list=13%, signal=27%
GO_RESPONSE_TO_IONIZING_RADIATION	GO_RESPONSE_TO_IONIZING_RADIATION		140	-0.412758	-0.412758	0	0.501535	1	3443	tags=38%, list=19%, signal=46%
GO_ACTIN_FILAMENT_BUNDLE_ORGANIZATION	GO_ACTIN_FILAMENT_BUNDLE_ORGANIZATION		44	-0.412732	-0.412732	0.0922509	0.501343	1	2430	tags=27%, list=13%, signal=31%
GO_ANATOMICAL_STRUCTURE_HOMEOSTASIS	GO_ANATOMICAL_STRUCTURE_HOMEOSTASIS		270	-0.412596	-0.412596	0	0.501686	1	2210	tags=21%, list=12%, signal=24%
GO_SECRETORY_GRANULE_LUMEN	GO_SECRETORY_GRANULE_LUMEN		77	-0.412553	-0.412553	0.0170455	0.501563	1	1173	tags=13%, list=6%, signal=14%
GO_HOMOLOGOUS_CHROMOSOME_SEGREGATION	GO_HOMOLOGOUS_CHROMOSOME_SEGREGATION		41	-0.412533	-0.412533	0.114082	0.501364	1	3349	tags=32%, list=18%, signal=39%
GO_CELLULAR_COMPONENT_DISASSEMBLY_INVOLVED_IN_EXECUTION_PHASE_OF_APOPTOSIS	GO_CELLULAR_COMPONENT_DISASSEMBLY_INVOLVED_IN_EXECUTION_PHASE_OF_APOPTOSIS		43	-0.412224	-0.412224	0.10223	0.502484	1	2131	tags=26%, list=12%, signal=29%
GO_REGULATION_OF_B_CELL_APOPTOTIC_PROCESS	GO_REGULATION_OF_B_CELL_APOPTOTIC_PROCESS		18	-0.412194	-0.412194	0.360687	0.502334	1	258	tags=11%, list=1%, signal=11%
GO_RAN_GTPASE_BINDING	GO_RAN_GTPASE_BINDING		28	-0.412085	-0.412085	0.193015	0.50251	1	4459	tags=43%, list=24%, signal=57%
GO_NEGATIVE_REGULATION_OF_CELL_JUNCTION_ASSEMBLY	GO_NEGATIVE_REGULATION_OF_CELL_JUNCTION_ASSEMBLY		19	-0.411792	-0.411792	0.369912	0.503516	1	3801	tags=37%, list=21%, signal=46%
GO_REGULATION_OF_METANEPHROS_DEVELOPMENT	GO_REGULATION_OF_METANEPHROS_DEVELOPMENT		23	-0.411758	-0.411758	0.271375	0.503387	1	3183	tags=30%, list=17%, signal=37%
GO_CELL_CELL_ADHERENS_JUNCTION	GO_CELL_CELL_ADHERENS_JUNCTION		52	-0.411722	-0.411722	0.078853	0.503246	1	2824	tags=31%, list=15%, signal=36%
GO_PHOTORECEPTOR_OUTER_SEGMENT_MEMBRANE	GO_PHOTORECEPTOR_OUTER_SEGMENT_MEMBRANE		15	-0.411611	-0.411611	0.416016	0.503458	1	5775	tags=47%, list=32%, signal=68%
GO_RESPONSE_TO_CAFFEINE	GO_RESPONSE_TO_CAFFEINE		18	-0.411044	-0.411044	0.378378	0.505832	1	1664	tags=22%, list=9%, signal=24%
GO_ODONTOGENESIS_OF_DENTIN_CONTAINING_TOOTH	GO_ODONTOGENESIS_OF_DENTIN_CONTAINING_TOOTH		73	-0.410967	-0.410967	0.0275387	0.50587	1	4841	tags=38%, list=26%, signal=52%
GO_CYTOKINE_METABOLIC_PROCESS	GO_CYTOKINE_METABOLIC_PROCESS		17	-0.410772	-0.410772	0.43513	0.506469	1	3636	tags=53%, list=20%, signal=66%
GO_RESPONSE_TO_VITAMIN	GO_RESPONSE_TO_VITAMIN		94	-0.410736	-0.410736	0.00714286	0.506345	1	1785	tags=21%, list=10%, signal=23%
GO_PRESPLICEOSOME	GO_PRESPLICEOSOME		19	-0.410726	-0.410726	0.367273	0.506077	1	3848	tags=42%, list=21%, signal=53%
GO_POSITIVE_REGULATION_OF_REPRODUCTIVE_PROCESS	GO_POSITIVE_REGULATION_OF_REPRODUCTIVE_PROCESS		52	-0.410693	-0.410693	0.0733083	0.505923	1	373	tags=12%, list=2%, signal=12%
GO_REGULATION_OF_ACTIN_CYTOSKELETON_REORGANIZATION	GO_REGULATION_OF_ACTIN_CYTOSKELETON_REORGANIZATION		31	-0.410665	-0.410665	0.169492	0.505751	1	2569	tags=32%, list=14%, signal=37%
GO_INNERVATION	GO_INNERVATION		23	-0.410664	-0.410664	0.277264	0.505449	1	1190	tags=13%, list=7%, signal=14%
GO_ANCHORING_JUNCTION	GO_ANCHORING_JUNCTION		460	-0.410345	-0.410345	0	0.506564	1	3001	tags=30%, list=16%, signal=35%
GO_ASYMMETRIC_CELL_DIVISION	GO_ASYMMETRIC_CELL_DIVISION		12	-0.410339	-0.410339	0.520958	0.50629	1	1040	tags=17%, list=6%, signal=18%
GO_TOR_COMPLEX	GO_TOR_COMPLEX		11	-0.410337	-0.410337	0.53229	0.505993	1	298	tags=9%, list=2%, signal=9%
GO_LEFT_RIGHT_PATTERN_FORMATION	GO_LEFT_RIGHT_PATTERN_FORMATION		21	-0.410188	-0.410188	0.292636	0.506385	1	2394	tags=29%, list=13%, signal=33%
GO_TISSUE_REMODELING	GO_TISSUE_REMODELING		85	-0.410088	-0.410088	0.0214669	0.506569	1	1934	tags=24%, list=11%, signal=26%
GO_NEGATIVE_REGULATION_OF_MULTICELLULAR_ORGANISM_GROWTH	GO_NEGATIVE_REGULATION_OF_MULTICELLULAR_ORGANISM_GROWTH		11	-0.410081	-0.410081	0.513208	0.506297	1	715	tags=18%, list=4%, signal=19%
GO_POSITIVE_REGULATION_OF_VACUOLAR_TRANSPORT	GO_POSITIVE_REGULATION_OF_VACUOLAR_TRANSPORT		13	-0.41005	-0.41005	0.438931	0.506137	1	2558	tags=38%, list=14%, signal=45%
GO_REGULATION_OF_VASCULAR_ENDOTHELIAL_GROWTH_FACTOR_RECEPTOR_SIGNALING_PATHWAY	GO_REGULATION_OF_VASCULAR_ENDOTHELIAL_GROWTH_FACTOR_RECEPTOR_SIGNALING_PATHWAY		27	-0.409866	-0.409866	0.255172	0.506693	1	3167	tags=26%, list=17%, signal=31%
GO_REGULATION_OF_DEFENSE_RESPONSE_TO_VIRUS	GO_REGULATION_OF_DEFENSE_RESPONSE_TO_VIRUS		181	-0.40986	-0.40986	0	0.506425	1	4074	tags=36%, list=22%, signal=46%
GO_NUCLEAR_TRANSCRIBED_MRNA_CATABOLIC_PROCESS_EXONUCLEOLYTIC	GO_NUCLEAR_TRANSCRIBED_MRNA_CATABOLIC_PROCESS_EXONUCLEOLYTIC		30	-0.40984	-0.40984	0.17341	0.506223	1	3047	tags=33%, list=17%, signal=40%
GO_NEGATIVE_REGULATION_OF_DNA_RECOMBINATION	GO_NEGATIVE_REGULATION_OF_DNA_RECOMBINATION		15	-0.409557	-0.409557	0.435272	0.507189	1	1574	tags=20%, list=9%, signal=22%
GO_ANCHORED_COMPONENT_OF_EXTERNAL_SIDE_OF_PLASMA_MEMBRANE	GO_ANCHORED_COMPONENT_OF_EXTERNAL_SIDE_OF_PLASMA_MEMBRANE		19	-0.409533	-0.409533	0.354839	0.506997	1	1740	tags=21%, list=10%, signal=23%
GO_NEGATIVE_REGULATION_OF_PRODUCTION_OF_MOLECULAR_MEDIATOR_OF_IMMUNE_RESPONSE	GO_NEGATIVE_REGULATION_OF_PRODUCTION_OF_MOLECULAR_MEDIATOR_OF_IMMUNE_RESPONSE		27	-0.409528	-0.409528	0.208577	0.506715	1	3635	tags=33%, list=20%, signal=42%
GO_LEUKOCYTE_HOMEOSTASIS	GO_LEUKOCYTE_HOMEOSTASIS		59	-0.409516	-0.409516	0.0543478	0.506459	1	2063	tags=20%, list=11%, signal=23%
GO_CELL_MIGRATION_INVOLVED_IN_GASTRULATION	GO_CELL_MIGRATION_INVOLVED_IN_GASTRULATION		12	-0.40949	-0.40949	0.490706	0.50627	1	125	tags=8%, list=1%, signal=8%
GO_NEGATIVE_REGULATION_OF_ALPHA_BETA_T_CELL_ACTIVATION	GO_NEGATIVE_REGULATION_OF_ALPHA_BETA_T_CELL_ACTIVATION		23	-0.409488	-0.409488	0.283333	0.505974	1	3038	tags=26%, list=17%, signal=31%
GO_EAR_DEVELOPMENT	GO_EAR_DEVELOPMENT		189	-0.409464	-0.409464	0	0.505768	1	1885	tags=20%, list=10%, signal=22%
GO_HEART_TRABECULA_FORMATION	GO_HEART_TRABECULA_FORMATION		13	-0.409404	-0.409404	0.470476	0.505729	1	1125	tags=23%, list=6%, signal=25%
GO_TUBE_MORPHOGENESIS	GO_TUBE_MORPHOGENESIS		315	-0.409396	-0.409396	0	0.505475	1	2746	tags=27%, list=15%, signal=31%
GO_REGULATION_OF_INTERFERON_GAMMA_BIOSYNTHETIC_PROCESS	GO_REGULATION_OF_INTERFERON_GAMMA_BIOSYNTHETIC_PROCESS		15	-0.409345	-0.409345	0.449275	0.505377	1	2066	tags=27%, list=11%, signal=30%
GO_DNA_REPAIR_COMPLEX	GO_DNA_REPAIR_COMPLEX		37	-0.409314	-0.409314	0.161818	0.505211	1	3376	tags=32%, list=18%, signal=40%
GO_REGULATION_OF_CENTROSOME_DUPLICATION	GO_REGULATION_OF_CENTROSOME_DUPLICATION		32	-0.409157	-0.409157	0.175889	0.505655	1	2092	tags=25%, list=11%, signal=28%
GO_CARDIAC_MYOFIBRIL_ASSEMBLY	GO_CARDIAC_MYOFIBRIL_ASSEMBLY		16	-0.409134	-0.409134	0.394231	0.505444	1	3623	tags=38%, list=20%, signal=47%
GO_NEGATIVE_REGULATION_OF_NEURON_DIFFERENTIATION	GO_NEGATIVE_REGULATION_OF_NEURON_DIFFERENTIATION		186	-0.409118	-0.409118	0	0.505218	1	3865	tags=37%, list=21%, signal=46%
GO_HEART_MORPHOGENESIS	GO_HEART_MORPHOGENESIS		206	-0.409071	-0.409071	0	0.505162	1	2219	tags=22%, list=12%, signal=25%
GO_INTERCELLULAR_BRIDGE	GO_INTERCELLULAR_BRIDGE		43	-0.409059	-0.409059	0.113594	0.504929	1	288	tags=12%, list=2%, signal=12%
GO_CLATHRIN_COAT_OF_COATED_PIT	GO_CLATHRIN_COAT_OF_COATED_PIT		16	-0.408998	-0.408998	0.398467	0.504884	1	5466	tags=56%, list=30%, signal=80%
GO_REGULATION_OF_CYTOKINE_PRODUCTION_INVOLVED_IN_IMMUNE_RESPONSE	GO_REGULATION_OF_CYTOKINE_PRODUCTION_INVOLVED_IN_IMMUNE_RESPONSE		54	-0.408898	-0.408898	0.0672727	0.505031	1	2133	tags=22%, list=12%, signal=25%
GO_NEGATIVE_REGULATION_OF_DNA_METABOLIC_PROCESS	GO_NEGATIVE_REGULATION_OF_DNA_METABOLIC_PROCESS		104	-0.408819	-0.408819	0.00518135	0.505076	1	3467	tags=32%, list=19%, signal=39%
GO_OUTER_MITOCHONDRIAL_MEMBRANE_PROTEIN_COMPLEX	GO_OUTER_MITOCHONDRIAL_MEMBRANE_PROTEIN_COMPLEX		9	-0.408642	-0.408642	0.61079	0.505572	1	6788	tags=67%, list=37%, signal=106%
GO_REGULATION_OF_DEVELOPMENT_HETEROCHRONIC	GO_REGULATION_OF_DEVELOPMENT_HETEROCHRONIC		12	-0.408558	-0.408558	0.52233	0.505659	1	3736	tags=25%, list=20%, signal=31%
GO_REGULATION_OF_TRANSFORMING_GROWTH_FACTOR_BETA_PRODUCTION	GO_REGULATION_OF_TRANSFORMING_GROWTH_FACTOR_BETA_PRODUCTION		24	-0.408532	-0.408532	0.280148	0.505492	1	3544	tags=38%, list=19%, signal=46%
GO_CEREBRAL_CORTEX_CELL_MIGRATION	GO_CEREBRAL_CORTEX_CELL_MIGRATION		42	-0.408436	-0.408436	0.115028	0.505645	1	3183	tags=29%, list=17%, signal=35%
GO_NEGATIVE_REGULATION_OF_AXONOGENESIS	GO_NEGATIVE_REGULATION_OF_AXONOGENESIS		62	-0.408278	-0.408278	0.0402194	0.506096	1	2648	tags=31%, list=14%, signal=36%
GO_CAMP_METABOLIC_PROCESS	GO_CAMP_METABOLIC_PROCESS		33	-0.408271	-0.408271	0.176245	0.505829	1	2574	tags=27%, list=14%, signal=32%
GO_SNORNA_METABOLIC_PROCESS	GO_SNORNA_METABOLIC_PROCESS		9	-0.408236	-0.408236	0.619134	0.505698	1	1515	tags=22%, list=8%, signal=24%
GO_BRANCHING_INVOLVED_IN_URETERIC_BUD_MORPHOGENESIS	GO_BRANCHING_INVOLVED_IN_URETERIC_BUD_MORPHOGENESIS		43	-0.408206	-0.408206	0.108411	0.50555	1	1022	tags=16%, list=6%, signal=17%
GO_POSITIVE_REGULATION_OF_MITOCHONDRIAL_OUTER_MEMBRANE_PERMEABILIZATION_INVOLVED_IN_APOPTOTIC_SIGNALING_PATHWAY	GO_POSITIVE_REGULATION_OF_MITOCHONDRIAL_OUTER_MEMBRANE_PERMEABILIZATION_INVOLVED_IN_APOPTOTIC_SIGNALING_PATHWAY		34	-0.407971	-0.407971	0.167608	0.506336	1	4020	tags=44%, list=22%, signal=56%
GO_MRNA_3_END_PROCESSING	GO_MRNA_3_END_PROCESSING		66	-0.407714	-0.407714	0.0236794	0.507194	1	3502	tags=32%, list=19%, signal=39%
GO_REGULATION_OF_SYNAPSE_ORGANIZATION	GO_REGULATION_OF_SYNAPSE_ORGANIZATION		110	-0.407295	-0.407295	0.00546448	0.508843	1	3207	tags=34%, list=18%, signal=41%
GO__DE_NOVO_POSTTRANSLATIONAL_PROTEIN_FOLDING	GO__DE_NOVO_POSTTRANSLATIONAL_PROTEIN_FOLDING		13	-0.407226	-0.407226	0.481973	0.508869	1	2864	tags=31%, list=16%, signal=36%
GO_PERINUCLEAR_ENDOPLASMIC_RETICULUM	GO_PERINUCLEAR_ENDOPLASMIC_RETICULUM		12	-0.407188	-0.407188	0.496154	0.508765	1	5507	tags=50%, list=30%, signal=71%
GO_INTEGRIN_BINDING	GO_INTEGRIN_BINDING		98	-0.406911	-0.406911	0.010453	0.509755	1	3545	tags=38%, list=19%, signal=47%
GO_INTERFERON_GAMMA_MEDIATED_SIGNALING_PATHWAY	GO_INTERFERON_GAMMA_MEDIATED_SIGNALING_PATHWAY		61	-0.406874	-0.406874	0.0449219	0.509604	1	2116	tags=26%, list=12%, signal=30%
GO_CYCLIN_DEPENDENT_PROTEIN_SERINE_THREONINE_KINASE_INHIBITOR_ACTIVITY	GO_CYCLIN_DEPENDENT_PROTEIN_SERINE_THREONINE_KINASE_INHIBITOR_ACTIVITY		12	-0.406815	-0.406815	0.501969	0.509594	1	3309	tags=33%, list=18%, signal=41%
GO_REGULATION_OF_INTERLEUKIN_5_PRODUCTION	GO_REGULATION_OF_INTERLEUKIN_5_PRODUCTION		19	-0.406804	-0.406804	0.361868	0.509347	1	4773	tags=42%, list=26%, signal=57%
GO_ENTEROENDOCRINE_CELL_DIFFERENTIATION	GO_ENTEROENDOCRINE_CELL_DIFFERENTIATION		19	-0.406785	-0.406785	0.349901	0.509143	1	482	tags=11%, list=3%, signal=11%
GO_SKELETAL_SYSTEM_DEVELOPMENT	GO_SKELETAL_SYSTEM_DEVELOPMENT		437	-0.406775	-0.406775	0	0.50889	1	3205	tags=29%, list=18%, signal=35%
GO_ADRENAL_GLAND_DEVELOPMENT	GO_ADRENAL_GLAND_DEVELOPMENT		23	-0.406629	-0.406629	0.30855	0.509272	1	524	tags=13%, list=3%, signal=13%
GO_REGULATION_OF_FIBROBLAST_MIGRATION	GO_REGULATION_OF_FIBROBLAST_MIGRATION		28	-0.406508	-0.406508	0.195736	0.509523	1	3198	tags=46%, list=17%, signal=56%
GO_TOXIC_SUBSTANCE_BINDING	GO_TOXIC_SUBSTANCE_BINDING		12	-0.40639	-0.40639	0.547619	0.509752	1	3200	tags=25%, list=17%, signal=30%
GO_REGULATION_OF_CHROMOSOME_ORGANIZATION	GO_REGULATION_OF_CHROMOSOME_ORGANIZATION		260	-0.406376	-0.406376	0	0.509511	1	2905	tags=27%, list=16%, signal=32%
GO_RESPONSE_TO_OSMOTIC_STRESS	GO_RESPONSE_TO_OSMOTIC_STRESS		63	-0.406216	-0.406216	0.0540541	0.509964	1	2247	tags=17%, list=12%, signal=20%
GO_CAMP_BIOSYNTHETIC_PROCESS	GO_CAMP_BIOSYNTHETIC_PROCESS		16	-0.406144	-0.406144	0.422179	0.509996	1	2574	tags=31%, list=14%, signal=36%
GO_MICROVILLUS	GO_MICROVILLUS		70	-0.406132	-0.406132	0.0187713	0.509747	1	3490	tags=29%, list=19%, signal=35%
GO_CORTICAL_ACTIN_CYTOSKELETON	GO_CORTICAL_ACTIN_CYTOSKELETON		54	-0.406059	-0.406059	0.0618182	0.509804	1	2912	tags=31%, list=16%, signal=37%
GO_REGULATION_OF_COAGULATION	GO_REGULATION_OF_COAGULATION		88	-0.406023	-0.406023	0.0160142	0.509684	1	3228	tags=30%, list=18%, signal=36%
GO_NEGATIVE_REGULATION_OF_OXIDOREDUCTASE_ACTIVITY	GO_NEGATIVE_REGULATION_OF_OXIDOREDUCTASE_ACTIVITY		25	-0.405925	-0.405925	0.255985	0.509832	1	2327	tags=20%, list=13%, signal=23%
GO_EXECUTION_PHASE_OF_APOPTOSIS	GO_EXECUTION_PHASE_OF_APOPTOSIS		53	-0.405912	-0.405912	0.0792453	0.509592	1	2647	tags=28%, list=14%, signal=33%
GO_PROTEIN_TETRAMERIZATION	GO_PROTEIN_TETRAMERIZATION		125	-0.40571	-0.40571	0.00357782	0.510267	1	4080	tags=40%, list=22%, signal=51%
GO_INTESTINAL_EPITHELIAL_CELL_DEVELOPMENT	GO_INTESTINAL_EPITHELIAL_CELL_DEVELOPMENT		11	-0.405687	-0.405687	0.568138	0.510086	1	1869	tags=18%, list=10%, signal=20%
GO_NEGATIVE_REGULATION_OF_VIRAL_TRANSCRIPTION	GO_NEGATIVE_REGULATION_OF_VIRAL_TRANSCRIPTION		21	-0.405615	-0.405615	0.312268	0.510109	1	1488	tags=19%, list=8%, signal=21%
GO_REGULATION_OF_CYSTEINE_TYPE_ENDOPEPTIDASE_ACTIVITY_INVOLVED_IN_APOPTOTIC_SIGNALING_PATHWAY	GO_REGULATION_OF_CYSTEINE_TYPE_ENDOPEPTIDASE_ACTIVITY_INVOLVED_IN_APOPTOTIC_SIGNALING_PATHWAY		22	-0.405584	-0.405584	0.314917	0.509967	1	2689	tags=32%, list=15%, signal=37%
GO_PHOSPHOLIPASE_C_ACTIVITY	GO_PHOSPHOLIPASE_C_ACTIVITY		29	-0.405574	-0.405574	0.210832	0.509719	1	994	tags=17%, list=5%, signal=18%
GO_REGULATION_OF_PROTEIN_KINASE_C_SIGNALING	GO_REGULATION_OF_PROTEIN_KINASE_C_SIGNALING		14	-0.405563	-0.405563	0.458175	0.509481	1	4354	tags=43%, list=24%, signal=56%
GO_NEGATIVE_REGULATION_OF_LEUKOCYTE_MIGRATION	GO_NEGATIVE_REGULATION_OF_LEUKOCYTE_MIGRATION		29	-0.405534	-0.405534	0.218978	0.509326	1	311	tags=10%, list=2%, signal=11%
GO_TELENCEPHALON_DEVELOPMENT	GO_TELENCEPHALON_DEVELOPMENT		220	-0.405526	-0.405526	0	0.509068	1	2571	tags=27%, list=14%, signal=31%
GO_NEGATIVE_REGULATION_OF_WOUND_HEALING	GO_NEGATIVE_REGULATION_OF_WOUND_HEALING		57	-0.405501	-0.405501	0.0501792	0.508886	1	3126	tags=26%, list=17%, signal=32%
GO_POSITIVE_REGULATION_OF_NUCLEASE_ACTIVITY	GO_POSITIVE_REGULATION_OF_NUCLEASE_ACTIVITY		13	-0.405306	-0.405306	0.493384	0.509507	1	2115	tags=31%, list=12%, signal=35%
GO_PROTEIN_LOCALIZATION_TO_NUCLEUS	GO_PROTEIN_LOCALIZATION_TO_NUCLEUS		144	-0.404983	-0.404983	0	0.510699	1	2149	tags=22%, list=12%, signal=25%
GO_MICROTUBULE_BASED_PROCESS	GO_MICROTUBULE_BASED_PROCESS		498	-0.404974	-0.404974	0	0.510443	1	2214	tags=22%, list=12%, signal=25%
GO_GENITALIA_DEVELOPMENT	GO_GENITALIA_DEVELOPMENT		40	-0.404965	-0.404965	0.137681	0.510178	1	3397	tags=35%, list=19%, signal=43%
GO_PURINE_CONTAINING_COMPOUND_CATABOLIC_PROCESS	GO_PURINE_CONTAINING_COMPOUND_CATABOLIC_PROCESS		49	-0.40482	-0.40482	0.0792254	0.510542	1	3810	tags=35%, list=21%, signal=44%
GO_C_ACYLTRANSFERASE_ACTIVITY	GO_C_ACYLTRANSFERASE_ACTIVITY		14	-0.404419	-0.404419	0.488281	0.512099	1	761	tags=14%, list=4%, signal=15%
GO_POSITIVE_REGULATION_OF_LIPID_STORAGE	GO_POSITIVE_REGULATION_OF_LIPID_STORAGE		19	-0.40438	-0.40438	0.37218	0.511984	1	4230	tags=47%, list=23%, signal=62%
GO_SPINAL_CORD_MOTOR_NEURON_CELL_FATE_SPECIFICATION	GO_SPINAL_CORD_MOTOR_NEURON_CELL_FATE_SPECIFICATION		13	-0.404285	-0.404285	0.501866	0.512123	1	3276	tags=38%, list=18%, signal=47%
GO_REGULATION_OF_EPITHELIAL_CELL_MIGRATION	GO_REGULATION_OF_EPITHELIAL_CELL_MIGRATION		158	-0.404284	-0.404284	0	0.511838	1	2092	tags=22%, list=11%, signal=25%
GO_ADENYLATE_CYCLASE_ACTIVATING_DOPAMINE_RECEPTOR_SIGNALING_PATHWAY	GO_ADENYLATE_CYCLASE_ACTIVATING_DOPAMINE_RECEPTOR_SIGNALING_PATHWAY		10	-0.404226	-0.404226	0.555556	0.511807	1	2811	tags=20%, list=15%, signal=24%
GO_POSITIVE_REGULATION_OF_FIBROBLAST_MIGRATION	GO_POSITIVE_REGULATION_OF_FIBROBLAST_MIGRATION		11	-0.404208	-0.404208	0.559006	0.511593	1	3977	tags=64%, list=22%, signal=81%
GO_CENTRAL_NERVOUS_SYSTEM_NEURON_DEVELOPMENT	GO_CENTRAL_NERVOUS_SYSTEM_NEURON_DEVELOPMENT		68	-0.403761	-0.403761	0.0432432	0.513359	1	2567	tags=35%, list=14%, signal=41%
GO_SYNCYTIUM_FORMATION	GO_SYNCYTIUM_FORMATION		28	-0.403656	-0.403656	0.251908	0.513555	1	1047	tags=14%, list=6%, signal=15%
GO_SNRNA_BINDING	GO_SNRNA_BINDING		33	-0.403607	-0.403607	0.189655	0.5135	1	3848	tags=42%, list=21%, signal=54%
GO_CLATHRIN_COATED_ENDOCYTIC_VESICLE	GO_CLATHRIN_COATED_ENDOCYTIC_VESICLE		59	-0.403606	-0.403606	0.0547703	0.513206	1	4870	tags=41%, list=27%, signal=55%
GO_NEGATIVE_REGULATION_OF_EPITHELIAL_CELL_PROLIFERATION	GO_NEGATIVE_REGULATION_OF_EPITHELIAL_CELL_PROLIFERATION		112	-0.403511	-0.403511	0.00880282	0.513339	1	3309	tags=30%, list=18%, signal=37%
GO_EMBRYONIC_DIGIT_MORPHOGENESIS	GO_EMBRYONIC_DIGIT_MORPHOGENESIS		60	-0.403402	-0.403402	0.0625	0.513554	1	3183	tags=35%, list=17%, signal=42%
GO_ICOSANOID_RECEPTOR_ACTIVITY	GO_ICOSANOID_RECEPTOR_ACTIVITY		13	-0.403241	-0.403241	0.529183	0.514001	1	821	tags=15%, list=4%, signal=16%
GO_CYSTEINE_TYPE_ENDOPEPTIDASE_ACTIVITY_INVOLVED_IN_APOPTOTIC_PROCESS	GO_CYSTEINE_TYPE_ENDOPEPTIDASE_ACTIVITY_INVOLVED_IN_APOPTOTIC_PROCESS		15	-0.403175	-0.403175	0.472381	0.514009	1	2131	tags=33%, list=12%, signal=38%
GO_POSITIVE_REGULATION_OF_ENDOTHELIAL_CELL_MIGRATION	GO_POSITIVE_REGULATION_OF_ENDOTHELIAL_CELL_MIGRATION		63	-0.402881	-0.402881	0.053407	0.515021	1	2345	tags=30%, list=13%, signal=34%
GO_REGULATION_OF_TELOMERE_MAINTENANCE_VIA_TELOMERE_LENGTHENING	GO_REGULATION_OF_TELOMERE_MAINTENANCE_VIA_TELOMERE_LENGTHENING		44	-0.402676	-0.402676	0.130769	0.515668	1	3552	tags=39%, list=19%, signal=48%
GO_HISTONE_ACETYLTRANSFERASE_BINDING	GO_HISTONE_ACETYLTRANSFERASE_BINDING		27	-0.402574	-0.402574	0.279762	0.515896	1	2297	tags=30%, list=13%, signal=34%
GO_ADIPOSE_TISSUE_DEVELOPMENT	GO_ADIPOSE_TISSUE_DEVELOPMENT		32	-0.402451	-0.402451	0.17963	0.516199	1	1621	tags=19%, list=9%, signal=21%
GO_POSITIVE_REGULATION_OF_MULTICELLULAR_ORGANISM_GROWTH	GO_POSITIVE_REGULATION_OF_MULTICELLULAR_ORGANISM_GROWTH		31	-0.402401	-0.402401	0.227523	0.516117	1	2813	tags=23%, list=15%, signal=27%
GO_HEMOGLOBIN_COMPLEX	GO_HEMOGLOBIN_COMPLEX		10	-0.402286	-0.402286	0.585413	0.516348	1	4838	tags=20%, list=26%, signal=27%
GO_NEGATIVE_REGULATION_OF_CALCIUM_ION_TRANSPORT_INTO_CYTOSOL	GO_NEGATIVE_REGULATION_OF_CALCIUM_ION_TRANSPORT_INTO_CYTOSOL		15	-0.402244	-0.402244	0.475634	0.516236	1	3874	tags=27%, list=21%, signal=34%
GO_REGULATION_OF_ENDOTHELIAL_CELL_MIGRATION	GO_REGULATION_OF_ENDOTHELIAL_CELL_MIGRATION		108	-0.402235	-0.402235	0.010989	0.515978	1	2092	tags=24%, list=11%, signal=27%
GO_OMEGA_PEPTIDASE_ACTIVITY	GO_OMEGA_PEPTIDASE_ACTIVITY		17	-0.402126	-0.402126	0.426036	0.516175	1	1196	tags=24%, list=7%, signal=25%
GO_NEURON_MIGRATION	GO_NEURON_MIGRATION		106	-0.401796	-0.401796	0.011194	0.517421	1	3762	tags=33%, list=21%, signal=41%
GO_REGULATION_OF_EPITHELIAL_TO_MESENCHYMAL_TRANSITION	GO_REGULATION_OF_EPITHELIAL_TO_MESENCHYMAL_TRANSITION		63	-0.401721	-0.401721	0.0486891	0.517472	1	3657	tags=38%, list=20%, signal=47%
GO_PEPTIDYL_SERINE_MODIFICATION	GO_PEPTIDYL_SERINE_MODIFICATION		143	-0.401714	-0.401714	0.005386	0.517209	1	2035	tags=22%, list=11%, signal=24%
GO_OSSIFICATION	GO_OSSIFICATION		242	-0.401706	-0.401706	0	0.516956	1	3000	tags=33%, list=16%, signal=39%
GO_REGULATION_OF_WOUND_HEALING	GO_REGULATION_OF_WOUND_HEALING		125	-0.401657	-0.401657	0.0092081	0.51688	1	3344	tags=27%, list=18%, signal=33%
HALLMARK_INTERFERON_ALPHA_RESPONSE	HALLMARK_INTERFERON_ALPHA_RESPONSE		91	-0.401606	-0.401606	0.0126354	0.516816	1	2225	tags=27%, list=12%, signal=31%
GO_LIPOPROTEIN_PARTICLE_RECEPTOR_ACTIVITY	GO_LIPOPROTEIN_PARTICLE_RECEPTOR_ACTIVITY		15	-0.401598	-0.401598	0.467925	0.516567	1	4260	tags=40%, list=23%, signal=52%
GO_APOPTOTIC_PROCESS_INVOLVED_IN_MORPHOGENESIS	GO_APOPTOTIC_PROCESS_INVOLVED_IN_MORPHOGENESIS		15	-0.401585	-0.401585	0.46729	0.516342	1	4992	tags=40%, list=27%, signal=55%
GO_POSITIVE_REGULATION_OF_CELL_ADHESION	GO_POSITIVE_REGULATION_OF_CELL_ADHESION		359	-0.401578	-0.401578	0	0.516078	1	3668	tags=31%, list=20%, signal=39%
GO_MORPHOGENESIS_OF_A_POLARIZED_EPITHELIUM	GO_MORPHOGENESIS_OF_A_POLARIZED_EPITHELIUM		26	-0.401521	-0.401521	0.279707	0.51603	1	805	tags=15%, list=4%, signal=16%
GO_POST_ANAL_TAIL_MORPHOGENESIS	GO_POST_ANAL_TAIL_MORPHOGENESIS		18	-0.401431	-0.401431	0.378531	0.516146	1	963	tags=17%, list=5%, signal=18%
GO_NEGATIVE_REGULATION_OF_PROTEIN_BINDING	GO_NEGATIVE_REGULATION_OF_PROTEIN_BINDING		76	-0.401398	-0.401398	0.0413534	0.516011	1	3301	tags=33%, list=18%, signal=40%
GO_POSITIVE_REGULATION_OF_NEUROTRANSMITTER_SECRETION	GO_POSITIVE_REGULATION_OF_NEUROTRANSMITTER_SECRETION		12	-0.401356	-0.401356	0.555769	0.515932	1	2552	tags=25%, list=14%, signal=29%
GO_HOMOPHILIC_CELL_ADHESION_VIA_PLASMA_MEMBRANE_ADHESION_MOLECULES	GO_HOMOPHILIC_CELL_ADHESION_VIA_PLASMA_MEMBRANE_ADHESION_MOLECULES		113	-0.401213	-0.401213	0.00899281	0.516303	1	2446	tags=23%, list=13%, signal=26%
GO_ORGANELLE_INHERITANCE	GO_ORGANELLE_INHERITANCE		11	-0.401205	-0.401205	0.552727	0.516041	1	414	tags=18%, list=2%, signal=19%
GO_GLAND_DEVELOPMENT	GO_GLAND_DEVELOPMENT		377	-0.401054	-0.401054	0	0.516419	1	3423	tags=29%, list=19%, signal=35%
GO_POSITIVE_REGULATION_OF_INTERLEUKIN_1_BETA_PRODUCTION	GO_POSITIVE_REGULATION_OF_INTERLEUKIN_1_BETA_PRODUCTION		30	-0.401027	-0.401027	0.212066	0.516271	1	2178	tags=37%, list=12%, signal=42%
GO_NAD_METABOLIC_PROCESS	GO_NAD_METABOLIC_PROCESS		54	-0.401008	-0.401008	0.0807339	0.516075	1	3504	tags=37%, list=19%, signal=46%
GO_CEREBELLAR_CORTEX_MORPHOGENESIS	GO_CEREBELLAR_CORTEX_MORPHOGENESIS		29	-0.400886	-0.400886	0.204301	0.516358	1	4780	tags=45%, list=26%, signal=61%
GO_NEUROMUSCULAR_SYNAPTIC_TRANSMISSION	GO_NEUROMUSCULAR_SYNAPTIC_TRANSMISSION		26	-0.400787	-0.400787	0.290514	0.516515	1	1107	tags=12%, list=6%, signal=12%
GO_NUCLEAR_OUTER_MEMBRANE	GO_NUCLEAR_OUTER_MEMBRANE		22	-0.400594	-0.400594	0.318812	0.517104	1	4345	tags=45%, list=24%, signal=60%
GO_ENDORIBONUCLEASE_COMPLEX	GO_ENDORIBONUCLEASE_COMPLEX		20	-0.400483	-0.400483	0.356115	0.517308	1	4132	tags=45%, list=23%, signal=58%
GO_BETA_CATENIN_BINDING	GO_BETA_CATENIN_BINDING		79	-0.400379	-0.400379	0.0234657	0.517511	1	4143	tags=41%, list=23%, signal=52%
GO_POSITIVE_REGULATION_OF_VIRAL_TRANSCRIPTION	GO_POSITIVE_REGULATION_OF_VIRAL_TRANSCRIPTION		35	-0.400249	-0.400249	0.223529	0.517803	1	3159	tags=29%, list=17%, signal=34%
GO_PURINE_CONTAINING_COMPOUND_BIOSYNTHETIC_PROCESS	GO_PURINE_CONTAINING_COMPOUND_BIOSYNTHETIC_PROCESS		129	-0.400164	-0.400164	0.00715563	0.517909	1	3139	tags=31%, list=17%, signal=37%
GO_RESPONSE_TO_FLUID_SHEAR_STRESS	GO_RESPONSE_TO_FLUID_SHEAR_STRESS		33	-0.400075	-0.400075	0.174074	0.518045	1	1780	tags=30%, list=10%, signal=34%
GO_CYTOPLASMIC_MICROTUBULE_ORGANIZATION	GO_CYTOPLASMIC_MICROTUBULE_ORGANIZATION		41	-0.399969	-0.399969	0.13308	0.518247	1	2055	tags=22%, list=11%, signal=25%
GO_HEMATOPOIETIC_PROGENITOR_CELL_DIFFERENTIATION	GO_HEMATOPOIETIC_PROGENITOR_CELL_DIFFERENTIATION		93	-0.399902	-0.399902	0.0190641	0.518285	1	2990	tags=27%, list=16%, signal=32%
GO_LIGASE_REGULATOR_ACTIVITY	GO_LIGASE_REGULATOR_ACTIVITY		14	-0.399451	-0.399451	0.489279	0.520084	1	413	tags=14%, list=2%, signal=15%
GO_MACROLIDE_BINDING	GO_MACROLIDE_BINDING		16	-0.399297	-0.399297	0.457926	0.520504	1	2620	tags=25%, list=14%, signal=29%
GO_EXTRACELLULAR_MATRIX_STRUCTURAL_CONSTITUENT	GO_EXTRACELLULAR_MATRIX_STRUCTURAL_CONSTITUENT		75	-0.399168	-0.399168	0.0372439	0.520809	1	2908	tags=28%, list=16%, signal=33%
GO_NEGATIVE_REGULATION_OF_CYCLIN_DEPENDENT_PROTEIN_KINASE_ACTIVITY	GO_NEGATIVE_REGULATION_OF_CYCLIN_DEPENDENT_PROTEIN_KINASE_ACTIVITY		32	-0.399091	-0.399091	0.248162	0.520886	1	1679	tags=19%, list=9%, signal=21%
GO_POSITIVE_REGULATION_OF_PROTEIN_TYROSINE_KINASE_ACTIVITY	GO_POSITIVE_REGULATION_OF_PROTEIN_TYROSINE_KINASE_ACTIVITY		35	-0.399055	-0.399055	0.217877	0.52076	1	919	tags=11%, list=5%, signal=12%
GO_LAYER_FORMATION_IN_CEREBRAL_CORTEX	GO_LAYER_FORMATION_IN_CEREBRAL_CORTEX		14	-0.398844	-0.398844	0.506446	0.521413	1	3183	tags=36%, list=17%, signal=43%
GO_POSITIVE_REGULATION_OF_PROTEIN_DEPOLYMERIZATION	GO_POSITIVE_REGULATION_OF_PROTEIN_DEPOLYMERIZATION		18	-0.39884	-0.39884	0.423913	0.521139	1	2953	tags=33%, list=16%, signal=40%
GO_LIPOSACCHARIDE_METABOLIC_PROCESS	GO_LIPOSACCHARIDE_METABOLIC_PROCESS		108	-0.398803	-0.398803	0	0.521037	1	3270	tags=31%, list=18%, signal=37%
GO_DNA_TEMPLATED_TRANSCRIPTION_INITIATION	GO_DNA_TEMPLATED_TRANSCRIPTION_INITIATION		188	-0.398731	-0.398731	0	0.521075	1	2997	tags=29%, list=16%, signal=35%
GO_PERIPHERAL_NERVOUS_SYSTEM_AXON_ENSHEATHMENT	GO_PERIPHERAL_NERVOUS_SYSTEM_AXON_ENSHEATHMENT		22	-0.398556	-0.398556	0.309339	0.521631	1	1528	tags=18%, list=8%, signal=20%
GO_MORPHOGENESIS_OF_AN_EPITHELIUM	GO_MORPHOGENESIS_OF_AN_EPITHELIUM		389	-0.398431	-0.398431	0	0.521942	1	3521	tags=31%, list=19%, signal=37%
GO_NEUROMUSCULAR_JUNCTION	GO_NEUROMUSCULAR_JUNCTION		53	-0.398391	-0.398391	0.105263	0.521842	1	3149	tags=32%, list=17%, signal=39%
GO_REGULATION_OF_BIOMINERAL_TISSUE_DEVELOPMENT	GO_REGULATION_OF_BIOMINERAL_TISSUE_DEVELOPMENT		73	-0.398335	-0.398335	0.0241636	0.521795	1	2005	tags=27%, list=11%, signal=31%
GO_NEGATIVE_REGULATION_OF_FAT_CELL_DIFFERENTIATION	GO_NEGATIVE_REGULATION_OF_FAT_CELL_DIFFERENTIATION		41	-0.398243	-0.398243	0.138739	0.521934	1	2552	tags=29%, list=14%, signal=34%
GO_RENAL_TUBULE_DEVELOPMENT	GO_RENAL_TUBULE_DEVELOPMENT		76	-0.398152	-0.398152	0.0424028	0.522064	1	1140	tags=16%, list=6%, signal=17%
GO_REGULATION_OF_INTERLEUKIN_1_SECRETION	GO_REGULATION_OF_INTERLEUKIN_1_SECRETION		31	-0.397958	-0.397958	0.217822	0.522692	1	2178	tags=32%, list=12%, signal=37%
GO_REGULATION_OF_DNA_DAMAGE_CHECKPOINT	GO_REGULATION_OF_DNA_DAMAGE_CHECKPOINT		12	-0.397938	-0.397938	0.553191	0.522491	1	2194	tags=33%, list=12%, signal=38%
GO_REGULATION_OF_ENDOTHELIAL_CELL_APOPTOTIC_PROCESS	GO_REGULATION_OF_ENDOTHELIAL_CELL_APOPTOTIC_PROCESS		42	-0.397795	-0.397795	0.167619	0.522872	1	4354	tags=43%, list=24%, signal=56%
GO_ANGIOGENESIS	GO_ANGIOGENESIS		279	-0.397588	-0.397588	0	0.523587	1	2065	tags=23%, list=11%, signal=25%
GO_HEPATICOBILIARY_SYSTEM_DEVELOPMENT	GO_HEPATICOBILIARY_SYSTEM_DEVELOPMENT		122	-0.397587	-0.397587	0.0084317	0.523298	1	3495	tags=31%, list=19%, signal=38%
GO_CARDIAC_CHAMBER_DEVELOPMENT	GO_CARDIAC_CHAMBER_DEVELOPMENT		139	-0.397537	-0.397537	0.0017452	0.523261	1	1915	tags=19%, list=10%, signal=22%
GO_TRIPARTITE_REGIONAL_SUBDIVISION	GO_TRIPARTITE_REGIONAL_SUBDIVISION		12	-0.397473	-0.397473	0.531955	0.52327	1	125	tags=8%, list=1%, signal=8%
GO_SYNAPSIS	GO_SYNAPSIS		32	-0.397457	-0.397457	0.216514	0.523052	1	2601	tags=22%, list=14%, signal=25%
GO_DOPAMINE_BINDING	GO_DOPAMINE_BINDING		10	-0.397449	-0.397449	0.602041	0.522801	1	2961	tags=30%, list=16%, signal=36%
GO_VESICLE_FUSION_TO_PLASMA_MEMBRANE	GO_VESICLE_FUSION_TO_PLASMA_MEMBRANE		12	-0.397404	-0.397404	0.546169	0.522729	1	895	tags=17%, list=5%, signal=18%
GO_CELLULAR_RESPONSE_TO_ESTROGEN_STIMULUS	GO_CELLULAR_RESPONSE_TO_ESTROGEN_STIMULUS		39	-0.397286	-0.397286	0.161049	0.522999	1	2990	tags=31%, list=16%, signal=37%
GO_4_HYDROXYPROLINE_METABOLIC_PROCESS	GO_4_HYDROXYPROLINE_METABOLIC_PROCESS		12	-0.397195	-0.397195	0.589792	0.523121	1	1125	tags=17%, list=6%, signal=18%
HALLMARK_APICAL_JUNCTION	HALLMARK_APICAL_JUNCTION		194	-0.397177	-0.397177	0.00356506	0.522902	1	3545	tags=32%, list=19%, signal=40%
GO_MICROTUBULE	GO_MICROTUBULE		382	-0.397079	-0.397079	0	0.5231	1	2484	tags=25%, list=14%, signal=28%
GO_RESPONSE_TO_CORTICOSTEROID	GO_RESPONSE_TO_CORTICOSTEROID		168	-0.397072	-0.397072	0	0.52285	1	3353	tags=29%, list=18%, signal=35%
GO_REGULATION_OF_VIRAL_TRANSCRIPTION	GO_REGULATION_OF_VIRAL_TRANSCRIPTION		54	-0.397032	-0.397032	0.0885609	0.522745	1	5093	tags=43%, list=28%, signal=59%
GO_IMMUNOLOGICAL_SYNAPSE	GO_IMMUNOLOGICAL_SYNAPSE		33	-0.396845	-0.396845	0.239564	0.523341	1	2995	tags=24%, list=16%, signal=29%
GO_NEGATIVE_REGULATION_OF_CELL_PROJECTION_ORGANIZATION	GO_NEGATIVE_REGULATION_OF_CELL_PROJECTION_ORGANIZATION		139	-0.39672	-0.39672	0.00183824	0.523626	1	3883	tags=37%, list=21%, signal=46%
GO_ADRENERGIC_RECEPTOR_ACTIVITY	GO_ADRENERGIC_RECEPTOR_ACTIVITY		16	-0.396623	-0.396623	0.458175	0.523792	1	3384	tags=31%, list=18%, signal=38%
GO_GLANDULAR_EPITHELIAL_CELL_DIFFERENTIATION	GO_GLANDULAR_EPITHELIAL_CELL_DIFFERENTIATION		38	-0.396572	-0.396572	0.165441	0.523757	1	3911	tags=32%, list=21%, signal=40%
GO_NEGATIVE_REGULATION_OF_SYSTEMIC_ARTERIAL_BLOOD_PRESSURE	GO_NEGATIVE_REGULATION_OF_SYSTEMIC_ARTERIAL_BLOOD_PRESSURE		13	-0.396502	-0.396502	0.520492	0.523786	1	2961	tags=23%, list=16%, signal=28%
GO_INACTIVATION_OF_MAPK_ACTIVITY	GO_INACTIVATION_OF_MAPK_ACTIVITY		26	-0.396426	-0.396426	0.29078	0.523845	1	2511	tags=27%, list=14%, signal=31%
GO_GROWTH	GO_GROWTH		398	-0.39636	-0.39636	0	0.523866	1	3309	tags=30%, list=18%, signal=36%
GO_MICROTUBULE_ORGANIZING_CENTER_PART	GO_MICROTUBULE_ORGANIZING_CENTER_PART		137	-0.396265	-0.396265	0.00177936	0.524014	1	3582	tags=37%, list=20%, signal=46%
GO_POSITIVE_REGULATION_OF_CALCIUM_ION_TRANSMEMBRANE_TRANSPORT	GO_POSITIVE_REGULATION_OF_CALCIUM_ION_TRANSMEMBRANE_TRANSPORT		53	-0.396237	-0.396237	0.0855513	0.523854	1	1970	tags=19%, list=11%, signal=21%
GO_DERMATAN_SULFATE_METABOLIC_PROCESS	GO_DERMATAN_SULFATE_METABOLIC_PROCESS		13	-0.396075	-0.396075	0.527132	0.52429	1	1193	tags=23%, list=7%, signal=25%
GO_NUCLEAR_EUCHROMATIN	GO_NUCLEAR_EUCHROMATIN		22	-0.395836	-0.395836	0.316081	0.525138	1	3223	tags=45%, list=18%, signal=55%
GO_CAMP_BINDING	GO_CAMP_BINDING		23	-0.395755	-0.395755	0.327651	0.52522	1	2099	tags=22%, list=11%, signal=25%
GO_TUBULIN_BINDING	GO_TUBULIN_BINDING		258	-0.395721	-0.395721	0	0.525081	1	1720	tags=19%, list=9%, signal=21%
GO_POST_EMBRYONIC_ORGAN_DEVELOPMENT	GO_POST_EMBRYONIC_ORGAN_DEVELOPMENT		14	-0.39566	-0.39566	0.463878	0.525063	1	3506	tags=36%, list=19%, signal=44%
GO_RESPONSE_TO_CALCIUM_ION	GO_RESPONSE_TO_CALCIUM_ION		109	-0.395447	-0.395447	0.0179211	0.525777	1	2297	tags=22%, list=13%, signal=25%
GO_REGULATION_OF_RECEPTOR_ACTIVITY	GO_REGULATION_OF_RECEPTOR_ACTIVITY		108	-0.395423	-0.395423	0.0128676	0.525599	1	2105	tags=20%, list=12%, signal=23%
GO_NEGATIVE_REGULATION_OF_HEMOPOIESIS	GO_NEGATIVE_REGULATION_OF_HEMOPOIESIS		124	-0.395404	-0.395404	0.005386	0.52539	1	2541	tags=23%, list=14%, signal=27%
GO_RESPONSE_TO_CAMP	GO_RESPONSE_TO_CAMP		100	-0.395213	-0.395213	0.00707965	0.526039	1	2260	tags=24%, list=12%, signal=27%
GO_DSRNA_FRAGMENTATION	GO_DSRNA_FRAGMENTATION		21	-0.394998	-0.394998	0.361217	0.526726	1	3921	tags=38%, list=21%, signal=48%
GO_DERMATAN_SULFATE_PROTEOGLYCAN_METABOLIC_PROCESS	GO_DERMATAN_SULFATE_PROTEOGLYCAN_METABOLIC_PROCESS		16	-0.39496	-0.39496	0.465116	0.526591	1	3305	tags=44%, list=18%, signal=53%
GO_NUCLEOTIDE_EXCISION_REPAIR_DNA_DAMAGE_RECOGNITION	GO_NUCLEOTIDE_EXCISION_REPAIR_DNA_DAMAGE_RECOGNITION		23	-0.394927	-0.394927	0.353846	0.526464	1	3045	tags=26%, list=17%, signal=31%
GO_AUDITORY_RECEPTOR_CELL_DEVELOPMENT	GO_AUDITORY_RECEPTOR_CELL_DEVELOPMENT		16	-0.394819	-0.394819	0.474187	0.526685	1	4723	tags=38%, list=26%, signal=51%
GO_DOPAMINE_TRANSPORT	GO_DOPAMINE_TRANSPORT		11	-0.394776	-0.394776	0.59542	0.526589	1	6123	tags=64%, list=33%, signal=96%
GO_BLOOD_VESSEL_REMODELING	GO_BLOOD_VESSEL_REMODELING		30	-0.394703	-0.394703	0.239777	0.526611	1	3126	tags=20%, list=17%, signal=24%
GO_POSITIVE_REGULATION_OF_SMOOTH_MUSCLE_CELL_PROLIFERATION	GO_POSITIVE_REGULATION_OF_SMOOTH_MUSCLE_CELL_PROLIFERATION		58	-0.394603	-0.394603	0.0729927	0.526802	1	2741	tags=26%, list=15%, signal=30%
GO_PROTEIN_KINASE_A_REGULATORY_SUBUNIT_BINDING	GO_PROTEIN_KINASE_A_REGULATORY_SUBUNIT_BINDING		16	-0.394529	-0.394529	0.477778	0.52688	1	1351	tags=25%, list=7%, signal=27%
GO_REACTIVE_NITROGEN_SPECIES_METABOLIC_PROCESS	GO_REACTIVE_NITROGEN_SPECIES_METABOLIC_PROCESS		18	-0.3945	-0.3945	0.425047	0.526731	1	3126	tags=39%, list=17%, signal=47%
GO_CELLULAR_RESPONSE_TO_DEXAMETHASONE_STIMULUS	GO_CELLULAR_RESPONSE_TO_DEXAMETHASONE_STIMULUS		26	-0.394457	-0.394457	0.296846	0.52665	1	1758	tags=23%, list=10%, signal=25%
GO_OXALATE_TRANSPORT	GO_OXALATE_TRANSPORT		11	-0.394443	-0.394443	0.571702	0.526419	1	259	tags=9%, list=1%, signal=9%
GO_CYCLIN_DEPENDENT_PROTEIN_KINASE_HOLOENZYME_COMPLEX	GO_CYCLIN_DEPENDENT_PROTEIN_KINASE_HOLOENZYME_COMPLEX		30	-0.394407	-0.394407	0.258126	0.526307	1	3637	tags=37%, list=20%, signal=46%
GO_TRANSCRIPTIONAL_REPRESSOR_COMPLEX	GO_TRANSCRIPTIONAL_REPRESSOR_COMPLEX		71	-0.394345	-0.394345	0.038817	0.52629	1	3157	tags=30%, list=17%, signal=36%
GO_POSITIVE_REGULATION_OF_MRNA_SPLICING_VIA_SPLICEOSOME	GO_POSITIVE_REGULATION_OF_MRNA_SPLICING_VIA_SPLICEOSOME		12	-0.394075	-0.394075	0.542744	0.52727	1	5191	tags=50%, list=28%, signal=70%
GO_NEGATIVE_REGULATION_OF_REACTIVE_OXYGEN_SPECIES_METABOLIC_PROCESS	GO_NEGATIVE_REGULATION_OF_REACTIVE_OXYGEN_SPECIES_METABOLIC_PROCESS		40	-0.393984	-0.393984	0.167293	0.527406	1	2350	tags=25%, list=13%, signal=29%
GO_REGULATION_OF_STEM_CELL_POPULATION_MAINTENANCE	GO_REGULATION_OF_STEM_CELL_POPULATION_MAINTENANCE		16	-0.393855	-0.393855	0.427746	0.527727	1	2497	tags=38%, list=14%, signal=43%
GO_REGULATION_OF_ISOTYPE_SWITCHING	GO_REGULATION_OF_ISOTYPE_SWITCHING		24	-0.393576	-0.393576	0.340659	0.528776	1	5676	tags=50%, list=31%, signal=72%
GO_POSITIVE_REGULATION_OF_SODIUM_ION_TRANSPORT	GO_POSITIVE_REGULATION_OF_SODIUM_ION_TRANSPORT		31	-0.393525	-0.393525	0.253846	0.528729	1	2980	tags=35%, list=16%, signal=42%
GO_NUCLEAR_LOCALIZATION_SEQUENCE_BINDING	GO_NUCLEAR_LOCALIZATION_SEQUENCE_BINDING		20	-0.393489	-0.393489	0.392661	0.528612	1	4459	tags=45%, list=24%, signal=59%
GO_MITOGEN_ACTIVATED_PROTEIN_KINASE_KINASE_KINASE_BINDING	GO_MITOGEN_ACTIVATED_PROTEIN_KINASE_KINASE_KINASE_BINDING		18	-0.393342	-0.393342	0.441288	0.529077	1	3964	tags=33%, list=22%, signal=43%
GO_RESPONSE_TO_AMMONIUM_ION	GO_RESPONSE_TO_AMMONIUM_ION		51	-0.393215	-0.393215	0.0745455	0.529344	1	3549	tags=31%, list=19%, signal=39%
GO_REGULATION_OF_TRANSCRIPTION_REGULATORY_REGION_DNA_BINDING	GO_REGULATION_OF_TRANSCRIPTION_REGULATORY_REGION_DNA_BINDING		36	-0.393046	-0.393046	0.202873	0.52986	1	3354	tags=39%, list=18%, signal=48%
GO_REGULATION_OF_FEEDING_BEHAVIOR	GO_REGULATION_OF_FEEDING_BEHAVIOR		20	-0.393021	-0.393021	0.365169	0.529694	1	2492	tags=20%, list=14%, signal=23%
GO_GROOMING_BEHAVIOR	GO_GROOMING_BEHAVIOR		14	-0.392786	-0.392786	0.481343	0.530525	1	1246	tags=21%, list=7%, signal=23%
GO_CARBONATE_DEHYDRATASE_ACTIVITY	GO_CARBONATE_DEHYDRATASE_ACTIVITY		14	-0.392712	-0.392712	0.473373	0.530581	1	295	tags=14%, list=2%, signal=15%
GO_POSITIVE_REGULATION_OF_INTERFERON_ALPHA_PRODUCTION	GO_POSITIVE_REGULATION_OF_INTERFERON_ALPHA_PRODUCTION		16	-0.39271	-0.39271	0.489403	0.530306	1	1337	tags=25%, list=7%, signal=27%
GO_PROTEIN_MONOUBIQUITINATION	GO_PROTEIN_MONOUBIQUITINATION		50	-0.39271	-0.39271	0.121479	0.530021	1	3084	tags=28%, list=17%, signal=34%
GO_BLOOD_COAGULATION_INTRINSIC_PATHWAY	GO_BLOOD_COAGULATION_INTRINSIC_PATHWAY		17	-0.392678	-0.392678	0.441065	0.529907	1	5375	tags=47%, list=29%, signal=67%
GO_RESPONSE_TO_KETONE	GO_RESPONSE_TO_KETONE		172	-0.392595	-0.392595	0	0.530029	1	3200	tags=28%, list=17%, signal=34%
GO_SARCOMERE_ORGANIZATION	GO_SARCOMERE_ORGANIZATION		27	-0.392297	-0.392297	0.312849	0.531133	1	3623	tags=30%, list=20%, signal=37%
GO_RESPONSE_TO_GROWTH_FACTOR	GO_RESPONSE_TO_GROWTH_FACTOR		452	-0.392217	-0.392217	0	0.531214	1	2099	tags=21%, list=11%, signal=23%
GO_REGULATION_OF_P38MAPK_CASCADE	GO_REGULATION_OF_P38MAPK_CASCADE		24	-0.391975	-0.391975	0.304428	0.532102	1	1322	tags=17%, list=7%, signal=18%
GO_STEM_CELL_PROLIFERATION	GO_STEM_CELL_PROLIFERATION		58	-0.391839	-0.391839	0.0657895	0.532469	1	2777	tags=24%, list=15%, signal=28%
GO_REGULATION_OF_PROTEIN_TARGETING_TO_MEMBRANE	GO_REGULATION_OF_PROTEIN_TARGETING_TO_MEMBRANE		31	-0.391757	-0.391757	0.243295	0.532562	1	3898	tags=32%, list=21%, signal=41%
GO_RESPONSE_TO_MECHANICAL_STIMULUS	GO_RESPONSE_TO_MECHANICAL_STIMULUS		202	-0.39161	-0.39161	0	0.532977	1	1877	tags=23%, list=10%, signal=26%
GO_INSULIN_RECEPTOR_SUBSTRATE_BINDING	GO_INSULIN_RECEPTOR_SUBSTRATE_BINDING		11	-0.39159	-0.39159	0.584314	0.532784	1	6908	tags=64%, list=38%, signal=102%
GO_INTERLEUKIN_1_MEDIATED_SIGNALING_PATHWAY	GO_INTERLEUKIN_1_MEDIATED_SIGNALING_PATHWAY		11	-0.39157	-0.39157	0.583673	0.532593	1	779	tags=18%, list=4%, signal=19%
GO_REGULATION_OF_RECEPTOR_INTERNALIZATION	GO_REGULATION_OF_RECEPTOR_INTERNALIZATION		35	-0.391449	-0.391449	0.195298	0.532911	1	4131	tags=40%, list=23%, signal=52%
GO_REGULATION_OF_MACROPHAGE_ACTIVATION	GO_REGULATION_OF_MACROPHAGE_ACTIVATION		24	-0.391142	-0.391142	0.335227	0.534065	1	4003	tags=38%, list=22%, signal=48%
GO_STEROL_CATABOLIC_PROCESS	GO_STEROL_CATABOLIC_PROCESS		11	-0.391133	-0.391133	0.589641	0.533831	1	1050	tags=18%, list=6%, signal=19%
GO_REGULATION_OF_URINE_VOLUME	GO_REGULATION_OF_URINE_VOLUME		19	-0.3909	-0.3909	0.398095	0.534668	1	2961	tags=26%, list=16%, signal=31%
GO_CELL_CELL_SIGNALING_INVOLVED_IN_CARDIAC_CONDUCTION	GO_CELL_CELL_SIGNALING_INVOLVED_IN_CARDIAC_CONDUCTION		21	-0.390497	-0.390497	0.362454	0.536326	1	2229	tags=24%, list=12%, signal=27%
GO_EUCHROMATIN	GO_EUCHROMATIN		29	-0.390416	-0.390416	0.282443	0.536429	1	3368	tags=41%, list=18%, signal=51%
GO_TRANSCRIPTION_FROM_RNA_POLYMERASE_I_PROMOTER	GO_TRANSCRIPTION_FROM_RNA_POLYMERASE_I_PROMOTER		31	-0.390354	-0.390354	0.24	0.536453	1	2997	tags=32%, list=16%, signal=39%
GO_IMMUNOGLOBULIN_PRODUCTION	GO_IMMUNOGLOBULIN_PRODUCTION		40	-0.390284	-0.390284	0.148855	0.536489	1	2063	tags=20%, list=11%, signal=22%
GO_NEGATIVE_REGULATION_OF_PROTEIN_SERINE_THREONINE_KINASE_ACTIVITY	GO_NEGATIVE_REGULATION_OF_PROTEIN_SERINE_THREONINE_KINASE_ACTIVITY		123	-0.39027	-0.39027	0.0018622	0.536264	1	3438	tags=28%, list=19%, signal=35%
GO_FC_GAMMA_RECEPTOR_SIGNALING_PATHWAY	GO_FC_GAMMA_RECEPTOR_SIGNALING_PATHWAY		72	-0.389949	-0.389949	0.0545455	0.537492	1	2541	tags=19%, list=14%, signal=22%
GO_B_CELL_HOMEOSTASIS	GO_B_CELL_HOMEOSTASIS		20	-0.389911	-0.389911	0.403922	0.537369	1	3846	tags=25%, list=21%, signal=32%
GO_RETINA_DEVELOPMENT_IN_CAMERA_TYPE_EYE	GO_RETINA_DEVELOPMENT_IN_CAMERA_TYPE_EYE		129	-0.389843	-0.389843	0.00727273	0.537396	1	1887	tags=19%, list=10%, signal=21%
GO_NEGATIVE_REGULATION_OF_ORGAN_GROWTH	GO_NEGATIVE_REGULATION_OF_ORGAN_GROWTH		21	-0.389835	-0.389835	0.400372	0.537141	1	346	tags=10%, list=2%, signal=10%
GO_CELL_JUNCTION_ORGANIZATION	GO_CELL_JUNCTION_ORGANIZATION		173	-0.389809	-0.389809	0.0035461	0.536971	1	2105	tags=23%, list=12%, signal=25%
GO_CENTROSOME	GO_CENTROSOME		465	-0.389693	-0.389693	0	0.537225	1	3056	tags=29%, list=17%, signal=33%
GO_REGULATION_OF_TYPE_2_IMMUNE_RESPONSE	GO_REGULATION_OF_TYPE_2_IMMUNE_RESPONSE		26	-0.389522	-0.389522	0.340265	0.537736	1	6062	tags=54%, list=33%, signal=80%
GO_REPRODUCTIVE_SYSTEM_DEVELOPMENT	GO_REPRODUCTIVE_SYSTEM_DEVELOPMENT		396	-0.389428	-0.389428	0	0.537898	1	2684	tags=24%, list=15%, signal=28%
GO_CELL_PROLIFERATION_IN_FOREBRAIN	GO_CELL_PROLIFERATION_IN_FOREBRAIN		27	-0.389096	-0.389096	0.319703	0.539267	1	3911	tags=30%, list=21%, signal=38%
GO_REGULATION_OF_TOLL_LIKE_RECEPTOR_4_SIGNALING_PATHWAY	GO_REGULATION_OF_TOLL_LIKE_RECEPTOR_4_SIGNALING_PATHWAY		17	-0.388803	-0.388803	0.46332	0.540395	1	732	tags=24%, list=4%, signal=24%
GO_IN_UTERO_EMBRYONIC_DEVELOPMENT	GO_IN_UTERO_EMBRYONIC_DEVELOPMENT		299	-0.388543	-0.388543	0	0.541269	1	2334	tags=22%, list=13%, signal=25%
GO_BHLH_TRANSCRIPTION_FACTOR_BINDING	GO_BHLH_TRANSCRIPTION_FACTOR_BINDING		25	-0.388541	-0.388541	0.324376	0.540995	1	3975	tags=40%, list=22%, signal=51%
GO_LOW_DENSITY_LIPOPROTEIN_PARTICLE_RECEPTOR_BINDING	GO_LOW_DENSITY_LIPOPROTEIN_PARTICLE_RECEPTOR_BINDING		16	-0.388468	-0.388468	0.517495	0.541047	1	5791	tags=50%, list=32%, signal=73%
GO_HYPEROSMOTIC_RESPONSE	GO_HYPEROSMOTIC_RESPONSE		20	-0.388395	-0.388395	0.385338	0.541106	1	2247	tags=15%, list=12%, signal=17%
GO_ANTIGEN_PROCESSING_AND_PRESENTATION_OF_ENDOGENOUS_ANTIGEN	GO_ANTIGEN_PROCESSING_AND_PRESENTATION_OF_ENDOGENOUS_ANTIGEN		14	-0.388306	-0.388306	0.51938	0.541243	1	5844	tags=43%, list=32%, signal=63%
GO_POLY_A_BINDING	GO_POLY_A_BINDING		12	-0.388202	-0.388202	0.557411	0.541447	1	4983	tags=42%, list=27%, signal=57%
GO_CELLULAR_RESPONSE_TO_IONIZING_RADIATION	GO_CELLULAR_RESPONSE_TO_IONIZING_RADIATION		50	-0.388117	-0.388117	0.134357	0.541595	1	3603	tags=46%, list=20%, signal=57%
GO_CELLULAR_RESPONSE_TO_GONADOTROPIN_STIMULUS	GO_CELLULAR_RESPONSE_TO_GONADOTROPIN_STIMULUS		13	-0.388034	-0.388034	0.554717	0.541695	1	1216	tags=15%, list=7%, signal=16%
GO_NUCLEAR_INNER_MEMBRANE	GO_NUCLEAR_INNER_MEMBRANE		51	-0.388015	-0.388015	0.142586	0.541493	1	2149	tags=24%, list=12%, signal=27%
GO_PEPTIDYL_ARGININE_MODIFICATION	GO_PEPTIDYL_ARGININE_MODIFICATION		19	-0.388001	-0.388001	0.424242	0.541275	1	3046	tags=32%, list=17%, signal=38%
GO_CYCLIC_NUCLEOTIDE_METABOLIC_PROCESS	GO_CYCLIC_NUCLEOTIDE_METABOLIC_PROCESS		56	-0.387945	-0.387945	0.0962963	0.541246	1	2574	tags=21%, list=14%, signal=25%
GO_REGULATION_OF_PEPTIDYL_THREONINE_PHOSPHORYLATION	GO_REGULATION_OF_PEPTIDYL_THREONINE_PHOSPHORYLATION		34	-0.387925	-0.387925	0.240672	0.54105	1	1398	tags=21%, list=8%, signal=22%
GO_AMELOGENESIS	GO_AMELOGENESIS		19	-0.387705	-0.387705	0.439338	0.541805	1	1212	tags=11%, list=7%, signal=11%
GO_MULTIVESICULAR_BODY	GO_MULTIVESICULAR_BODY		36	-0.387699	-0.387699	0.230916	0.541544	1	1196	tags=14%, list=7%, signal=15%
GO_FOLIC_ACID_CONTAINING_COMPOUND_BIOSYNTHETIC_PROCESS	GO_FOLIC_ACID_CONTAINING_COMPOUND_BIOSYNTHETIC_PROCESS		12	-0.387655	-0.387655	0.582305	0.541458	1	3566	tags=42%, list=19%, signal=52%
GO_REGULATION_OF_EXTENT_OF_CELL_GROWTH	GO_REGULATION_OF_EXTENT_OF_CELL_GROWTH		95	-0.387597	-0.387597	0.0202206	0.541455	1	2884	tags=32%, list=16%, signal=37%
HALLMARK_COAGULATION	HALLMARK_COAGULATION		135	-0.387586	-0.387586	0.00338983	0.541225	1	1970	tags=19%, list=11%, signal=21%
GO_REGULATION_OF_TOLL_LIKE_RECEPTOR_SIGNALING_PATHWAY	GO_REGULATION_OF_TOLL_LIKE_RECEPTOR_SIGNALING_PATHWAY		46	-0.387559	-0.387559	0.155039	0.541071	1	1189	tags=22%, list=6%, signal=23%
GO_SYNAPSE_ASSEMBLY	GO_SYNAPSE_ASSEMBLY		65	-0.387521	-0.387521	0.0558659	0.540965	1	3883	tags=40%, list=21%, signal=51%
GO_POSITIVE_REGULATION_OF_DNA_RECOMBINATION	GO_POSITIVE_REGULATION_OF_DNA_RECOMBINATION		18	-0.387385	-0.387385	0.445076	0.541353	1	5676	tags=61%, list=31%, signal=89%
GO_AUTONOMIC_NERVOUS_SYSTEM_DEVELOPMENT	GO_AUTONOMIC_NERVOUS_SYSTEM_DEVELOPMENT		42	-0.387356	-0.387356	0.171735	0.541197	1	4992	tags=38%, list=27%, signal=52%
GO_NEGATIVE_REGULATION_OF_CELL_DEVELOPMENT	GO_NEGATIVE_REGULATION_OF_CELL_DEVELOPMENT		291	-0.387295	-0.387295	0	0.541212	1	3865	tags=34%, list=21%, signal=42%
GO_MALE_MEIOSIS	GO_MALE_MEIOSIS		37	-0.387141	-0.387141	0.182836	0.541701	1	1938	tags=19%, list=11%, signal=21%
GO_MYOSIN_V_BINDING	GO_MYOSIN_V_BINDING		17	-0.387043	-0.387043	0.458414	0.541852	1	2292	tags=29%, list=13%, signal=34%
GO_REGULATION_OF_MUSCLE_ADAPTATION	GO_REGULATION_OF_MUSCLE_ADAPTATION		57	-0.386938	-0.386938	0.0909091	0.542101	1	1945	tags=21%, list=11%, signal=23%
GO_AMINOGLYCAN_CATABOLIC_PROCESS	GO_AMINOGLYCAN_CATABOLIC_PROCESS		67	-0.386923	-0.386923	0.0785047	0.541897	1	1292	tags=19%, list=7%, signal=21%
GO_NEGATIVE_REGULATION_OF_MUSCLE_CONTRACTION	GO_NEGATIVE_REGULATION_OF_MUSCLE_CONTRACTION		21	-0.386835	-0.386835	0.373383	0.542046	1	336	tags=14%, list=2%, signal=15%
GO_CORTICAL_CYTOSKELETON_ORGANIZATION	GO_CORTICAL_CYTOSKELETON_ORGANIZATION		35	-0.386824	-0.386824	0.243137	0.541821	1	2912	tags=29%, list=16%, signal=34%
GO_CARDIAC_EPITHELIAL_TO_MESENCHYMAL_TRANSITION	GO_CARDIAC_EPITHELIAL_TO_MESENCHYMAL_TRANSITION		23	-0.386692	-0.386692	0.333981	0.542172	1	2219	tags=26%, list=12%, signal=30%
GO_RESPONSE_TO_INACTIVITY	GO_RESPONSE_TO_INACTIVITY		13	-0.386612	-0.386612	0.512868	0.542228	1	4591	tags=54%, list=25%, signal=72%
GO_POSITIVE_REGULATION_OF_CYSTEINE_TYPE_ENDOPEPTIDASE_ACTIVITY_INVOLVED_IN_APOPTOTIC_SIGNALING_PATHWAY	GO_POSITIVE_REGULATION_OF_CYSTEINE_TYPE_ENDOPEPTIDASE_ACTIVITY_INVOLVED_IN_APOPTOTIC_SIGNALING_PATHWAY		17	-0.386462	-0.386462	0.467772	0.542697	1	2131	tags=29%, list=12%, signal=33%
GO_B_CELL_PROLIFERATION	GO_B_CELL_PROLIFERATION		36	-0.386454	-0.386454	0.230337	0.542453	1	608	tags=8%, list=3%, signal=9%
GO_CHONDROCYTE_DEVELOPMENT	GO_CHONDROCYTE_DEVELOPMENT		21	-0.38638	-0.38638	0.4	0.542507	1	2886	tags=48%, list=16%, signal=56%
GO_CHLORIDE_CHANNEL_REGULATOR_ACTIVITY	GO_CHLORIDE_CHANNEL_REGULATOR_ACTIVITY		14	-0.386115	-0.386115	0.539652	0.543445	1	3550	tags=36%, list=19%, signal=44%
GO_CORTICAL_CYTOSKELETON	GO_CORTICAL_CYTOSKELETON		76	-0.386023	-0.386023	0.0358423	0.543583	1	3801	tags=36%, list=21%, signal=45%
GO_POSITIVE_REGULATION_OF_TELOMERE_CAPPING	GO_POSITIVE_REGULATION_OF_TELOMERE_CAPPING		14	-0.38598	-0.38598	0.510319	0.543498	1	1372	tags=14%, list=7%, signal=15%
GO_VENTRICULAR_CARDIAC_MUSCLE_TISSUE_DEVELOPMENT	GO_VENTRICULAR_CARDIAC_MUSCLE_TISSUE_DEVELOPMENT		42	-0.385857	-0.385857	0.179487	0.543803	1	674	tags=10%, list=4%, signal=10%
GO_REGULATION_OF_CELLULAR_RESPONSE_TO_HEAT	GO_REGULATION_OF_CELLULAR_RESPONSE_TO_HEAT		70	-0.385856	-0.385856	0.0519481	0.543525	1	4385	tags=41%, list=24%, signal=54%
GO_REGULATION_OF_DENDRITE_MORPHOGENESIS	GO_REGULATION_OF_DENDRITE_MORPHOGENESIS		73	-0.385707	-0.385707	0.0389171	0.543965	1	3123	tags=27%, list=17%, signal=33%
GO_FRUCTOSE_METABOLIC_PROCESS	GO_FRUCTOSE_METABOLIC_PROCESS		14	-0.385618	-0.385618	0.526605	0.544089	1	1448	tags=21%, list=8%, signal=23%
GO_REGULATION_OF_CELL_SHAPE	GO_REGULATION_OF_CELL_SHAPE		135	-0.385544	-0.385544	0.00541516	0.544144	1	3001	tags=25%, list=16%, signal=30%
GO_NEURAL_TUBE_FORMATION	GO_NEURAL_TUBE_FORMATION		92	-0.38553	-0.38553	0.0328467	0.543934	1	2425	tags=26%, list=13%, signal=30%
GO_RHYTHMIC_PROCESS	GO_RHYTHMIC_PROCESS		284	-0.385346	-0.385346	0	0.54451	1	3222	tags=30%, list=18%, signal=35%
GO_THYROID_HORMONE_METABOLIC_PROCESS	GO_THYROID_HORMONE_METABOLIC_PROCESS		16	-0.385267	-0.385267	0.500956	0.544607	1	1680	tags=19%, list=9%, signal=21%
GO_CELL_MATURATION	GO_CELL_MATURATION		129	-0.385184	-0.385184	0.0121107	0.544721	1	3550	tags=29%, list=19%, signal=36%
GO_NEGATIVE_REGULATION_OF_STRESS_ACTIVATED_PROTEIN_KINASE_SIGNALING_CASCADE	GO_NEGATIVE_REGULATION_OF_STRESS_ACTIVATED_PROTEIN_KINASE_SIGNALING_CASCADE		38	-0.38518	-0.38518	0.246777	0.544456	1	1634	tags=18%, list=9%, signal=20%
GO_U2_TYPE_PRESPLICEOSOME	GO_U2_TYPE_PRESPLICEOSOME		14	-0.3851	-0.3851	0.54409	0.544555	1	3848	tags=43%, list=21%, signal=54%
GO_CELLULAR_RESPONSE_TO_CALCIUM_ION	GO_CELLULAR_RESPONSE_TO_CALCIUM_ION		48	-0.385013	-0.385013	0.132246	0.544681	1	1277	tags=19%, list=7%, signal=20%
GO_POSITIVE_REGULATION_OF_TRANSFORMING_GROWTH_FACTOR_BETA_PRODUCTION	GO_POSITIVE_REGULATION_OF_TRANSFORMING_GROWTH_FACTOR_BETA_PRODUCTION		16	-0.384825	-0.384825	0.516378	0.545279	1	967	tags=19%, list=5%, signal=20%
GO_BEHAVIORAL_RESPONSE_TO_COCAINE	GO_BEHAVIORAL_RESPONSE_TO_COCAINE		12	-0.38481	-0.38481	0.548094	0.545076	1	3523	tags=42%, list=19%, signal=52%
GO_CORPUS_CALLOSUM_DEVELOPMENT	GO_CORPUS_CALLOSUM_DEVELOPMENT		11	-0.38474	-0.38474	0.605214	0.545113	1	3963	tags=45%, list=22%, signal=58%
GO_RNA_3_END_PROCESSING	GO_RNA_3_END_PROCESSING		88	-0.384705	-0.384705	0.0345455	0.544995	1	3502	tags=31%, list=19%, signal=38%
GO_POSITIVE_REGULATION_OF_CALCIUM_ION_TRANSPORT	GO_POSITIVE_REGULATION_OF_CALCIUM_ION_TRANSPORT		99	-0.384699	-0.384699	0.0127737	0.544745	1	3354	tags=26%, list=18%, signal=32%
GO_ERK1_AND_ERK2_CASCADE	GO_ERK1_AND_ERK2_CASCADE		22	-0.384643	-0.384643	0.407547	0.544743	1	2605	tags=14%, list=14%, signal=16%
GO_ASTROCYTE_DEVELOPMENT	GO_ASTROCYTE_DEVELOPMENT		19	-0.384598	-0.384598	0.415686	0.544668	1	5482	tags=58%, list=30%, signal=83%
GO_GLYCOLIPID_BINDING	GO_GLYCOLIPID_BINDING		20	-0.384393	-0.384393	0.429872	0.54536	1	4424	tags=40%, list=24%, signal=53%
GO_INOSITOL_TETRAKISPHOSPHATE_PHOSPHATASE_ACTIVITY	GO_INOSITOL_TETRAKISPHOSPHATE_PHOSPHATASE_ACTIVITY		11	-0.384347	-0.384347	0.608856	0.545291	1	2393	tags=27%, list=13%, signal=31%
GO_INNER_EAR_RECEPTOR_CELL_DEVELOPMENT	GO_INNER_EAR_RECEPTOR_CELL_DEVELOPMENT		33	-0.384299	-0.384299	0.263636	0.545228	1	1738	tags=15%, list=9%, signal=17%
GO_NEGATIVE_REGULATION_OF_DNA_BINDING	GO_NEGATIVE_REGULATION_OF_DNA_BINDING		44	-0.384217	-0.384217	0.153119	0.545356	1	1372	tags=18%, list=7%, signal=20%
GO_NEURON_SPINE	GO_NEURON_SPINE		117	-0.384097	-0.384097	0.00711744	0.545623	1	3425	tags=32%, list=19%, signal=39%
GO_RESPONSE_TO_ORGANOPHOSPHORUS	GO_RESPONSE_TO_ORGANOPHOSPHORUS		132	-0.38392	-0.38392	0.00711744	0.546167	1	2099	tags=23%, list=11%, signal=25%
GO_POSITIVE_REGULATION_OF_MYELOID_CELL_DIFFERENTIATION	GO_POSITIVE_REGULATION_OF_MYELOID_CELL_DIFFERENTIATION		79	-0.383767	-0.383767	0.0416667	0.546624	1	2427	tags=22%, list=13%, signal=25%
GO_ANATOMICAL_STRUCTURE_REGRESSION	GO_ANATOMICAL_STRUCTURE_REGRESSION		11	-0.383537	-0.383537	0.632463	0.547482	1	4773	tags=36%, list=26%, signal=49%
GO_REGULATION_OF_NEUROBLAST_PROLIFERATION	GO_REGULATION_OF_NEUROBLAST_PROLIFERATION		28	-0.383357	-0.383357	0.316364	0.548067	1	4400	tags=43%, list=24%, signal=56%
GO_REGULATION_OF_RNA_STABILITY	GO_REGULATION_OF_RNA_STABILITY		130	-0.383211	-0.383211	0.0125673	0.548434	1	3403	tags=30%, list=19%, signal=37%
GO_NEGATIVE_REGULATION_OF_SMOOTH_MUSCLE_CONTRACTION	GO_NEGATIVE_REGULATION_OF_SMOOTH_MUSCLE_CONTRACTION		15	-0.383175	-0.383175	0.50947	0.548345	1	173	tags=13%, list=1%, signal=13%
GO_NEGATIVE_REGULATION_OF_DEVELOPMENTAL_GROWTH	GO_NEGATIVE_REGULATION_OF_DEVELOPMENTAL_GROWTH		82	-0.383133	-0.383133	0.0531136	0.548263	1	1203	tags=18%, list=7%, signal=19%
GO_RESPONSE_TO_OXYGEN_LEVELS	GO_RESPONSE_TO_OXYGEN_LEVELS		298	-0.382946	-0.382946	0	0.548845	1	2063	tags=22%, list=11%, signal=25%
GO_METALLOENDOPEPTIDASE_INHIBITOR_ACTIVITY	GO_METALLOENDOPEPTIDASE_INHIBITOR_ACTIVITY		13	-0.382861	-0.382861	0.567619	0.548982	1	4109	tags=54%, list=22%, signal=69%
GO_RESPONSE_TO_FATTY_ACID	GO_RESPONSE_TO_FATTY_ACID		77	-0.382847	-0.382847	0.0685921	0.548773	1	2033	tags=21%, list=11%, signal=23%
GO_ORGANOPHOSPHATE_CATABOLIC_PROCESS	GO_ORGANOPHOSPHATE_CATABOLIC_PROCESS		108	-0.382789	-0.382789	0.0125224	0.548763	1	3203	tags=31%, list=18%, signal=37%
GO_REGULATION_OF_RENAL_SYSTEM_PROCESS	GO_REGULATION_OF_RENAL_SYSTEM_PROCESS		37	-0.382713	-0.382713	0.222	0.548847	1	692	tags=14%, list=4%, signal=14%
GO_REGULATION_OF_STEM_CELL_DIFFERENTIATION	GO_REGULATION_OF_STEM_CELL_DIFFERENTIATION		106	-0.382643	-0.382643	0.0225694	0.548908	1	3828	tags=36%, list=21%, signal=45%
GO_NEGATIVE_REGULATION_OF_TRANSCRIPTION_ELONGATION_FROM_RNA_POLYMERASE_II_PROMOTER	GO_NEGATIVE_REGULATION_OF_TRANSCRIPTION_ELONGATION_FROM_RNA_POLYMERASE_II_PROMOTER		9	-0.382592	-0.382592	0.681159	0.548876	1	4286	tags=44%, list=23%, signal=58%
GO_CELLULAR_RESPONSE_TO_OXYGEN_LEVELS	GO_CELLULAR_RESPONSE_TO_OXYGEN_LEVELS		136	-0.382516	-0.382516	0.00353357	0.548928	1	1869	tags=24%, list=10%, signal=26%
GO_POSITIVE_REGULATION_OF_BEHAVIOR	GO_POSITIVE_REGULATION_OF_BEHAVIOR		26	-0.382409	-0.382409	0.302505	0.549144	1	2492	tags=15%, list=14%, signal=18%
GO_TELENCEPHALON_GLIAL_CELL_MIGRATION	GO_TELENCEPHALON_GLIAL_CELL_MIGRATION		20	-0.382353	-0.382353	0.399247	0.549118	1	3183	tags=30%, list=17%, signal=36%
GO_PODOSOME	GO_PODOSOME		21	-0.382285	-0.382285	0.42329	0.549137	1	3080	tags=33%, list=17%, signal=40%
GO_NEGATIVE_REGULATION_OF_PROTEIN_MODIFICATION_BY_SMALL_PROTEIN_CONJUGATION_OR_REMOVAL	GO_NEGATIVE_REGULATION_OF_PROTEIN_MODIFICATION_BY_SMALL_PROTEIN_CONJUGATION_OR_REMOVAL		133	-0.38216	-0.38216	0.00533808	0.549444	1	3243	tags=27%, list=18%, signal=33%
GO_EMBRYONIC_HEART_TUBE_DEVELOPMENT	GO_EMBRYONIC_HEART_TUBE_DEVELOPMENT		73	-0.382112	-0.382112	0.0512367	0.549392	1	2497	tags=22%, list=14%, signal=25%
GO_MYELIN_SHEATH	GO_MYELIN_SHEATH		162	-0.382015	-0.382015	0.00664452	0.549584	1	3420	tags=35%, list=19%, signal=42%
GO_SEX_DETERMINATION	GO_SEX_DETERMINATION		21	-0.381909	-0.381909	0.359116	0.54982	1	4834	tags=38%, list=26%, signal=52%
GO_POSITIVE_REGULATION_OF_HEART_GROWTH	GO_POSITIVE_REGULATION_OF_HEART_GROWTH		25	-0.381701	-0.381701	0.335893	0.550542	1	4448	tags=44%, list=24%, signal=58%
GO_REGULATION_OF_CGMP_METABOLIC_PROCESS	GO_REGULATION_OF_CGMP_METABOLIC_PROCESS		29	-0.381651	-0.381651	0.263258	0.550497	1	3898	tags=31%, list=21%, signal=39%
GO_SCHWANN_CELL_DEVELOPMENT	GO_SCHWANN_CELL_DEVELOPMENT		26	-0.381433	-0.381433	0.318182	0.551288	1	2486	tags=23%, list=14%, signal=27%
GO_FATTY_ACID_DERIVATIVE_TRANSPORT	GO_FATTY_ACID_DERIVATIVE_TRANSPORT		20	-0.381361	-0.381361	0.434783	0.551357	1	2561	tags=20%, list=14%, signal=23%
GO_RESPONSE_TO_MERCURY_ION	GO_RESPONSE_TO_MERCURY_ION		14	-0.381319	-0.381319	0.53831	0.551279	1	2689	tags=21%, list=15%, signal=25%
GO_DISRUPTION_OF_CELLS_OF_OTHER_ORGANISM_INVOLVED_IN_SYMBIOTIC_INTERACTION	GO_DISRUPTION_OF_CELLS_OF_OTHER_ORGANISM_INVOLVED_IN_SYMBIOTIC_INTERACTION		12	-0.381314	-0.381314	0.587121	0.551025	1	2973	tags=33%, list=16%, signal=40%
GO_CELL_MORPHOGENESIS_INVOLVED_IN_DIFFERENTIATION	GO_CELL_MORPHOGENESIS_INVOLVED_IN_DIFFERENTIATION		494	-0.381244	-0.381244	0	0.551102	1	4052	tags=34%, list=22%, signal=42%
GO_POSITIVE_REGULATION_OF_TELOMERE_MAINTENANCE_VIA_TELOMERE_LENGTHENING	GO_POSITIVE_REGULATION_OF_TELOMERE_MAINTENANCE_VIA_TELOMERE_LENGTHENING		29	-0.381113	-0.381113	0.303502	0.551429	1	3552	tags=38%, list=19%, signal=47%
GO_SYNAPTONEMAL_COMPLEX	GO_SYNAPTONEMAL_COMPLEX		31	-0.381101	-0.381101	0.259191	0.551209	1	1554	tags=16%, list=8%, signal=18%
HALLMARK_KRAS_SIGNALING_UP	HALLMARK_KRAS_SIGNALING_UP		196	-0.381096	-0.381096	0.00169492	0.550957	1	1503	tags=22%, list=8%, signal=24%
GO_RUFFLE	GO_RUFFLE		143	-0.380581	-0.380581	0.00860585	0.553146	1	2189	tags=24%, list=12%, signal=27%
GO_NEGATIVE_REGULATION_OF_CELLULAR_PROTEIN_CATABOLIC_PROCESS	GO_NEGATIVE_REGULATION_OF_CELLULAR_PROTEIN_CATABOLIC_PROCESS		62	-0.380523	-0.380523	0.108303	0.553134	1	2432	tags=26%, list=13%, signal=30%
GO_REGULATION_OF_STRIATED_MUSCLE_CONTRACTION	GO_REGULATION_OF_STRIATED_MUSCLE_CONTRACTION		74	-0.38047	-0.38047	0.0671378	0.553108	1	1307	tags=15%, list=7%, signal=16%
GO_PITUITARY_GLAND_DEVELOPMENT	GO_PITUITARY_GLAND_DEVELOPMENT		41	-0.380368	-0.380368	0.181818	0.553306	1	3736	tags=34%, list=20%, signal=43%
GO_EYE_DEVELOPMENT	GO_EYE_DEVELOPMENT		319	-0.380213	-0.380213	0	0.553788	1	2858	tags=24%, list=16%, signal=28%
GO_NEUROTROPHIN_RECEPTOR_BINDING	GO_NEUROTROPHIN_RECEPTOR_BINDING		13	-0.380211	-0.380211	0.560547	0.553521	1	1132	tags=15%, list=6%, signal=16%
GO_AMINOPEPTIDASE_ACTIVITY	GO_AMINOPEPTIDASE_ACTIVITY		41	-0.380169	-0.380169	0.192237	0.553446	1	4839	tags=39%, list=26%, signal=53%
GO_CELL_COMMUNICATION_INVOLVED_IN_CARDIAC_CONDUCTION	GO_CELL_COMMUNICATION_INVOLVED_IN_CARDIAC_CONDUCTION		36	-0.380136	-0.380136	0.237192	0.553327	1	2229	tags=25%, list=12%, signal=28%
GO_NEGATIVE_REGULATION_OF_NOTCH_SIGNALING_PATHWAY	GO_NEGATIVE_REGULATION_OF_NOTCH_SIGNALING_PATHWAY		27	-0.380116	-0.380116	0.313093	0.553137	1	1897	tags=22%, list=10%, signal=25%
GO_REGULATION_OF_INSULIN_RECEPTOR_SIGNALING_PATHWAY	GO_REGULATION_OF_INSULIN_RECEPTOR_SIGNALING_PATHWAY		41	-0.380009	-0.380009	0.195167	0.553341	1	2035	tags=24%, list=11%, signal=27%
GO_NUCLEOBASE_CONTAINING_COMPOUND_KINASE_ACTIVITY	GO_NUCLEOBASE_CONTAINING_COMPOUND_KINASE_ACTIVITY		42	-0.379974	-0.379974	0.206107	0.553225	1	2534	tags=24%, list=14%, signal=28%
GO_CEREBELLAR_PURKINJE_CELL_LAYER_FORMATION	GO_CEREBELLAR_PURKINJE_CELL_LAYER_FORMATION		11	-0.379962	-0.379962	0.625468	0.552996	1	3785	tags=36%, list=21%, signal=46%
GO_REGULATION_OF_PROTEIN_TYROSINE_KINASE_ACTIVITY	GO_REGULATION_OF_PROTEIN_TYROSINE_KINASE_ACTIVITY		55	-0.379923	-0.379923	0.121908	0.552905	1	919	tags=13%, list=5%, signal=13%
GO_NEGATIVE_REGULATION_OF_RHO_PROTEIN_SIGNAL_TRANSDUCTION	GO_NEGATIVE_REGULATION_OF_RHO_PROTEIN_SIGNAL_TRANSDUCTION		13	-0.379823	-0.379823	0.587121	0.553113	1	1310	tags=23%, list=7%, signal=25%
GO_REGULATION_OF_LIGASE_ACTIVITY	GO_REGULATION_OF_LIGASE_ACTIVITY		125	-0.379713	-0.379713	0.00875657	0.553348	1	3085	tags=25%, list=17%, signal=30%
GO_RESPONSE_TO_UV	GO_RESPONSE_TO_UV		117	-0.379619	-0.379619	0.0158172	0.553496	1	3636	tags=33%, list=20%, signal=41%
GO_GENETIC_IMPRINTING	GO_GENETIC_IMPRINTING		19	-0.379561	-0.379561	0.441176	0.553514	1	4341	tags=42%, list=24%, signal=55%
GO_DNA_REPLICATION_FACTOR_A_COMPLEX	GO_DNA_REPLICATION_FACTOR_A_COMPLEX		14	-0.379342	-0.379342	0.55121	0.554273	1	1454	tags=21%, list=8%, signal=23%
GO_TAU_PROTEIN_BINDING	GO_TAU_PROTEIN_BINDING		12	-0.379334	-0.379334	0.604743	0.554031	1	6851	tags=58%, list=37%, signal=93%
GO_NEURON_RECOGNITION	GO_NEURON_RECOGNITION		32	-0.379216	-0.379216	0.269231	0.554307	1	3798	tags=38%, list=21%, signal=47%
GO_TRANSFERASE_ACTIVITY_TRANSFERRING_SULFUR_CONTAINING_GROUPS	GO_TRANSFERASE_ACTIVITY_TRANSFERRING_SULFUR_CONTAINING_GROUPS		65	-0.37909	-0.37909	0.0707804	0.554636	1	1567	tags=18%, list=9%, signal=20%
GO_RESPONSE_TO_STEROID_HORMONE	GO_RESPONSE_TO_STEROID_HORMONE		477	-0.379012	-0.379012	0	0.554755	1	3455	tags=29%, list=19%, signal=34%
[truncated: 1,871 more rows]

## Sheet: gsea_report_for_na_pos_F24
NAME	GS<br> follow link to MSigDB	GS DETAILS	SIZE	ES	NES	NOM p-val	FDR q-val	FWER p-val	RANK AT MAX	LEADING EDGE
GO_CELLULAR_RESPONSE_TO_ARSENIC_CONTAINING_SUBSTANCE	GO_CELLULAR_RESPONSE_TO_ARSENIC_CONTAINING_SUBSTANCE	Details ...	13	0.91518	0.91518	0	0.00206442	0.003	169	tags=31%, list=1%, signal=31%
GO_NEGATIVE_REGULATION_OF_ENDOPLASMIC_RETICULUM_UNFOLDED_PROTEIN_RESPONSE	GO_NEGATIVE_REGULATION_OF_ENDOPLASMIC_RETICULUM_UNFOLDED_PROTEIN_RESPONSE	Details ...	10	0.839522	0.839522	0	0.0390128	0.107	2414	tags=70%, list=13%, signal=81%
GO_REGULATION_OF_ER_TO_GOLGI_VESICLE_MEDIATED_TRANSPORT	GO_REGULATION_OF_ER_TO_GOLGI_VESICLE_MEDIATED_TRANSPORT	Details ...	10	0.82662	0.82662	0	0.0442315	0.175	1239	tags=50%, list=7%, signal=54%
GO_CXCR_CHEMOKINE_RECEPTOR_BINDING	GO_CXCR_CHEMOKINE_RECEPTOR_BINDING	Details ...	16	0.817457	0.817457	0	0.0477097	0.243	885	tags=38%, list=5%, signal=39%
GO_PERK_MEDIATED_UNFOLDED_PROTEIN_RESPONSE	GO_PERK_MEDIATED_UNFOLDED_PROTEIN_RESPONSE	Details ...	12	0.816343	0.816343	0	0.0401088	0.251	788	tags=67%, list=4%, signal=70%
GO_RETROGRADE_PROTEIN_TRANSPORT_ER_TO_CYTOSOL	GO_RETROGRADE_PROTEIN_TRANSPORT_ER_TO_CYTOSOL	Details ...	14	0.814259	0.814259	0	0.0369839	0.274	1427	tags=57%, list=8%, signal=62%
GO_REGULATION_OF_CHOLESTEROL_HOMEOSTASIS	GO_REGULATION_OF_CHOLESTEROL_HOMEOSTASIS	Details ...	10	0.813001	0.813001	0	0.0346672	0.293	1275	tags=50%, list=7%, signal=54%
GO_LEUCINE_ZIPPER_DOMAIN_BINDING	GO_LEUCINE_ZIPPER_DOMAIN_BINDING	Details ...	9	0.804978	0.804978	0.00617284	0.0404645	0.371	1355	tags=33%, list=7%, signal=36%
GO_DERLIN_1_RETROTRANSLOCATION_COMPLEX	GO_DERLIN_1_RETROTRANSLOCATION_COMPLEX	Details ...	10	0.801555	0.801555	0	0.0404969	0.402	1168	tags=50%, list=6%, signal=53%
GO_ENDOPLASMIC_RETICULUM_CHAPERONE_COMPLEX	GO_ENDOPLASMIC_RETICULUM_CHAPERONE_COMPLEX	Details ...	9	0.800823	0.800823	0	0.0375563	0.409	1385	tags=56%, list=8%, signal=60%
GO_GOLGI_TRANSPORT_COMPLEX	GO_GOLGI_TRANSPORT_COMPLEX	Details ...	11	0.793494	0.793494	0.00208333	0.0436314	0.498	1504	tags=55%, list=8%, signal=59%
GO_COPI_COATED_VESICLE_MEMBRANE	GO_COPI_COATED_VESICLE_MEMBRANE	Details ...	14	0.790666	0.790666	0	0.0434501	0.531	3229	tags=86%, list=18%, signal=104%
GO_POSITIVE_REGULATION_OF_TRANSCRIPTION_FROM_RNA_POLYMERASE_II_PROMOTER_IN_RESPONSE_TO_ENDOPLASMIC_RETICULUM_STRESS	GO_POSITIVE_REGULATION_OF_TRANSCRIPTION_FROM_RNA_POLYMERASE_II_PROMOTER_IN_RESPONSE_TO_ENDOPLASMIC_RETICULUM_STRESS	Details ...	10	0.789973	0.789973	0	0.0413285	0.541	402	tags=50%, list=2%, signal=51%
GO_COPI_VESICLE_COAT	GO_COPI_VESICLE_COAT	Details ...	11	0.780853	0.780853	0	0.0523012	0.646	3229	tags=82%, list=18%, signal=99%
GO_MISFOLDED_PROTEIN_BINDING	GO_MISFOLDED_PROTEIN_BINDING	Details ...	11	0.774374	0.774374	0.00206612	0.0605322	0.719	1643	tags=55%, list=9%, signal=60%
GO_INTRINSIC_APOPTOTIC_SIGNALING_PATHWAY_IN_RESPONSE_TO_ENDOPLASMIC_RETICULUM_STRESS	GO_INTRINSIC_APOPTOTIC_SIGNALING_PATHWAY_IN_RESPONSE_TO_ENDOPLASMIC_RETICULUM_STRESS	Details ...	31	0.771259	0.771259	0	0.0627637	0.757	1727	tags=42%, list=9%, signal=46%
GO_INTERLEUKIN_1_RECEPTOR_BINDING	GO_INTERLEUKIN_1_RECEPTOR_BINDING	Details ...	15	0.765145	0.765145	0	0.070067	0.808	85	tags=20%, list=0%, signal=20%
GO_ENDOPLASMIC_RETICULUM_TO_CYTOSOL_TRANSPORT	GO_ENDOPLASMIC_RETICULUM_TO_CYTOSOL_TRANSPORT	Details ...	21	0.750624	0.750624	0	0.102549	0.94	1427	tags=43%, list=8%, signal=46%
GO_REGULATION_OF_CELLULAR_RESPONSE_TO_HYPOXIA	GO_REGULATION_OF_CELLULAR_RESPONSE_TO_HYPOXIA	Details ...	9	0.748803	0.748803	0.00387597	0.10218	0.949	285	tags=22%, list=2%, signal=23%
GO_MAGNESIUM_ION_TRANSPORT	GO_MAGNESIUM_ION_TRANSPORT	Details ...	13	0.745681	0.745681	0.00631579	0.106214	0.959	809	tags=38%, list=4%, signal=40%
GO_VACUOLAR_PROTON_TRANSPORTING_V_TYPE_ATPASE_COMPLEX	GO_VACUOLAR_PROTON_TRANSPORTING_V_TYPE_ATPASE_COMPLEX	Details ...	13	0.742131	0.742131	0.00389105	0.111573	0.965	2464	tags=54%, list=13%, signal=62%
GO_CELLULAR_RESPONSE_TO_AMINO_ACID_STARVATION	GO_CELLULAR_RESPONSE_TO_AMINO_ACID_STARVATION	Details ...	23	0.735801	0.735801	0	0.127624	0.981	2320	tags=57%, list=13%, signal=65%
GO_NEGATIVE_REGULATION_OF_ERAD_PATHWAY	GO_NEGATIVE_REGULATION_OF_ERAD_PATHWAY	Details ...	12	0.734491	0.734491	0.00795229	0.126525	0.983	1899	tags=58%, list=10%, signal=65%
GO_PROTEIN_EXIT_FROM_ENDOPLASMIC_RETICULUM	GO_PROTEIN_EXIT_FROM_ENDOPLASMIC_RETICULUM	Details ...	18	0.724776	0.724776	0.00211864	0.155775	0.994	1427	tags=44%, list=8%, signal=48%
GO_CELLULAR_RESPONSE_TO_NITROGEN_LEVELS	GO_CELLULAR_RESPONSE_TO_NITROGEN_LEVELS	Details ...	10	0.721707	0.721707	0.00860215	0.161055	0.997	2288	tags=40%, list=13%, signal=46%
GO_COPI_COATED_VESICLE	GO_COPI_COATED_VESICLE		19	0.719704	0.719704	0	0.162369	0.999	3229	tags=63%, list=18%, signal=77%
GO_NEGATIVE_REGULATION_OF_RESPONSE_TO_ENDOPLASMIC_RETICULUM_STRESS	GO_NEGATIVE_REGULATION_OF_RESPONSE_TO_ENDOPLASMIC_RETICULUM_STRESS		36	0.717901	0.717901	0	0.163561	0.999	2414	tags=56%, list=13%, signal=64%
GO_HOMOCYSTEINE_METABOLIC_PROCESS	GO_HOMOCYSTEINE_METABOLIC_PROCESS		11	0.715168	0.715168	0.0106838	0.168274	0.999	1876	tags=55%, list=10%, signal=61%
GO_RESPONSE_TO_MANGANESE_ION	GO_RESPONSE_TO_MANGANESE_ION		17	0.711608	0.711608	0.0021097	0.177216	1	402	tags=24%, list=2%, signal=24%
GO_CELLULAR_RESPONSE_TO_GLUCOSE_STARVATION	GO_CELLULAR_RESPONSE_TO_GLUCOSE_STARVATION		29	0.710867	0.710867	0	0.174679	1	2320	tags=55%, list=13%, signal=63%
GO_REGULATION_OF_TRANSLATIONAL_INITIATION_IN_RESPONSE_TO_STRESS	GO_REGULATION_OF_TRANSLATIONAL_INITIATION_IN_RESPONSE_TO_STRESS		13	0.709882	0.709882	0.00413223	0.172886	1	350	tags=31%, list=2%, signal=31%
GO_REGULATION_OF_ENDOPLASMIC_RETICULUM_UNFOLDED_PROTEIN_RESPONSE	GO_REGULATION_OF_ENDOPLASMIC_RETICULUM_UNFOLDED_PROTEIN_RESPONSE		25	0.707934	0.707934	0	0.175456	1	2414	tags=40%, list=13%, signal=46%
GO_REGULATION_OF_FEMALE_GONAD_DEVELOPMENT	GO_REGULATION_OF_FEMALE_GONAD_DEVELOPMENT		11	0.706403	0.706403	0.010142	0.176325	1	1173	tags=18%, list=6%, signal=19%
GO_REGULATION_OF_RETROGRADE_PROTEIN_TRANSPORT_ER_TO_CYTOSOL	GO_REGULATION_OF_RETROGRADE_PROTEIN_TRANSPORT_ER_TO_CYTOSOL		13	0.705227	0.705227	0.0151515	0.175381	1	1867	tags=46%, list=10%, signal=51%
GO_ESTABLISHMENT_OF_PROTEIN_LOCALIZATION_TO_GOLGI	GO_ESTABLISHMENT_OF_PROTEIN_LOCALIZATION_TO_GOLGI		15	0.704291	0.704291	0.010917	0.174396	1	3862	tags=67%, list=21%, signal=84%
GO_IRE1_MEDIATED_UNFOLDED_PROTEIN_RESPONSE	GO_IRE1_MEDIATED_UNFOLDED_PROTEIN_RESPONSE		50	0.702829	0.702829	0	0.174745	1	2658	tags=66%, list=15%, signal=77%
GO_RETROGRADE_TRANSPORT_VESICLE_RECYCLING_WITHIN_GOLGI	GO_RETROGRADE_TRANSPORT_VESICLE_RECYCLING_WITHIN_GOLGI		19	0.700214	0.700214	0.0021322	0.180794	1	2920	tags=58%, list=16%, signal=69%
GO_POSITIVE_REGULATION_OF_INTERLEUKIN_2_BIOSYNTHETIC_PROCESS	GO_POSITIVE_REGULATION_OF_INTERLEUKIN_2_BIOSYNTHETIC_PROCESS		12	0.697346	0.697346	0.00819672	0.187684	1	6	tags=8%, list=0%, signal=8%
GO_REGULATION_OF_ENDOPLASMIC_RETICULUM_STRESS_INDUCED_INTRINSIC_APOPTOTIC_SIGNALING_PATHWAY	GO_REGULATION_OF_ENDOPLASMIC_RETICULUM_STRESS_INDUCED_INTRINSIC_APOPTOTIC_SIGNALING_PATHWAY		27	0.694218	0.694218	0	0.195991	1	924	tags=33%, list=5%, signal=35%
GO_INTRA_GOLGI_VESICLE_MEDIATED_TRANSPORT	GO_INTRA_GOLGI_VESICLE_MEDIATED_TRANSPORT		40	0.689322	0.689322	0	0.212459	1	2920	tags=58%, list=16%, signal=68%
GO_CELLULAR_RESPONSE_TO_ANTIBIOTIC	GO_CELLULAR_RESPONSE_TO_ANTIBIOTIC		14	0.687931	0.687931	0.00445434	0.213216	1	455	tags=21%, list=2%, signal=22%
GO_NEGATIVE_REGULATION_OF_SERINE_TYPE_PEPTIDASE_ACTIVITY	GO_NEGATIVE_REGULATION_OF_SERINE_TYPE_PEPTIDASE_ACTIVITY		11	0.687429	0.687429	0.0153846	0.210412	1	765	tags=18%, list=4%, signal=19%
GO_LRR_DOMAIN_BINDING	GO_LRR_DOMAIN_BINDING		15	0.684907	0.684907	0.0104822	0.217597	1	1355	tags=27%, list=7%, signal=29%
GO_NEGATIVE_REGULATION_OF_ENDOPLASMIC_RETICULUM_STRESS_INDUCED_INTRINSIC_APOPTOTIC_SIGNALING_PATHWAY	GO_NEGATIVE_REGULATION_OF_ENDOPLASMIC_RETICULUM_STRESS_INDUCED_INTRINSIC_APOPTOTIC_SIGNALING_PATHWAY		17	0.682488	0.682488	0.00404858	0.223952	1	924	tags=35%, list=5%, signal=37%
GO_PROTEIN_LOCALIZATION_TO_GOLGI_APPARATUS	GO_PROTEIN_LOCALIZATION_TO_GOLGI_APPARATUS		28	0.680026	0.680026	0	0.230382	1	3862	tags=64%, list=21%, signal=81%
GO_PROTON_TRANSPORTING_V_TYPE_ATPASE_COMPLEX	GO_PROTON_TRANSPORTING_V_TYPE_ATPASE_COMPLEX		22	0.678934	0.678934	0	0.230597	1	2464	tags=45%, list=13%, signal=52%
GO_PHAGOSOME_ACIDIFICATION	GO_PHAGOSOME_ACIDIFICATION		26	0.673637	0.673637	0	0.252187	1	3861	tags=62%, list=21%, signal=78%
GO_ENDOPLASMIC_RETICULUM_QUALITY_CONTROL_COMPARTMENT	GO_ENDOPLASMIC_RETICULUM_QUALITY_CONTROL_COMPARTMENT		13	0.672977	0.672977	0.0125261	0.250293	1	3394	tags=69%, list=19%, signal=85%
GO_WASH_COMPLEX	GO_WASH_COMPLEX		10	0.671462	0.671462	0.0392157	0.252818	1	4290	tags=70%, list=23%, signal=91%
GO_RETROGRADE_TRANSPORT_ENDOSOME_TO_PLASMA_MEMBRANE	GO_RETROGRADE_TRANSPORT_ENDOSOME_TO_PLASMA_MEMBRANE		14	0.666765	0.666765	0.0159046	0.271947	1	2361	tags=50%, list=13%, signal=57%
GO_GOLGI_RIBBON_FORMATION	GO_GOLGI_RIBBON_FORMATION		10	0.666254	0.666254	0.0493562	0.269597	1	3124	tags=50%, list=17%, signal=60%
GO_MODIFIED_AMINO_ACID_TRANSMEMBRANE_TRANSPORTER_ACTIVITY	GO_MODIFIED_AMINO_ACID_TRANSMEMBRANE_TRANSPORTER_ACTIVITY		15	0.66352	0.66352	0.01875	0.279218	1	1185	tags=40%, list=6%, signal=43%
GO_LIPOXYGENASE_PATHWAY	GO_LIPOXYGENASE_PATHWAY		13	0.662209	0.662209	0.00881057	0.280903	1	2562	tags=38%, list=14%, signal=45%
GO_ROUNDABOUT_SIGNALING_PATHWAY	GO_ROUNDABOUT_SIGNALING_PATHWAY		11	0.66183	0.66183	0.035343	0.277805	1	714	tags=18%, list=4%, signal=19%
GO_AMINO_SUGAR_BIOSYNTHETIC_PROCESS	GO_AMINO_SUGAR_BIOSYNTHETIC_PROCESS		11	0.660138	0.660138	0.0410678	0.281678	1	2827	tags=73%, list=15%, signal=86%
GO_ER_NUCLEUS_SIGNALING_PATHWAY	GO_ER_NUCLEUS_SIGNALING_PATHWAY		31	0.659206	0.659206	0	0.281962	1	1864	tags=45%, list=10%, signal=50%
GO_REGULATION_OF_ACROSOME_REACTION	GO_REGULATION_OF_ACROSOME_REACTION		17	0.657846	0.657846	0.00642398	0.284446	1	1908	tags=24%, list=10%, signal=26%
GO_VOLTAGE_GATED_CHLORIDE_CHANNEL_ACTIVITY	GO_VOLTAGE_GATED_CHLORIDE_CHANNEL_ACTIVITY		12	0.657419	0.657419	0.0219298	0.281733	1	2974	tags=42%, list=16%, signal=50%
GO_POSITIVE_REGULATION_OF_ENDOPLASMIC_RETICULUM_UNFOLDED_PROTEIN_RESPONSE	GO_POSITIVE_REGULATION_OF_ENDOPLASMIC_RETICULUM_UNFOLDED_PROTEIN_RESPONSE		11	0.656668	0.656668	0.0401691	0.281218	1	734	tags=18%, list=4%, signal=19%
GO_PRE_AUTOPHAGOSOMAL_STRUCTURE_MEMBRANE	GO_PRE_AUTOPHAGOSOMAL_STRUCTURE_MEMBRANE		14	0.653606	0.653606	0.0183673	0.292685	1	3844	tags=57%, list=21%, signal=72%
GO_OXIDOREDUCTASE_ACTIVITY_ACTING_ON_THE_CH_NH_GROUP_OF_DONORS_NAD_OR_NADP_AS_ACCEPTOR	GO_OXIDOREDUCTASE_ACTIVITY_ACTING_ON_THE_CH_NH_GROUP_OF_DONORS_NAD_OR_NADP_AS_ACCEPTOR		17	0.65273	0.65273	0.00852879	0.292782	1	2763	tags=65%, list=15%, signal=76%
GO_MAGNESIUM_ION_TRANSMEMBRANE_TRANSPORT	GO_MAGNESIUM_ION_TRANSMEMBRANE_TRANSPORT		16	0.651824	0.651824	0.00792079	0.293131	1	2072	tags=38%, list=11%, signal=42%
GO_TRANSCYTOSIS	GO_TRANSCYTOSIS		11	0.650061	0.650061	0.0489362	0.297917	1	4340	tags=73%, list=24%, signal=95%
GO_AXON_INITIAL_SEGMENT	GO_AXON_INITIAL_SEGMENT		12	0.64947	0.64947	0.0376238	0.296437	1	3757	tags=58%, list=21%, signal=73%
GO_CELLULAR_RESPONSE_TO_TOPOLOGICALLY_INCORRECT_PROTEIN	GO_CELLULAR_RESPONSE_TO_TOPOLOGICALLY_INCORRECT_PROTEIN		113	0.649173	0.649173	0	0.293454	1	1775	tags=43%, list=10%, signal=48%
GO_VIRION	GO_VIRION		5	0.639281	0.639281	0.272	0.345956	1	3386	tags=40%, list=19%, signal=49%
GO_REGULATION_OF_PROTEIN_EXIT_FROM_ENDOPLASMIC_RETICULUM	GO_REGULATION_OF_PROTEIN_EXIT_FROM_ENDOPLASMIC_RETICULUM		19	0.638955	0.638955	0.0124481	0.342609	1	1867	tags=32%, list=10%, signal=35%
GO_POSITIVE_REGULATION_OF_TRANSCRIPTION_FROM_RNA_POLYMERASE_II_PROMOTER_IN_RESPONSE_TO_STRESS	GO_POSITIVE_REGULATION_OF_TRANSCRIPTION_FROM_RNA_POLYMERASE_II_PROMOTER_IN_RESPONSE_TO_STRESS		19	0.636956	0.636956	0.00653595	0.34971	1	402	tags=26%, list=2%, signal=27%
GO_UDP_N_ACETYLGLUCOSAMINE_METABOLIC_PROCESS	GO_UDP_N_ACETYLGLUCOSAMINE_METABOLIC_PROCESS		14	0.636866	0.636866	0.0327511	0.345204	1	2827	tags=64%, list=15%, signal=76%
GO_PRE_AUTOPHAGOSOMAL_STRUCTURE	GO_PRE_AUTOPHAGOSOMAL_STRUCTURE		28	0.636466	0.636466	0.002079	0.342614	1	3844	tags=50%, list=21%, signal=63%
GO_NUCLEOTIDE_TRANSMEMBRANE_TRANSPORT	GO_NUCLEOTIDE_TRANSMEMBRANE_TRANSPORT		11	0.636173	0.636173	0.0890269	0.339552	1	1405	tags=45%, list=8%, signal=49%
GO_REGULATION_OF_LIPOPOLYSACCHARIDE_MEDIATED_SIGNALING_PATHWAY	GO_REGULATION_OF_LIPOPOLYSACCHARIDE_MEDIATED_SIGNALING_PATHWAY		19	0.635451	0.635451	0.00224719	0.338882	1	1516	tags=26%, list=8%, signal=29%
GO_OXIDOREDUCTASE_ACTIVITY_ACTING_ON_THE_CH_NH_GROUP_OF_DONORS	GO_OXIDOREDUCTASE_ACTIVITY_ACTING_ON_THE_CH_NH_GROUP_OF_DONORS		26	0.632205	0.632205	0.00215983	0.354053	1	2763	tags=50%, list=15%, signal=59%
GO_NEGATIVE_REGULATION_OF_MACROPHAGE_DERIVED_FOAM_CELL_DIFFERENTIATION	GO_NEGATIVE_REGULATION_OF_MACROPHAGE_DERIVED_FOAM_CELL_DIFFERENTIATION		13	0.627749	0.627749	0.0309917	0.375646	1	3023	tags=38%, list=17%, signal=46%
GO_CILIUM_OR_FLAGELLUM_DEPENDENT_CELL_MOTILITY	GO_CILIUM_OR_FLAGELLUM_DEPENDENT_CELL_MOTILITY		15	0.626843	0.626843	0.0255864	0.376261	1	1862	tags=27%, list=10%, signal=30%
GO_NUCLEOPHAGY	GO_NUCLEOPHAGY		18	0.624189	0.624189	0.0172786	0.387424	1	3844	tags=44%, list=21%, signal=56%
GO_REGULATION_OF_SERINE_TYPE_PEPTIDASE_ACTIVITY	GO_REGULATION_OF_SERINE_TYPE_PEPTIDASE_ACTIVITY		13	0.62195	0.62195	0.0405405	0.396711	1	765	tags=15%, list=4%, signal=16%
GO_UBIQUITIN_SPECIFIC_PROTEASE_BINDING	GO_UBIQUITIN_SPECIFIC_PROTEASE_BINDING		12	0.621601	0.621601	0.0643154	0.394045	1	1168	tags=25%, list=6%, signal=27%
GO_CELLULAR_RESPONSE_TO_TOXIC_SUBSTANCE	GO_CELLULAR_RESPONSE_TO_TOXIC_SUBSTANCE		21	0.621519	0.621519	0.00660793	0.389715	1	455	tags=19%, list=2%, signal=20%
GO_PROTEIN_FOLDING_IN_ENDOPLASMIC_RETICULUM	GO_PROTEIN_FOLDING_IN_ENDOPLASMIC_RETICULUM		10	0.620815	0.620815	0.0979592	0.389276	1	4514	tags=50%, list=25%, signal=66%
GO_REGULATION_OF_SKELETAL_MUSCLE_CONTRACTION	GO_REGULATION_OF_SKELETAL_MUSCLE_CONTRACTION		10	0.61974	0.61974	0.0905263	0.391367	1	79	tags=10%, list=0%, signal=10%
GO_RIBONUCLEOPROTEIN_COMPLEX_DISASSEMBLY	GO_RIBONUCLEOPROTEIN_COMPLEX_DISASSEMBLY		11	0.619388	0.619388	0.100402	0.388559	1	5919	tags=82%, list=32%, signal=121%
GO_MITOTIC_CELL_CYCLE_ARREST	GO_MITOTIC_CELL_CYCLE_ARREST		13	0.619098	0.619098	0.0607966	0.385635	1	1938	tags=38%, list=11%, signal=43%
GO_PIRNA_METABOLIC_PROCESS	GO_PIRNA_METABOLIC_PROCESS		15	0.618452	0.618452	0.0273684	0.38483	1	2987	tags=33%, list=16%, signal=40%
GO_HOPS_COMPLEX	GO_HOPS_COMPLEX		14	0.613846	0.613846	0.0510806	0.408807	1	4310	tags=57%, list=24%, signal=75%
GO_POSITIVE_REGULATION_OF_TOR_SIGNALING	GO_POSITIVE_REGULATION_OF_TOR_SIGNALING		29	0.613815	0.613815	0	0.40436	1	892	tags=28%, list=5%, signal=29%
GO_SPECIFIC_GRANULE	GO_SPECIFIC_GRANULE		14	0.610944	0.610944	0.0416667	0.418501	1	1076	tags=29%, list=6%, signal=30%
GO_RESPONSE_TO_TOPOLOGICALLY_INCORRECT_PROTEIN	GO_RESPONSE_TO_TOPOLOGICALLY_INCORRECT_PROTEIN		151	0.61068	0.61068	0	0.415623	1	1931	tags=38%, list=11%, signal=43%
GO_MITOCHONDRIAL_FUSION	GO_MITOCHONDRIAL_FUSION		19	0.608534	0.608534	0.00998004	0.42543	1	4228	tags=47%, list=23%, signal=62%
GO_RESPONSE_TO_ARSENIC_CONTAINING_SUBSTANCE	GO_RESPONSE_TO_ARSENIC_CONTAINING_SUBSTANCE		28	0.608169	0.608169	0	0.422933	1	465	tags=18%, list=3%, signal=18%
GO_COFACTOR_CATABOLIC_PROCESS	GO_COFACTOR_CATABOLIC_PROCESS		17	0.607186	0.607186	0.0257937	0.424709	1	848	tags=24%, list=5%, signal=25%
GO_REGULATION_OF_ERAD_PATHWAY	GO_REGULATION_OF_ERAD_PATHWAY		28	0.606772	0.606772	0	0.422832	1	1899	tags=43%, list=10%, signal=48%
GO_REGULATION_OF_BLOOD_VOLUME_BY_RENIN_ANGIOTENSIN	GO_REGULATION_OF_BLOOD_VOLUME_BY_RENIN_ANGIOTENSIN		11	0.605304	0.605304	0.0921569	0.427483	1	289	tags=18%, list=2%, signal=18%
GO_SYNAPTIC_VESICLE_CYTOSKELETAL_TRANSPORT	GO_SYNAPTIC_VESICLE_CYTOSKELETAL_TRANSPORT		14	0.604918	0.604918	0.0708155	0.425454	1	3085	tags=43%, list=17%, signal=52%
GO_IRON_COORDINATION_ENTITY_TRANSPORT	GO_IRON_COORDINATION_ENTITY_TRANSPORT		12	0.604053	0.604053	0.0618337	0.426754	1	7	tags=8%, list=0%, signal=8%
GO_NEGATIVE_REGULATION_OF_MYELOID_CELL_APOPTOTIC_PROCESS	GO_NEGATIVE_REGULATION_OF_MYELOID_CELL_APOPTOTIC_PROCESS		14	0.602646	0.602646	0.0593047	0.431537	1	2147	tags=29%, list=12%, signal=32%
GO_PHOSPHATIDYLCHOLINE_1_ACYLHYDROLASE_ACTIVITY	GO_PHOSPHATIDYLCHOLINE_1_ACYLHYDROLASE_ACTIVITY		10	0.601321	0.601321	0.101545	0.435598	1	836	tags=30%, list=5%, signal=31%
GO_NOTCH_BINDING	GO_NOTCH_BINDING		18	0.600342	0.600342	0.0359281	0.437543	1	288	tags=17%, list=2%, signal=17%
GO_FATTY_ACID_HOMEOSTASIS	GO_FATTY_ACID_HOMEOSTASIS		10	0.59906	0.59906	0.125761	0.441535	1	565	tags=30%, list=3%, signal=31%
GO_AUTOPHAGOSOME_ORGANIZATION	GO_AUTOPHAGOSOME_ORGANIZATION		42	0.597463	0.597463	0	0.447453	1	3991	tags=50%, list=22%, signal=64%
GO_CELLULAR_RESPONSE_TO_ETHANOL	GO_CELLULAR_RESPONSE_TO_ETHANOL		12	0.597454	0.597454	0.0465116	0.443091	1	3251	tags=33%, list=18%, signal=41%
GO_RESPONSE_TO_POTASSIUM_ION	GO_RESPONSE_TO_POTASSIUM_ION		13	0.595403	0.595403	0.0779221	0.452546	1	60	tags=8%, list=0%, signal=8%
GO_AUTOPHAGOSOME_MEMBRANE	GO_AUTOPHAGOSOME_MEMBRANE		25	0.594842	0.594842	0	0.451651	1	5313	tags=64%, list=29%, signal=90%
GO_BASIC_AMINO_ACID_TRANSPORT	GO_BASIC_AMINO_ACID_TRANSPORT		11	0.5914	0.5914	0.106719	0.471164	1	6231	tags=73%, list=34%, signal=110%
GO_SODIUM_AMINO_ACID_SYMPORTER_ACTIVITY	GO_SODIUM_AMINO_ACID_SYMPORTER_ACTIVITY		12	0.59002	0.59002	0.0950324	0.476217	1	764	tags=25%, list=4%, signal=26%
GO_POSITIVE_REGULATION_OF_ACTION_POTENTIAL	GO_POSITIVE_REGULATION_OF_ACTION_POTENTIAL		11	0.589917	0.589917	0.106719	0.472445	1	3858	tags=55%, list=21%, signal=69%
GO_SERINE_FAMILY_AMINO_ACID_BIOSYNTHETIC_PROCESS	GO_SERINE_FAMILY_AMINO_ACID_BIOSYNTHETIC_PROCESS		14	0.589008	0.589008	0.0843373	0.474223	1	1526	tags=43%, list=8%, signal=47%
GO_ALKALOID_METABOLIC_PROCESS	GO_ALKALOID_METABOLIC_PROCESS		14	0.58847	0.58847	0.0567227	0.473474	1	252	tags=14%, list=1%, signal=14%
GO_CHEMOKINE_ACTIVITY	GO_CHEMOKINE_ACTIVITY		41	0.588104	0.588104	0	0.47164	1	1166	tags=17%, list=6%, signal=18%
GO_GALACTOSE_METABOLIC_PROCESS	GO_GALACTOSE_METABOLIC_PROCESS		12	0.587479	0.587479	0.110417	0.471496	1	1543	tags=42%, list=8%, signal=45%
GO_SAGA_COMPLEX	GO_SAGA_COMPLEX		11	0.587039	0.587039	0.134199	0.470478	1	2750	tags=36%, list=15%, signal=43%
GO_CARBON_SULFUR_LYASE_ACTIVITY	GO_CARBON_SULFUR_LYASE_ACTIVITY		10	0.586007	0.586007	0.14135	0.473158	1	2145	tags=30%, list=12%, signal=34%
GO_REGULATION_OF_FEVER_GENERATION	GO_REGULATION_OF_FEVER_GENERATION		11	0.585956	0.585956	0.130526	0.469381	1	881	tags=18%, list=5%, signal=19%
GO_CYTOPLASMIC_UBIQUITIN_LIGASE_COMPLEX	GO_CYTOPLASMIC_UBIQUITIN_LIGASE_COMPLEX		13	0.585593	0.585593	0.0923695	0.467566	1	3394	tags=46%, list=19%, signal=57%
GO_INTRACELLULAR_CALCIUM_ACTIVATED_CHLORIDE_CHANNEL_ACTIVITY	GO_INTRACELLULAR_CALCIUM_ACTIVATED_CHLORIDE_CHANNEL_ACTIVITY		16	0.58478	0.58478	0.0775862	0.469005	1	4784	tags=56%, list=26%, signal=76%
GO_CHEMOKINE_RECEPTOR_BINDING	GO_CHEMOKINE_RECEPTOR_BINDING		50	0.584478	0.584478	0	0.466881	1	1473	tags=22%, list=8%, signal=24%
GO_NUCLEOTIDE_SUGAR_BIOSYNTHETIC_PROCESS	GO_NUCLEOTIDE_SUGAR_BIOSYNTHETIC_PROCESS		19	0.583862	0.583862	0.031746	0.467357	1	2827	tags=53%, list=15%, signal=62%
GO_TRIVALENT_INORGANIC_CATION_TRANSPORT	GO_TRIVALENT_INORGANIC_CATION_TRANSPORT		38	0.583816	0.583816	0	0.463677	1	2504	tags=37%, list=14%, signal=43%
GO_RESPONSE_TO_ENDOPLASMIC_RETICULUM_STRESS	GO_RESPONSE_TO_ENDOPLASMIC_RETICULUM_STRESS		217	0.583709	0.583709	0	0.460496	1	2465	tags=39%, list=13%, signal=44%
GO_RESPONSE_TO_FOLLICLE_STIMULATING_HORMONE	GO_RESPONSE_TO_FOLLICLE_STIMULATING_HORMONE		10	0.583097	0.583097	0.151261	0.460639	1	1355	tags=30%, list=7%, signal=32%
GO_POSITIVE_REGULATION_OF_NEUTROPHIL_MIGRATION	GO_POSITIVE_REGULATION_OF_NEUTROPHIL_MIGRATION		27	0.580774	0.580774	0.0107066	0.472362	1	1447	tags=30%, list=8%, signal=32%
HALLMARK_UNFOLDED_PROTEIN_RESPONSE	HALLMARK_UNFOLDED_PROTEIN_RESPONSE		102	0.580635	0.580635	0	0.46923	1	2038	tags=42%, list=11%, signal=47%
GO_NEGATIVE_REGULATION_OF_SPROUTING_ANGIOGENESIS	GO_NEGATIVE_REGULATION_OF_SPROUTING_ANGIOGENESIS		10	0.580353	0.580353	0.152083	0.467046	1	2088	tags=40%, list=11%, signal=45%
GO_SULFUR_AMINO_ACID_BIOSYNTHETIC_PROCESS	GO_SULFUR_AMINO_ACID_BIOSYNTHETIC_PROCESS		19	0.579882	0.579882	0.024948	0.466406	1	1288	tags=21%, list=7%, signal=23%
GO_MONOVALENT_CATION_PROTON_ANTIPORTER_ACTIVITY	GO_MONOVALENT_CATION_PROTON_ANTIPORTER_ACTIVITY		12	0.578659	0.578659	0.103837	0.47059	1	1674	tags=33%, list=9%, signal=37%
GO_PRENYLTRANSFERASE_ACTIVITY	GO_PRENYLTRANSFERASE_ACTIVITY		14	0.578161	0.578161	0.085595	0.470002	1	1663	tags=43%, list=9%, signal=47%
GO_SARCOPLASMIC_RETICULUM_CALCIUM_ION_TRANSPORT	GO_SARCOPLASMIC_RETICULUM_CALCIUM_ION_TRANSPORT		11	0.576955	0.576955	0.153543	0.474098	1	1124	tags=18%, list=6%, signal=19%
GO_GOLGI_TO_ENDOSOME_TRANSPORT	GO_GOLGI_TO_ENDOSOME_TRANSPORT		18	0.576467	0.576467	0.0433884	0.473662	1	2524	tags=50%, list=14%, signal=58%
GO_REVERSE_CHOLESTEROL_TRANSPORT	GO_REVERSE_CHOLESTEROL_TRANSPORT		16	0.576273	0.576273	0.055794	0.471337	1	2774	tags=31%, list=15%, signal=37%
GO_AZOLE_TRANSPORT	GO_AZOLE_TRANSPORT		15	0.575621	0.575621	0.0581897	0.471732	1	2257	tags=40%, list=12%, signal=46%
GO_REGULATION_OF_MHC_CLASS_II_BIOSYNTHETIC_PROCESS	GO_REGULATION_OF_MHC_CLASS_II_BIOSYNTHETIC_PROCESS		13	0.57543	0.57543	0.0863931	0.469388	1	1590	tags=31%, list=9%, signal=34%
GO_NEGATIVE_REGULATION_OF_RESPONSE_TO_FOOD	GO_NEGATIVE_REGULATION_OF_RESPONSE_TO_FOOD		11	0.57535	0.57535	0.121857	0.466251	1	27	tags=9%, list=0%, signal=9%
GO_ER_ASSOCIATED_UBIQUITIN_DEPENDENT_PROTEIN_CATABOLIC_PROCESS	GO_ER_ASSOCIATED_UBIQUITIN_DEPENDENT_PROTEIN_CATABOLIC_PROCESS		59	0.574855	0.574855	0	0.46595	1	3521	tags=51%, list=19%, signal=63%
GO_LYSINE_METABOLIC_PROCESS	GO_LYSINE_METABOLIC_PROCESS		13	0.574848	0.574848	0.0845666	0.462509	1	1116	tags=23%, list=6%, signal=25%
GO_PH_REDUCTION	GO_PH_REDUCTION		37	0.574603	0.574603	0.00201207	0.460673	1	2060	tags=35%, list=11%, signal=40%
GO_NEGATIVE_REGULATION_OF_GLUCOSE_IMPORT	GO_NEGATIVE_REGULATION_OF_GLUCOSE_IMPORT		13	0.572544	0.572544	0.08159	0.470855	1	3277	tags=54%, list=18%, signal=66%
GO_OXIDOREDUCTASE_ACTIVITY_ACTING_ON_A_SULFUR_GROUP_OF_DONORS_DISULFIDE_AS_ACCEPTOR	GO_OXIDOREDUCTASE_ACTIVITY_ACTING_ON_A_SULFUR_GROUP_OF_DONORS_DISULFIDE_AS_ACCEPTOR		12	0.572304	0.572304	0.138614	0.46891	1	3489	tags=42%, list=19%, signal=51%
GO_EARLY_ENDOSOME_TO_GOLGI_TRANSPORT	GO_EARLY_ENDOSOME_TO_GOLGI_TRANSPORT		11	0.571595	0.571595	0.135458	0.469852	1	4824	tags=82%, list=26%, signal=111%
GO_PHOSPHATIDYLINOSITOL_4_PHOSPHATE_BINDING	GO_PHOSPHATIDYLINOSITOL_4_PHOSPHATE_BINDING		20	0.571041	0.571041	0.0521921	0.470208	1	1637	tags=35%, list=9%, signal=38%
GO_MACROMOLECULE_TRANSMEMBRANE_TRANSPORTER_ACTIVITY	GO_MACROMOLECULE_TRANSMEMBRANE_TRANSPORTER_ACTIVITY		20	0.569572	0.569572	0.0217391	0.476582	1	2348	tags=25%, list=13%, signal=29%
GO_TOLL_LIKE_RECEPTOR_4_SIGNALING_PATHWAY	GO_TOLL_LIKE_RECEPTOR_4_SIGNALING_PATHWAY		16	0.56932	0.56932	0.052	0.474915	1	2725	tags=44%, list=15%, signal=51%
GO_SPERM_MIDPIECE	GO_SPERM_MIDPIECE		10	0.569029	0.569029	0.201232	0.473301	1	3655	tags=70%, list=20%, signal=87%
GO_GOLGI_TO_VACUOLE_TRANSPORT	GO_GOLGI_TO_VACUOLE_TRANSPORT		26	0.567991	0.567991	0.00842105	0.47689	1	3084	tags=54%, list=17%, signal=65%
GO_CELLULAR_RESPONSE_TO_ATP	GO_CELLULAR_RESPONSE_TO_ATP		9	0.566773	0.566773	0.21499	0.48159	1	246	tags=22%, list=1%, signal=23%
GO_PROTON_TRANSPORTING_TWO_SECTOR_ATPASE_COMPLEX_PROTON_TRANSPORTING_DOMAIN	GO_PROTON_TRANSPORTING_TWO_SECTOR_ATPASE_COMPLEX_PROTON_TRANSPORTING_DOMAIN		20	0.566337	0.566337	0.0191083	0.481147	1	1091	tags=15%, list=6%, signal=16%
GO_AXONEME_PART	GO_AXONEME_PART		23	0.5662	0.5662	0.0108225	0.478762	1	1862	tags=26%, list=10%, signal=29%
GO_REGULATION_OF_BROWN_FAT_CELL_DIFFERENTIATION	GO_REGULATION_OF_BROWN_FAT_CELL_DIFFERENTIATION		11	0.5661	0.5661	0.16269	0.476037	1	3236	tags=27%, list=18%, signal=33%
GO_SERINE_FAMILY_AMINO_ACID_METABOLIC_PROCESS	GO_SERINE_FAMILY_AMINO_ACID_METABOLIC_PROCESS		38	0.565507	0.565507	0.00413223	0.47666	1	1526	tags=32%, list=8%, signal=34%
GO_ERAD_PATHWAY	GO_ERAD_PATHWAY		70	0.565467	0.565467	0	0.473731	1	2465	tags=40%, list=13%, signal=46%
GO_REGULATION_OF_ENERGY_HOMEOSTASIS	GO_REGULATION_OF_ENERGY_HOMEOSTASIS		16	0.565409	0.565409	0.0721649	0.47091	1	2103	tags=31%, list=11%, signal=35%
GO_NEGATIVE_REGULATION_OF_LEUKOCYTE_DEGRANULATION	GO_NEGATIVE_REGULATION_OF_LEUKOCYTE_DEGRANULATION		10	0.564494	0.564494	0.171806	0.473665	1	881	tags=20%, list=5%, signal=21%
GO_HIGH_VOLTAGE_GATED_CALCIUM_CHANNEL_ACTIVITY	GO_HIGH_VOLTAGE_GATED_CALCIUM_CHANNEL_ACTIVITY		11	0.564381	0.564381	0.155925	0.471399	1	2065	tags=27%, list=11%, signal=31%
GO_POSITIVE_REGULATION_OF_VASCULAR_ENDOTHELIAL_GROWTH_FACTOR_PRODUCTION	GO_POSITIVE_REGULATION_OF_VASCULAR_ENDOTHELIAL_GROWTH_FACTOR_PRODUCTION		26	0.563168	0.563168	0.00904977	0.476189	1	1202	tags=19%, list=7%, signal=21%
GO_PIGMENT_GRANULE_ORGANIZATION	GO_PIGMENT_GRANULE_ORGANIZATION		24	0.562899	0.562899	0.0156951	0.474764	1	3381	tags=46%, list=18%, signal=56%
GO_VOLTAGE_GATED_ANION_CHANNEL_ACTIVITY	GO_VOLTAGE_GATED_ANION_CHANNEL_ACTIVITY		16	0.561793	0.561793	0.0746888	0.47872	1	2974	tags=38%, list=16%, signal=45%
GO_COENZYME_CATABOLIC_PROCESS	GO_COENZYME_CATABOLIC_PROCESS		12	0.561654	0.561654	0.154506	0.476547	1	111	tags=17%, list=1%, signal=17%
GO_L_ASCORBIC_ACID_METABOLIC_PROCESS	GO_L_ASCORBIC_ACID_METABOLIC_PROCESS		11	0.559766	0.559766	0.14375	0.485886	1	465	tags=18%, list=3%, signal=19%
GO_ACTIVATION_OF_MAPKKK_ACTIVITY	GO_ACTIVATION_OF_MAPKKK_ACTIVITY		11	0.559144	0.559144	0.174442	0.487025	1	81	tags=9%, list=0%, signal=9%
GO_NEGATIVE_REGULATION_OF_SODIUM_ION_TRANSPORT	GO_NEGATIVE_REGULATION_OF_SODIUM_ION_TRANSPORT		10	0.558361	0.558361	0.17505	0.488976	1	4539	tags=50%, list=25%, signal=66%
GO_REGULATION_OF_INTERLEUKIN_2_BIOSYNTHETIC_PROCESS	GO_REGULATION_OF_INTERLEUKIN_2_BIOSYNTHETIC_PROCESS		18	0.558047	0.558047	0.0529661	0.487978	1	6	tags=6%, list=0%, signal=6%
GO_NEGATIVE_REGULATION_OF_MACROAUTOPHAGY	GO_NEGATIVE_REGULATION_OF_MACROAUTOPHAGY		17	0.556211	0.556211	0.0564854	0.496923	1	2442	tags=29%, list=13%, signal=34%
GO_ASPARTATE_FAMILY_AMINO_ACID_CATABOLIC_PROCESS	GO_ASPARTATE_FAMILY_AMINO_ACID_CATABOLIC_PROCESS		18	0.554399	0.554399	0.0623701	0.505779	1	1116	tags=22%, list=6%, signal=24%
GO_DEVELOPMENTAL_PROGRAMMED_CELL_DEATH	GO_DEVELOPMENTAL_PROGRAMMED_CELL_DEATH		25	0.554266	0.554266	0.0223214	0.503543	1	352	tags=12%, list=2%, signal=12%
GO_ENDOCYTIC_VESICLE_LUMEN	GO_ENDOCYTIC_VESICLE_LUMEN		16	0.552647	0.552647	0.0944558	0.510613	1	285	tags=13%, list=2%, signal=13%
GO_POSITIVE_REGULATION_OF_EXTRINSIC_APOPTOTIC_SIGNALING_PATHWAY_VIA_DEATH_DOMAIN_RECEPTORS	GO_POSITIVE_REGULATION_OF_EXTRINSIC_APOPTOTIC_SIGNALING_PATHWAY_VIA_DEATH_DOMAIN_RECEPTORS		17	0.552278	0.552278	0.0813704	0.510019	1	1226	tags=24%, list=7%, signal=25%
GO_PARENTAL_BEHAVIOR	GO_PARENTAL_BEHAVIOR		12	0.551054	0.551054	0.12931	0.51487	1	3359	tags=25%, list=18%, signal=31%
GO_POSITIVE_REGULATION_OF_ERAD_PATHWAY	GO_POSITIVE_REGULATION_OF_ERAD_PATHWAY		14	0.550062	0.550062	0.101449	0.518257	1	2465	tags=43%, list=13%, signal=49%
GO_NEUTRAL_AMINO_ACID_TRANSPORT	GO_NEUTRAL_AMINO_ACID_TRANSPORT		34	0.549703	0.549703	0.00437637	0.517442	1	1672	tags=29%, list=9%, signal=32%
GO_ESTROGEN_BIOSYNTHETIC_PROCESS	GO_ESTROGEN_BIOSYNTHETIC_PROCESS		11	0.549323	0.549323	0.18913	0.517116	1	2299	tags=27%, list=13%, signal=31%
GO_CELLULAR_POTASSIUM_ION_HOMEOSTASIS	GO_CELLULAR_POTASSIUM_ION_HOMEOSTASIS		12	0.549205	0.549205	0.136929	0.514922	1	396	tags=17%, list=2%, signal=17%
GO_NEGATIVE_REGULATION_OF_MAST_CELL_ACTIVATION	GO_NEGATIVE_REGULATION_OF_MAST_CELL_ACTIVATION		11	0.547996	0.547996	0.182178	0.519723	1	818	tags=18%, list=4%, signal=19%
GO_NUCLEOTIDE_TRANSMEMBRANE_TRANSPORTER_ACTIVITY	GO_NUCLEOTIDE_TRANSMEMBRANE_TRANSPORTER_ACTIVITY		18	0.547752	0.547752	0.0714286	0.518481	1	1405	tags=33%, list=8%, signal=36%
GO_EPITHELIAL_CILIUM_MOVEMENT	GO_EPITHELIAL_CILIUM_MOVEMENT		18	0.547479	0.547479	0.0460922	0.517283	1	1724	tags=28%, list=9%, signal=31%
GO_MEMBRANE_REPOLARIZATION	GO_MEMBRANE_REPOLARIZATION		14	0.546726	0.546726	0.119748	0.519182	1	396	tags=14%, list=2%, signal=15%
GO_REGULATION_OF_DEVELOPMENTAL_PIGMENTATION	GO_REGULATION_OF_DEVELOPMENTAL_PIGMENTATION		16	0.546384	0.546384	0.116424	0.518467	1	2203	tags=31%, list=12%, signal=35%
GO_REGULATION_OF_NEUTROPHIL_CHEMOTAXIS	GO_REGULATION_OF_NEUTROPHIL_CHEMOTAXIS		27	0.546208	0.546208	0.01417	0.516602	1	1447	tags=26%, list=8%, signal=28%
GO_TRIGLYCERIDE_LIPASE_ACTIVITY	GO_TRIGLYCERIDE_LIPASE_ACTIVITY		20	0.546094	0.546094	0.034632	0.514402	1	314	tags=10%, list=2%, signal=10%
GO_POSITIVE_REGULATION_OF_FATTY_ACID_BIOSYNTHETIC_PROCESS	GO_POSITIVE_REGULATION_OF_FATTY_ACID_BIOSYNTHETIC_PROCESS		17	0.545634	0.545634	0.0774194	0.514403	1	1060	tags=18%, list=6%, signal=19%
GO_REGULATION_OF_CYTOPLASMIC_TRANSLATION	GO_REGULATION_OF_CYTOPLASMIC_TRANSLATION		12	0.545624	0.545624	0.16875	0.511587	1	2414	tags=42%, list=13%, signal=48%
GO_DETECTION_OF_LIGHT_STIMULUS_INVOLVED_IN_SENSORY_PERCEPTION	GO_DETECTION_OF_LIGHT_STIMULUS_INVOLVED_IN_SENSORY_PERCEPTION		18	0.543788	0.543788	0.0767544	0.520588	1	2136	tags=22%, list=12%, signal=25%
GO_SMOOTH_ENDOPLASMIC_RETICULUM	GO_SMOOTH_ENDOPLASMIC_RETICULUM		33	0.543651	0.543651	0.00686499	0.518541	1	3991	tags=45%, list=22%, signal=58%
GO_RESPONSE_TO_UV_C	GO_RESPONSE_TO_UV_C		8	0.542826	0.542826	0.273663	0.521059	1	2451	tags=38%, list=13%, signal=43%
GO_ALCOHOL_DEHYDROGENASE_NADP_ACTIVITY	GO_ALCOHOL_DEHYDROGENASE_NADP_ACTIVITY		14	0.54228	0.54228	0.118609	0.52164	1	798	tags=29%, list=4%, signal=30%
GO_VITAMIN_D_METABOLIC_PROCESS	GO_VITAMIN_D_METABOLIC_PROCESS		11	0.542251	0.542251	0.185263	0.518933	1	2074	tags=27%, list=11%, signal=31%
GO_PROTEIN_DEMANNOSYLATION	GO_PROTEIN_DEMANNOSYLATION		13	0.542077	0.542077	0.151899	0.517215	1	3771	tags=54%, list=21%, signal=68%
GO_CORNIFIED_ENVELOPE	GO_CORNIFIED_ENVELOPE		45	0.541821	0.541821	0.00429185	0.516122	1	1106	tags=16%, list=6%, signal=17%
GO_NUCLEOTIDE_SALVAGE	GO_NUCLEOTIDE_SALVAGE		11	0.541431	0.541431	0.208835	0.516079	1	542	tags=18%, list=3%, signal=19%
GO_NEGATIVE_REGULATION_OF_ATPASE_ACTIVITY	GO_NEGATIVE_REGULATION_OF_ATPASE_ACTIVITY		12	0.540961	0.540961	0.173152	0.5166	1	36	tags=8%, list=0%, signal=8%
GO_ORGANOPHOSPHATE_ESTER_TRANSMEMBRANE_TRANSPORTER_ACTIVITY	GO_ORGANOPHOSPHATE_ESTER_TRANSMEMBRANE_TRANSPORTER_ACTIVITY		22	0.540448	0.540448	0.0444915	0.517082	1	1405	tags=32%, list=8%, signal=34%
GO_PHOSPHATIDYLINOSITOL_5_PHOSPHATE_BINDING	GO_PHOSPHATIDYLINOSITOL_5_PHOSPHATE_BINDING		12	0.540305	0.540305	0.160164	0.515242	1	1071	tags=25%, list=6%, signal=27%
GO_VITAMIN_BIOSYNTHETIC_PROCESS	GO_VITAMIN_BIOSYNTHETIC_PROCESS		15	0.539973	0.539973	0.107884	0.514584	1	377	tags=13%, list=2%, signal=14%
GO_VESICLE_COAT	GO_VESICLE_COAT		42	0.538145	0.538145	0.00636943	0.523345	1	2373	tags=40%, list=13%, signal=46%
GO_POSITIVE_REGULATION_OF_HORMONE_METABOLIC_PROCESS	GO_POSITIVE_REGULATION_OF_HORMONE_METABOLIC_PROCESS		9	0.537849	0.537849	0.270661	0.522476	1	214	tags=11%, list=1%, signal=11%
GO_MEMBRANE_DEPOLARIZATION_DURING_CARDIAC_MUSCLE_CELL_ACTION_POTENTIAL	GO_MEMBRANE_DEPOLARIZATION_DURING_CARDIAC_MUSCLE_CELL_ACTION_POTENTIAL		14	0.537072	0.537072	0.135802	0.524855	1	396	tags=21%, list=2%, signal=22%
GO_PHAGOSOME_MATURATION	GO_PHAGOSOME_MATURATION		37	0.536883	0.536883	0.00420168	0.523289	1	3861	tags=54%, list=21%, signal=68%
GO_MITOCHONDRION_DISTRIBUTION	GO_MITOCHONDRION_DISTRIBUTION		9	0.536762	0.536762	0.242545	0.521426	1	1301	tags=22%, list=7%, signal=24%
GO_ENDOCARDIUM_DEVELOPMENT	GO_ENDOCARDIUM_DEVELOPMENT		10	0.53538	0.53538	0.224852	0.527794	1	1958	tags=30%, list=11%, signal=34%
GO_MISMATCH_REPAIR_COMPLEX	GO_MISMATCH_REPAIR_COMPLEX		9	0.535346	0.535346	0.268293	0.52533	1	4259	tags=56%, list=23%, signal=72%
GO_NEGATIVE_REGULATION_OF_INTERLEUKIN_17_PRODUCTION	GO_NEGATIVE_REGULATION_OF_INTERLEUKIN_17_PRODUCTION		11	0.53497	0.53497	0.176715	0.52513	1	619	tags=18%, list=3%, signal=19%
GO_TRNA_BINDING	GO_TRNA_BINDING		41	0.534447	0.534447	0.00215517	0.525816	1	2629	tags=37%, list=14%, signal=43%
GO_OXIDOREDUCTASE_ACTIVITY_ACTING_ON_SINGLE_DONORS_WITH_INCORPORATION_OF_MOLECULAR_OXYGEN	GO_OXIDOREDUCTASE_ACTIVITY_ACTING_ON_SINGLE_DONORS_WITH_INCORPORATION_OF_MOLECULAR_OXYGEN		26	0.534408	0.534408	0.0390144	0.523438	1	3247	tags=27%, list=18%, signal=33%
GO_REGULATION_OF_ALPHA_BETA_T_CELL_PROLIFERATION	GO_REGULATION_OF_ALPHA_BETA_T_CELL_PROLIFERATION		22	0.534323	0.534323	0.0475162	0.521378	1	1692	tags=32%, list=9%, signal=35%
GO_REGULATION_OF_TRANSLATION_IN_RESPONSE_TO_STRESS	GO_REGULATION_OF_TRANSLATION_IN_RESPONSE_TO_STRESS		19	0.533583	0.533583	0.0682819	0.523455	1	2414	tags=37%, list=13%, signal=42%
GO_CARDIAC_MUSCLE_ADAPTATION	GO_CARDIAC_MUSCLE_ADAPTATION		11	0.532704	0.532704	0.212944	0.526582	1	2148	tags=36%, list=12%, signal=41%
GO_CIS_GOLGI_NETWORK	GO_CIS_GOLGI_NETWORK		40	0.5319	0.5319	0.00399202	0.529035	1	1742	tags=38%, list=10%, signal=41%
GO_PROTEIN_LIPID_COMPLEX_SUBUNIT_ORGANIZATION	GO_PROTEIN_LIPID_COMPLEX_SUBUNIT_ORGANIZATION		33	0.531604	0.531604	0.0152505	0.528384	1	3532	tags=33%, list=19%, signal=41%
GO_CELLULAR_RESPONSE_TO_STARVATION	GO_CELLULAR_RESPONSE_TO_STARVATION		109	0.530362	0.530362	0	0.533707	1	2451	tags=34%, list=13%, signal=39%
GO_MOTILE_CILIUM_ASSEMBLY	GO_MOTILE_CILIUM_ASSEMBLY		14	0.529912	0.529912	0.144374	0.534117	1	1245	tags=21%, list=7%, signal=23%
GO_CATION_CATION_ANTIPORTER_ACTIVITY	GO_CATION_CATION_ANTIPORTER_ACTIVITY		25	0.529314	0.529314	0.0321199	0.535298	1	1674	tags=24%, list=9%, signal=26%
GO_REGULATION_OF_NEUTROPHIL_MIGRATION	GO_REGULATION_OF_NEUTROPHIL_MIGRATION		32	0.528428	0.528428	0.0149573	0.538308	1	1447	tags=25%, list=8%, signal=27%
GO_RECEPTOR_SIGNALING_COMPLEX_SCAFFOLD_ACTIVITY	GO_RECEPTOR_SIGNALING_COMPLEX_SCAFFOLD_ACTIVITY		22	0.527874	0.527874	0.0431035	0.53919	1	2414	tags=27%, list=13%, signal=31%
GO_POSITIVE_REGULATION_OF_IMMUNOGLOBULIN_SECRETION	GO_POSITIVE_REGULATION_OF_IMMUNOGLOBULIN_SECRETION		11	0.527558	0.527558	0.22293	0.538696	1	5991	tags=73%, list=33%, signal=108%
GO_SUBSTRATE_INDEPENDENT_TELENCEPHALIC_TANGENTIAL_MIGRATION	GO_SUBSTRATE_INDEPENDENT_TELENCEPHALIC_TANGENTIAL_MIGRATION		11	0.527067	0.527067	0.20625	0.53929	1	13	tags=9%, list=0%, signal=9%
GO_GOLGI_ORGANIZATION	GO_GOLGI_ORGANIZATION		81	0.527053	0.527053	0	0.536841	1	3516	tags=48%, list=19%, signal=59%
GO_MANNOSYLTRANSFERASE_ACTIVITY	GO_MANNOSYLTRANSFERASE_ACTIVITY		22	0.526318	0.526318	0.0704846	0.538739	1	3234	tags=36%, list=18%, signal=44%
GO_RECEPTOR_INHIBITOR_ACTIVITY	GO_RECEPTOR_INHIBITOR_ACTIVITY		11	0.526221	0.526221	0.226263	0.536889	1	612	tags=18%, list=3%, signal=19%
GO_PROTEIN_LOCALIZATION_TO_ENDOPLASMIC_RETICULUM	GO_PROTEIN_LOCALIZATION_TO_ENDOPLASMIC_RETICULUM		97	0.525621	0.525621	0	0.53798	1	6440	tags=53%, list=35%, signal=81%
GO_HYDROGEN_EXPORTING_ATPASE_ACTIVITY	GO_HYDROGEN_EXPORTING_ATPASE_ACTIVITY		25	0.525402	0.525402	0.0379747	0.536832	1	3861	tags=48%, list=21%, signal=61%
GO_RNA_POLYMERASE_CORE_ENZYME_BINDING	GO_RNA_POLYMERASE_CORE_ENZYME_BINDING		22	0.525266	0.525266	0.0447761	0.53521	1	3297	tags=45%, list=18%, signal=55%
GO_REGULATION_OF_CELL_MIGRATION_INVOLVED_IN_SPROUTING_ANGIOGENESIS	GO_REGULATION_OF_CELL_MIGRATION_INVOLVED_IN_SPROUTING_ANGIOGENESIS		19	0.525225	0.525225	0.104294	0.533019	1	2617	tags=42%, list=14%, signal=49%
GO_BRANCHED_CHAIN_AMINO_ACID_METABOLIC_PROCESS	GO_BRANCHED_CHAIN_AMINO_ACID_METABOLIC_PROCESS		23	0.524964	0.524964	0.0318471	0.5322	1	4028	tags=43%, list=22%, signal=56%
GO_PROTEIN_LIPID_COMPLEX_ASSEMBLY	GO_PROTEIN_LIPID_COMPLEX_ASSEMBLY		18	0.524751	0.524751	0.0912951	0.531063	1	3532	tags=33%, list=19%, signal=41%
GO_GABA_RECEPTOR_BINDING	GO_GABA_RECEPTOR_BINDING		14	0.524521	0.524521	0.179204	0.530193	1	2603	tags=36%, list=14%, signal=42%
GO_POSITIVE_REGULATION_OF_ALPHA_BETA_T_CELL_PROLIFERATION	GO_POSITIVE_REGULATION_OF_ALPHA_BETA_T_CELL_PROLIFERATION		18	0.52296	0.52296	0.0910931	0.537794	1	3326	tags=39%, list=18%, signal=47%
GO_NEGATIVE_REGULATION_OF_PEPTIDYL_THREONINE_PHOSPHORYLATION	GO_NEGATIVE_REGULATION_OF_PEPTIDYL_THREONINE_PHOSPHORYLATION		12	0.522956	0.522956	0.181263	0.535419	1	173	tags=17%, list=1%, signal=17%
GO_NEGATIVE_REGULATION_OF_REGULATED_SECRETORY_PATHWAY	GO_NEGATIVE_REGULATION_OF_REGULATED_SECRETORY_PATHWAY		20	0.522396	0.522396	0.0803383	0.536655	1	1539	tags=20%, list=8%, signal=22%
GO_PHOSPHOLIPASE_INHIBITOR_ACTIVITY	GO_PHOSPHOLIPASE_INHIBITOR_ACTIVITY		12	0.521402	0.521402	0.208925	0.540265	1	6513	tags=67%, list=36%, signal=103%
GO_NEGATIVE_REGULATION_OF_TOR_SIGNALING	GO_NEGATIVE_REGULATION_OF_TOR_SIGNALING		29	0.519725	0.519725	0.0328542	0.548519	1	2376	tags=34%, list=13%, signal=40%
GO_REGULATION_OF_GROWTH_HORMONE_SECRETION	GO_REGULATION_OF_GROWTH_HORMONE_SECRETION		11	0.519706	0.519706	0.254065	0.546239	1	1375	tags=27%, list=8%, signal=29%
GO_INTRAMOLECULAR_TRANSFERASE_ACTIVITY_PHOSPHOTRANSFERASES	GO_INTRAMOLECULAR_TRANSFERASE_ACTIVITY_PHOSPHOTRANSFERASES		11	0.518802	0.518802	0.227926	0.5498	1	1266	tags=27%, list=7%, signal=29%
GO_AMINO_ACID_IMPORT	GO_AMINO_ACID_IMPORT		15	0.518284	0.518284	0.154004	0.55079	1	387	tags=20%, list=2%, signal=20%
GO_MRNA_TRANSCRIPTION_FROM_RNA_POLYMERASE_II_PROMOTER	GO_MRNA_TRANSCRIPTION_FROM_RNA_POLYMERASE_II_PROMOTER		15	0.517992	0.517992	0.145194	0.550258	1	169	tags=13%, list=1%, signal=13%
GO_TCTN_B9D_COMPLEX	GO_TCTN_B9D_COMPLEX		12	0.517523	0.517523	0.215686	0.550974	1	670	tags=25%, list=4%, signal=26%
GO_ACYL_COA_DEHYDROGENASE_ACTIVITY	GO_ACYL_COA_DEHYDROGENASE_ACTIVITY		16	0.517379	0.517379	0.128205	0.549525	1	4915	tags=44%, list=27%, signal=60%
GO_NONRIBOSOMAL_PEPTIDE_BIOSYNTHETIC_PROCESS	GO_NONRIBOSOMAL_PEPTIDE_BIOSYNTHETIC_PROCESS		16	0.516942	0.516942	0.117517	0.54999	1	2600	tags=38%, list=14%, signal=44%
HALLMARK_PROTEIN_SECRETION	HALLMARK_PROTEIN_SECRETION		95	0.516008	0.516008	0	0.553566	1	4042	tags=47%, list=22%, signal=60%
GO_CALCIUM_INDEPENDENT_CELL_CELL_ADHESION_VIA_PLASMA_MEMBRANE_CELL_ADHESION_MOLECULES	GO_CALCIUM_INDEPENDENT_CELL_CELL_ADHESION_VIA_PLASMA_MEMBRANE_CELL_ADHESION_MOLECULES		21	0.515159	0.515159	0.054878	0.556812	1	4891	tags=48%, list=27%, signal=65%
GO_HOLO_TFIIH_COMPLEX	GO_HOLO_TFIIH_COMPLEX		12	0.514731	0.514731	0.205882	0.557348	1	2296	tags=33%, list=13%, signal=38%
GO_REGULATION_OF_PHOSPHOLIPID_BIOSYNTHETIC_PROCESS	GO_REGULATION_OF_PHOSPHOLIPID_BIOSYNTHETIC_PROCESS		13	0.514494	0.514494	0.169811	0.55652	1	1197	tags=23%, list=7%, signal=25%
GO_REGULATION_OF_VASCULAR_ENDOTHELIAL_GROWTH_FACTOR_PRODUCTION	GO_REGULATION_OF_VASCULAR_ENDOTHELIAL_GROWTH_FACTOR_PRODUCTION		30	0.514215	0.514215	0.045929	0.556019	1	1202	tags=20%, list=7%, signal=21%
GO_NEURON_PROJECTION_EXTENSION_INVOLVED_IN_NEURON_PROJECTION_GUIDANCE	GO_NEURON_PROJECTION_EXTENSION_INVOLVED_IN_NEURON_PROJECTION_GUIDANCE		11	0.513796	0.513796	0.257261	0.556295	1	13	tags=9%, list=0%, signal=9%
GO_OLFACTORY_BULB_INTERNEURON_DEVELOPMENT	GO_OLFACTORY_BULB_INTERNEURON_DEVELOPMENT		9	0.512803	0.512803	0.270661	0.560338	1	13	tags=11%, list=0%, signal=11%
GO_CELLULAR_ANION_HOMEOSTASIS	GO_CELLULAR_ANION_HOMEOSTASIS		14	0.512634	0.512634	0.169683	0.558975	1	4348	tags=64%, list=24%, signal=84%
GO_INTERSTITIAL_MATRIX	GO_INTERSTITIAL_MATRIX		13	0.512152	0.512152	0.193483	0.559617	1	2656	tags=31%, list=15%, signal=36%
GO_SOLUTE_PROTON_ANTIPORTER_ACTIVITY	GO_SOLUTE_PROTON_ANTIPORTER_ACTIVITY		19	0.511544	0.511544	0.11087	0.56112	1	2638	tags=32%, list=14%, signal=37%
GO_REGULATION_OF_NITRIC_OXIDE_SYNTHASE_BIOSYNTHETIC_PROCESS	GO_REGULATION_OF_NITRIC_OXIDE_SYNTHASE_BIOSYNTHETIC_PROCESS		19	0.511485	0.511485	0.0997877	0.559169	1	1517	tags=32%, list=8%, signal=34%
GO_AMINO_ACID_BETAINE_TRANSPORT	GO_AMINO_ACID_BETAINE_TRANSPORT		14	0.511281	0.511281	0.185404	0.558267	1	2103	tags=21%, list=11%, signal=24%
GO_INTRACILIARY_TRANSPORT_PARTICLE	GO_INTRACILIARY_TRANSPORT_PARTICLE		29	0.509985	0.509985	0.0246914	0.564212	1	3193	tags=41%, list=17%, signal=50%
GO_NEGATIVE_REGULATION_OF_CALCIUM_ION_DEPENDENT_EXOCYTOSIS	GO_NEGATIVE_REGULATION_OF_CALCIUM_ION_DEPENDENT_EXOCYTOSIS		10	0.509203	0.509203	0.287846	0.567001	1	1539	tags=20%, list=8%, signal=22%
GO_ESTABLISHMENT_OF_PROTEIN_LOCALIZATION_TO_VACUOLE	GO_ESTABLISHMENT_OF_PROTEIN_LOCALIZATION_TO_VACUOLE		30	0.509195	0.509195	0.0365112	0.564775	1	3910	tags=47%, list=21%, signal=59%
GO_NEUTROPHIL_ACTIVATION_INVOLVED_IN_IMMUNE_RESPONSE	GO_NEUTROPHIL_ACTIVATION_INVOLVED_IN_IMMUNE_RESPONSE		11	0.509124	0.509124	0.257511	0.562952	1	4848	tags=45%, list=26%, signal=62%
GO_ACID_AMINO_ACID_LIGASE_ACTIVITY	GO_ACID_AMINO_ACID_LIGASE_ACTIVITY		19	0.508624	0.508624	0.0899582	0.563912	1	2308	tags=32%, list=13%, signal=36%
GO_CELLULAR_IRON_ION_HOMEOSTASIS	GO_CELLULAR_IRON_ION_HOMEOSTASIS		45	0.508607	0.508607	0.00845666	0.561812	1	814	tags=13%, list=4%, signal=14%
GO_ATP_HYDROLYSIS_COUPLED_TRANSMEMBRANE_TRANSPORT	GO_ATP_HYDROLYSIS_COUPLED_TRANSMEMBRANE_TRANSPORT		35	0.508088	0.508088	0.0194805	0.562796	1	1287	tags=23%, list=7%, signal=25%
GO_ER_TO_GOLGI_VESICLE_MEDIATED_TRANSPORT	GO_ER_TO_GOLGI_VESICLE_MEDIATED_TRANSPORT		155	0.506817	0.506817	0	0.569016	1	1991	tags=34%, list=11%, signal=38%
GO_PENTOSE_METABOLIC_PROCESS	GO_PENTOSE_METABOLIC_PROCESS		12	0.506659	0.506659	0.233051	0.567818	1	3646	tags=33%, list=20%, signal=42%
GO_ESTABLISHMENT_OF_PROTEIN_LOCALIZATION_TO_ENDOPLASMIC_RETICULUM	GO_ESTABLISHMENT_OF_PROTEIN_LOCALIZATION_TO_ENDOPLASMIC_RETICULUM		78	0.506267	0.506267	0	0.56825	1	7360	tags=67%, list=40%, signal=111%
GO_AUTOPHAGOSOME	GO_AUTOPHAGOSOME		73	0.505709	0.505709	0	0.569581	1	2394	tags=30%, list=13%, signal=35%
GO_POLYAMINE_METABOLIC_PROCESS	GO_POLYAMINE_METABOLIC_PROCESS		14	0.502984	0.502984	0.194617	0.584595	1	342	tags=14%, list=2%, signal=15%
GO_MEMBRANE_PROTEIN_INTRACELLULAR_DOMAIN_PROTEOLYSIS	GO_MEMBRANE_PROTEIN_INTRACELLULAR_DOMAIN_PROTEOLYSIS		15	0.50218	0.50218	0.191268	0.587753	1	4985	tags=47%, list=27%, signal=64%
GO_PROTEIN_LOCALIZATION_TO_CILIUM	GO_PROTEIN_LOCALIZATION_TO_CILIUM		26	0.502123	0.502123	0.0586907	0.585838	1	3675	tags=42%, list=20%, signal=53%
GO_SOLUTE_CATION_ANTIPORTER_ACTIVITY	GO_SOLUTE_CATION_ANTIPORTER_ACTIVITY		31	0.501811	0.501811	0.0252632	0.585682	1	1674	tags=23%, list=9%, signal=25%
GO_PROTEIN_K63_LINKED_DEUBIQUITINATION	GO_PROTEIN_K63_LINKED_DEUBIQUITINATION		24	0.500961	0.500961	0.0751566	0.588656	1	2945	tags=46%, list=16%, signal=55%
GO_REGULATION_OF_DENDRITE_EXTENSION	GO_REGULATION_OF_DENDRITE_EXTENSION		17	0.5008	0.5008	0.130522	0.587483	1	4626	tags=41%, list=25%, signal=55%
GO_CARBOHYDRATE_TRANSMEMBRANE_TRANSPORT	GO_CARBOHYDRATE_TRANSMEMBRANE_TRANSPORT		24	0.499918	0.499918	0.0772532	0.591162	1	4637	tags=50%, list=25%, signal=67%
GO_VACUOLAR_ACIDIFICATION	GO_VACUOLAR_ACIDIFICATION		13	0.499463	0.499463	0.238901	0.591886	1	1091	tags=23%, list=6%, signal=25%
GO_SULFUR_AMINO_ACID_METABOLIC_PROCESS	GO_SULFUR_AMINO_ACID_METABOLIC_PROCESS		40	0.498903	0.498903	0.0154185	0.593416	1	2065	tags=30%, list=11%, signal=34%
GO_REGULATION_OF_INTERLEUKIN_8_BIOSYNTHETIC_PROCESS	GO_REGULATION_OF_INTERLEUKIN_8_BIOSYNTHETIC_PROCESS		11	0.498879	0.498879	0.259101	0.59136	1	3828	tags=45%, list=21%, signal=57%
GO_ACYLGLYCEROL_HOMEOSTASIS	GO_ACYLGLYCEROL_HOMEOSTASIS		30	0.498739	0.498739	0.0405983	0.590024	1	2774	tags=27%, list=15%, signal=31%
GO_TELOMERE_LOCALIZATION	GO_TELOMERE_LOCALIZATION		9	0.497999	0.497999	0.354251	0.592647	1	1221	tags=22%, list=7%, signal=24%
GO_ENDOSOME_ORGANIZATION	GO_ENDOSOME_ORGANIZATION		59	0.497965	0.497965	0	0.590662	1	5832	tags=58%, list=32%, signal=84%
GO_RESPONSE_TO_STARVATION	GO_RESPONSE_TO_STARVATION		144	0.497706	0.497706	0	0.590089	1	2451	tags=31%, list=13%, signal=36%
GO_PHOSPHATIDYLINOSITOL_3_PHOSPHATE_BINDING	GO_PHOSPHATIDYLINOSITOL_3_PHOSPHATE_BINDING		30	0.49756	0.49756	0.0398323	0.588799	1	3309	tags=37%, list=18%, signal=45%
GO_AMINO_SUGAR_CATABOLIC_PROCESS	GO_AMINO_SUGAR_CATABOLIC_PROCESS		13	0.496829	0.496829	0.25355	0.59142	1	2827	tags=46%, list=15%, signal=55%
GO_GLYCEROPHOSPHOLIPID_CATABOLIC_PROCESS	GO_GLYCEROPHOSPHOLIPID_CATABOLIC_PROCESS		12	0.496657	0.496657	0.265086	0.590376	1	1824	tags=25%, list=10%, signal=28%
GO_UBIQUITIN_DEPENDENT_PROTEIN_CATABOLIC_PROCESS_VIA_THE_MULTIVESICULAR_BODY_SORTING_PATHWAY	GO_UBIQUITIN_DEPENDENT_PROTEIN_CATABOLIC_PROCESS_VIA_THE_MULTIVESICULAR_BODY_SORTING_PATHWAY		17	0.49632	0.49632	0.123173	0.590306	1	3838	tags=47%, list=21%, signal=59%
GO_NEGATIVE_REGULATION_OF_TRANSLATIONAL_INITIATION	GO_NEGATIVE_REGULATION_OF_TRANSLATIONAL_INITIATION		20	0.495788	0.495788	0.108333	0.591657	1	1295	tags=20%, list=7%, signal=21%
GO_MODULATION_BY_HOST_OF_VIRAL_PROCESS	GO_MODULATION_BY_HOST_OF_VIRAL_PROCESS		17	0.494899	0.494899	0.173737	0.59538	1	3795	tags=41%, list=21%, signal=52%
GO_DENDRITE_CYTOPLASM	GO_DENDRITE_CYTOPLASM		16	0.494894	0.494894	0.149254	0.593281	1	1214	tags=19%, list=7%, signal=20%
GO_REGULATION_OF_OXIDATIVE_PHOSPHORYLATION	GO_REGULATION_OF_OXIDATIVE_PHOSPHORYLATION		15	0.494025	0.494025	0.179654	0.596597	1	363	tags=13%, list=2%, signal=14%
GO_C_TERMINAL_PROTEIN_AMINO_ACID_MODIFICATION	GO_C_TERMINAL_PROTEIN_AMINO_ACID_MODIFICATION		14	0.493841	0.493841	0.213992	0.595771	1	3763	tags=57%, list=21%, signal=72%
GO_TRANSLATION_REGULATOR_ACTIVITY_NUCLEIC_ACID_BINDING	GO_TRANSLATION_REGULATOR_ACTIVITY_NUCLEIC_ACID_BINDING		15	0.493685	0.493685	0.164927	0.594654	1	900	tags=20%, list=5%, signal=21%
GO_PHOSPHATASE_ACTIVATOR_ACTIVITY	GO_PHOSPHATASE_ACTIVATOR_ACTIVITY		8	0.493252	0.493252	0.4	0.595511	1	1378	tags=25%, list=8%, signal=27%
GO_INTRAMOLECULAR_OXIDOREDUCTASE_ACTIVITY_TRANSPOSING_S_S_BONDS	GO_INTRAMOLECULAR_OXIDOREDUCTASE_ACTIVITY_TRANSPOSING_S_S_BONDS		21	0.492489	0.492489	0.105932	0.598005	1	5176	tags=48%, list=28%, signal=66%
GO_MULTI_ORGANISM_ORGANELLE_ORGANIZATION	GO_MULTI_ORGANISM_ORGANELLE_ORGANIZATION		22	0.492375	0.492375	0.0770833	0.596611	1	5447	tags=50%, list=30%, signal=71%
GO_ENDOPLASMIC_RETICULUM_TUBULAR_NETWORK	GO_ENDOPLASMIC_RETICULUM_TUBULAR_NETWORK		11	0.492345	0.492345	0.282306	0.594738	1	4454	tags=55%, list=24%, signal=72%
GO_NEGATIVE_REGULATION_OF_ACUTE_INFLAMMATORY_RESPONSE	GO_NEGATIVE_REGULATION_OF_ACUTE_INFLAMMATORY_RESPONSE		10	0.49188	0.49188	0.315574	0.595749	1	1375	tags=40%, list=8%, signal=43%
GO_IRON_ION_TRANSPORT	GO_IRON_ION_TRANSPORT		55	0.491167	0.491167	0.00657895	0.598291	1	2693	tags=31%, list=15%, signal=36%
GO_GAMMA_AMINOBUTYRIC_ACID_SIGNALING_PATHWAY	GO_GAMMA_AMINOBUTYRIC_ACID_SIGNALING_PATHWAY		21	0.491084	0.491084	0.103004	0.596736	1	3121	tags=33%, list=17%, signal=40%
GO_RETROMER_COMPLEX	GO_RETROMER_COMPLEX		20	0.491026	0.491026	0.124731	0.595027	1	4824	tags=45%, list=26%, signal=61%
GO_ATRIAL_SEPTUM_DEVELOPMENT	GO_ATRIAL_SEPTUM_DEVELOPMENT		17	0.49079	0.49079	0.174897	0.594455	1	1896	tags=29%, list=10%, signal=33%
GO_MRNA_MODIFICATION	GO_MRNA_MODIFICATION		11	0.490668	0.490668	0.286026	0.593185	1	3442	tags=45%, list=19%, signal=56%
GO_PYRIMIDINE_CONTAINING_COMPOUND_TRANSMEMBRANE_TRANSPORT	GO_PYRIMIDINE_CONTAINING_COMPOUND_TRANSMEMBRANE_TRANSPORT		13	0.490383	0.490383	0.238397	0.593002	1	2257	tags=38%, list=12%, signal=44%
GO_MRNA_TRANSCRIPTION	GO_MRNA_TRANSCRIPTION		20	0.49021	0.49021	0.0981211	0.592136	1	169	tags=10%, list=1%, signal=10%
GO_SOLUTE_PROTON_SYMPORTER_ACTIVITY	GO_SOLUTE_PROTON_SYMPORTER_ACTIVITY		26	0.489716	0.489716	0.0730689	0.593361	1	1957	tags=27%, list=11%, signal=30%
GO_MULTIVESICULAR_BODY_ORGANIZATION	GO_MULTIVESICULAR_BODY_ORGANIZATION		29	0.489692	0.489692	0.0516129	0.591485	1	5447	tags=48%, list=30%, signal=69%
GO_LIPASE_ACTIVATOR_ACTIVITY	GO_LIPASE_ACTIVATOR_ACTIVITY		13	0.489087	0.489087	0.275154	0.593257	1	1499	tags=23%, list=8%, signal=25%
GO_POSITIVE_REGULATION_OF_CELL_FATE_COMMITMENT	GO_POSITIVE_REGULATION_OF_CELL_FATE_COMMITMENT		11	0.488847	0.488847	0.276008	0.592851	1	1652	tags=27%, list=9%, signal=30%
GO_LACTATE_TRANSMEMBRANE_TRANSPORT	GO_LACTATE_TRANSMEMBRANE_TRANSPORT		11	0.488554	0.488554	0.253138	0.592829	1	1728	tags=27%, list=9%, signal=30%
GO_NEGATIVE_REGULATION_OF_GLUCOSE_TRANSPORT	GO_NEGATIVE_REGULATION_OF_GLUCOSE_TRANSPORT		16	0.488313	0.488313	0.167756	0.592444	1	3277	tags=44%, list=18%, signal=53%
GO_CATION_AMINO_ACID_SYMPORTER_ACTIVITY	GO_CATION_AMINO_ACID_SYMPORTER_ACTIVITY		16	0.487943	0.487943	0.189362	0.592662	1	764	tags=19%, list=4%, signal=20%
GO_SNARE_COMPLEX	GO_SNARE_COMPLEX		53	0.487478	0.487478	0.00653595	0.593751	1	2839	tags=42%, list=16%, signal=49%
GO_PROTON_TRANSPORTING_TWO_SECTOR_ATPASE_COMPLEX	GO_PROTON_TRANSPORTING_TWO_SECTOR_ATPASE_COMPLEX		44	0.487338	0.487338	0.0108932	0.592645	1	2464	tags=25%, list=13%, signal=29%
GO_OLIGOSACCHARIDE_LIPID_INTERMEDIATE_BIOSYNTHETIC_PROCESS	GO_OLIGOSACCHARIDE_LIPID_INTERMEDIATE_BIOSYNTHETIC_PROCESS		19	0.48677	0.48677	0.136646	0.594429	1	2201	tags=32%, list=12%, signal=36%
GO_NEUROPEPTIDE_HORMONE_ACTIVITY	GO_NEUROPEPTIDE_HORMONE_ACTIVITY		26	0.486596	0.486596	0.0595483	0.593721	1	1946	tags=15%, list=11%, signal=17%
GO_PREASSEMBLY_OF_GPI_ANCHOR_IN_ER_MEMBRANE	GO_PREASSEMBLY_OF_GPI_ANCHOR_IN_ER_MEMBRANE		14	0.486032	0.486032	0.278226	0.59534	1	1777	tags=29%, list=10%, signal=32%
GO_VESICLE_TARGETING	GO_VESICLE_TARGETING		74	0.485688	0.485688	0	0.595487	1	1989	tags=36%, list=11%, signal=41%
GO_POSITIVE_REGULATION_OF_NITRIC_OXIDE_SYNTHASE_BIOSYNTHETIC_PROCESS	GO_POSITIVE_REGULATION_OF_NITRIC_OXIDE_SYNTHASE_BIOSYNTHETIC_PROCESS		14	0.484932	0.484932	0.222689	0.598472	1	900	tags=29%, list=5%, signal=30%
GO_SODIUM_INDEPENDENT_ORGANIC_ANION_TRANSMEMBRANE_TRANSPORTER_ACTIVITY	GO_SODIUM_INDEPENDENT_ORGANIC_ANION_TRANSMEMBRANE_TRANSPORTER_ACTIVITY		20	0.484795	0.484795	0.132911	0.597482	1	265	tags=10%, list=1%, signal=10%
GO_SULFUR_COMPOUND_TRANSMEMBRANE_TRANSPORTER_ACTIVITY	GO_SULFUR_COMPOUND_TRANSMEMBRANE_TRANSPORTER_ACTIVITY		25	0.48478	0.48478	0.089172	0.595619	1	1185	tags=24%, list=6%, signal=26%
GO_TRANSLATION_REPRESSOR_ACTIVITY	GO_TRANSLATION_REPRESSOR_ACTIVITY		18	0.483959	0.483959	0.154989	0.599014	1	2335	tags=28%, list=13%, signal=32%
GO_CELLULAR_RESPONSE_TO_HEAT	GO_CELLULAR_RESPONSE_TO_HEAT		33	0.483773	0.483773	0.0394191	0.598283	1	2465	tags=24%, list=13%, signal=28%
GO_NEGATIVE_REGULATION_OF_FIBROBLAST_PROLIFERATION	GO_NEGATIVE_REGULATION_OF_FIBROBLAST_PROLIFERATION		24	0.483344	0.483344	0.0993658	0.599142	1	3486	tags=33%, list=19%, signal=41%
GO_APOPTOTIC_PROCESS_INVOLVED_IN_DEVELOPMENT	GO_APOPTOTIC_PROCESS_INVOLVED_IN_DEVELOPMENT		20	0.482047	0.482047	0.148387	0.605839	1	13	tags=5%, list=0%, signal=5%
GO_PROTEIN_PHOSPHATASE_TYPE_1_COMPLEX	GO_PROTEIN_PHOSPHATASE_TYPE_1_COMPLEX		10	0.482044	0.482044	0.366255	0.603944	1	2924	tags=50%, list=16%, signal=59%
GO_INDUCTION_OF_POSITIVE_CHEMOTAXIS	GO_INDUCTION_OF_POSITIVE_CHEMOTAXIS		13	0.481995	0.481995	0.258799	0.602344	1	19	tags=8%, list=0%, signal=8%
GO_PROTEIN_DISULFIDE_OXIDOREDUCTASE_ACTIVITY	GO_PROTEIN_DISULFIDE_OXIDOREDUCTASE_ACTIVITY		24	0.481497	0.481497	0.0720339	0.603613	1	4671	tags=42%, list=26%, signal=56%
GO_POTASSIUM_ION_HOMEOSTASIS	GO_POTASSIUM_ION_HOMEOSTASIS		18	0.481271	0.481271	0.141935	0.603124	1	396	tags=11%, list=2%, signal=11%
GO_KERATINIZATION	GO_KERATINIZATION		50	0.48026	0.48026	0.00647948	0.607576	1	636	tags=10%, list=3%, signal=10%
GO_GLUCOSE_IMPORT	GO_GLUCOSE_IMPORT		11	0.479598	0.479598	0.378924	0.609853	1	1729	tags=27%, list=9%, signal=30%
GO_GLYCOSIDE_METABOLIC_PROCESS	GO_GLYCOSIDE_METABOLIC_PROCESS		16	0.478812	0.478812	0.231263	0.612846	1	4504	tags=44%, list=25%, signal=58%
GO_REGULATION_OF_NLRP3_INFLAMMASOME_COMPLEX_ASSEMBLY	GO_REGULATION_OF_NLRP3_INFLAMMASOME_COMPLEX_ASSEMBLY		10	0.478573	0.478573	0.382096	0.612478	1	4909	tags=50%, list=27%, signal=68%
GO_REGULATION_OF_IRE1_MEDIATED_UNFOLDED_PROTEIN_RESPONSE	GO_REGULATION_OF_IRE1_MEDIATED_UNFOLDED_PROTEIN_RESPONSE		11	0.478017	0.478017	0.352113	0.614156	1	402	tags=9%, list=2%, signal=9%
GO_HIGH_DENSITY_LIPOPROTEIN_PARTICLE_REMODELING	GO_HIGH_DENSITY_LIPOPROTEIN_PARTICLE_REMODELING		15	0.477436	0.477436	0.228033	0.615823	1	2774	tags=27%, list=15%, signal=31%
GO_ESCRT_COMPLEX	GO_ESCRT_COMPLEX		24	0.476711	0.476711	0.109131	0.618514	1	3910	tags=42%, list=21%, signal=53%
GO_CHROMOSOME_LOCALIZATION_TO_NUCLEAR_ENVELOPE_INVOLVED_IN_HOMOLOGOUS_CHROMOSOME_SEGREGATION	GO_CHROMOSOME_LOCALIZATION_TO_NUCLEAR_ENVELOPE_INVOLVED_IN_HOMOLOGOUS_CHROMOSOME_SEGREGATION		10	0.476686	0.476686	0.364389	0.616775	1	1221	tags=20%, list=7%, signal=21%
GO_FOLIC_ACID_METABOLIC_PROCESS	GO_FOLIC_ACID_METABOLIC_PROCESS		16	0.475132	0.475132	0.232877	0.625203	1	2991	tags=56%, list=16%, signal=67%
GO_MACROMOLECULAR_COMPLEX_REMODELING	GO_MACROMOLECULAR_COMPLEX_REMODELING		24	0.474874	0.474874	0.0913242	0.624978	1	314	tags=13%, list=2%, signal=13%
GO_THIOLESTER_HYDROLASE_ACTIVITY	GO_THIOLESTER_HYDROLASE_ACTIVITY		30	0.474616	0.474616	0.0630081	0.624773	1	2767	tags=30%, list=15%, signal=35%
GO_INFLAMMASOME_COMPLEX	GO_INFLAMMASOME_COMPLEX		12	0.474488	0.474488	0.324503	0.623722	1	140	tags=17%, list=1%, signal=17%
GO_GTP_DEPENDENT_PROTEIN_BINDING	GO_GTP_DEPENDENT_PROTEIN_BINDING		17	0.474431	0.474431	0.164271	0.622201	1	3085	tags=41%, list=17%, signal=49%
GO_INTRACILIARY_TRANSPORT_PARTICLE_B	GO_INTRACILIARY_TRANSPORT_PARTICLE_B		19	0.474264	0.474264	0.151844	0.621386	1	3193	tags=42%, list=17%, signal=51%
GO_REGULATION_OF_CARDIAC_MUSCLE_CONTRACTION_BY_REGULATION_OF_THE_RELEASE_OF_SEQUESTERED_CALCIUM_ION	GO_REGULATION_OF_CARDIAC_MUSCLE_CONTRACTION_BY_REGULATION_OF_THE_RELEASE_OF_SEQUESTERED_CALCIUM_ION		15	0.474246	0.474246	0.257576	0.619651	1	396	tags=13%, list=2%, signal=14%
GO_REGULATION_OF_INFLAMMATORY_RESPONSE_TO_ANTIGENIC_STIMULUS	GO_REGULATION_OF_INFLAMMATORY_RESPONSE_TO_ANTIGENIC_STIMULUS		18	0.473747	0.473747	0.186192	0.621026	1	1375	tags=17%, list=8%, signal=18%
GO_REGULATION_OF_SPROUTING_ANGIOGENESIS	GO_REGULATION_OF_SPROUTING_ANGIOGENESIS		27	0.473319	0.473319	0.071579	0.62188	1	2088	tags=37%, list=11%, signal=42%
GO_PROTEIN_IMPORT_INTO_MITOCHONDRIAL_MATRIX	GO_PROTEIN_IMPORT_INTO_MITOCHONDRIAL_MATRIX		13	0.472676	0.472676	0.266667	0.624191	1	1734	tags=23%, list=9%, signal=25%
GO_PROTEIN_CHANNEL_ACTIVITY	GO_PROTEIN_CHANNEL_ACTIVITY		11	0.471757	0.471757	0.340564	0.628157	1	1734	tags=18%, list=9%, signal=20%
GO_NUCLEOTIDE_SUGAR_METABOLIC_PROCESS	GO_NUCLEOTIDE_SUGAR_METABOLIC_PROCESS		33	0.471704	0.471704	0.055794	0.626625	1	3433	tags=48%, list=19%, signal=60%
GO_GLUTATHIONE_METABOLIC_PROCESS	GO_GLUTATHIONE_METABOLIC_PROCESS		55	0.469572	0.469572	0.00854701	0.638615	1	3365	tags=33%, list=18%, signal=40%
GO_SODIUM_INDEPENDENT_ORGANIC_ANION_TRANSPORT	GO_SODIUM_INDEPENDENT_ORGANIC_ANION_TRANSPORT		22	0.469331	0.469331	0.107623	0.638282	1	265	tags=9%, list=1%, signal=9%
GO_POSITIVE_REGULATION_OF_NATURAL_KILLER_CELL_ACTIVATION	GO_POSITIVE_REGULATION_OF_NATURAL_KILLER_CELL_ACTIVATION		18	0.468633	0.468633	0.200389	0.640801	1	3084	tags=50%, list=17%, signal=60%
GO_NEGATIVE_REGULATION_OF_CALCIUM_ION_IMPORT	GO_NEGATIVE_REGULATION_OF_CALCIUM_ION_IMPORT		21	0.468342	0.468342	0.145228	0.640848	1	1355	tags=10%, list=7%, signal=10%
GO_ATRIOVENTRICULAR_VALVE_MORPHOGENESIS	GO_ATRIOVENTRICULAR_VALVE_MORPHOGENESIS		15	0.468313	0.468313	0.279476	0.639205	1	1958	tags=33%, list=11%, signal=37%
GO_CILIUM_MOVEMENT	GO_CILIUM_MOVEMENT		36	0.46824	0.46824	0.0496894	0.637862	1	2588	tags=28%, list=14%, signal=32%
GO_EPOXYGENASE_P450_PATHWAY	GO_EPOXYGENASE_P450_PATHWAY		18	0.468092	0.468092	0.22541	0.637047	1	7218	tags=67%, list=39%, signal=110%
GO_POSITIVE_REGULATION_OF_PHOSPHOPROTEIN_PHOSPHATASE_ACTIVITY	GO_POSITIVE_REGULATION_OF_PHOSPHOPROTEIN_PHOSPHATASE_ACTIVITY		12	0.467541	0.467541	0.289796	0.638884	1	1968	tags=33%, list=11%, signal=37%
GO_PIGMENT_ACCUMULATION	GO_PIGMENT_ACCUMULATION		12	0.467489	0.467489	0.300395	0.637339	1	3084	tags=50%, list=17%, signal=60%
GO_CALCIUM_ACTIVATED_CATION_CHANNEL_ACTIVITY	GO_CALCIUM_ACTIVATED_CATION_CHANNEL_ACTIVITY		28	0.467482	0.467482	0.0847826	0.635575	1	4662	tags=46%, list=25%, signal=62%
GO_ENDOPLASMIC_RETICULUM_CALCIUM_ION_HOMEOSTASIS	GO_ENDOPLASMIC_RETICULUM_CALCIUM_ION_HOMEOSTASIS		19	0.467462	0.467462	0.199561	0.633886	1	924	tags=16%, list=5%, signal=17%
GO_REGULATION_OF_MITOCHONDRIAL_DEPOLARIZATION	GO_REGULATION_OF_MITOCHONDRIAL_DEPOLARIZATION		17	0.467018	0.467018	0.207627	0.635089	1	2372	tags=29%, list=13%, signal=34%
GO_FATTY_ACYL_COA_BINDING	GO_FATTY_ACYL_COA_BINDING		31	0.466947	0.466947	0.0516129	0.633726	1	1850	tags=26%, list=10%, signal=29%
GO_LOW_DENSITY_LIPOPROTEIN_PARTICLE	GO_LOW_DENSITY_LIPOPROTEIN_PARTICLE		13	0.466823	0.466823	0.241803	0.63267	1	235	tags=8%, list=1%, signal=8%
GO_REGULATION_OF_GOLGI_ORGANIZATION	GO_REGULATION_OF_GOLGI_ORGANIZATION		12	0.466529	0.466529	0.305085	0.632829	1	2851	tags=42%, list=16%, signal=49%
GO_NEGATIVE_REGULATION_OF_LIPID_STORAGE	GO_NEGATIVE_REGULATION_OF_LIPID_STORAGE		17	0.466282	0.466282	0.220859	0.63263	1	6029	tags=53%, list=33%, signal=79%
GO_PHOSPHATIDYLINOSITOL_3_5_BISPHOSPHATE_BINDING	GO_PHOSPHATIDYLINOSITOL_3_5_BISPHOSPHATE_BINDING		20	0.466071	0.466071	0.167756	0.632348	1	2010	tags=20%, list=11%, signal=22%
GO_FATTY_ACID_BETA_OXIDATION_USING_ACYL_COA_DEHYDROGENASE	GO_FATTY_ACID_BETA_OXIDATION_USING_ACYL_COA_DEHYDROGENASE		18	0.466023	0.466023	0.2	0.630882	1	4915	tags=44%, list=27%, signal=61%
GO_SINGLE_ORGANISM_MEMBRANE_BUDDING	GO_SINGLE_ORGANISM_MEMBRANE_BUDDING		70	0.465719	0.465719	0.00443459	0.630906	1	1989	tags=34%, list=11%, signal=38%
GO_OVULATION	GO_OVULATION		18	0.465715	0.465715	0.201735	0.629159	1	2125	tags=28%, list=12%, signal=31%
GO_RIBOSOME_BINDING	GO_RIBOSOME_BINDING		43	0.465536	0.465536	0.0184805	0.628572	1	2428	tags=28%, list=13%, signal=32%
GO_CYTOSOLIC_SMALL_RIBOSOMAL_SUBUNIT	GO_CYTOSOLIC_SMALL_RIBOSOMAL_SUBUNIT		35	0.465285	0.465285	0.0485232	0.628505	1	8155	tags=74%, list=45%, signal=134%
GO_MODULATION_OF_GROWTH_OF_SYMBIONT_INVOLVED_IN_INTERACTION_WITH_HOST	GO_MODULATION_OF_GROWTH_OF_SYMBIONT_INVOLVED_IN_INTERACTION_WITH_HOST		16	0.465208	0.465208	0.232704	0.627263	1	1447	tags=19%, list=8%, signal=20%
GO_MODIFIED_AMINO_ACID_TRANSPORT	GO_MODIFIED_AMINO_ACID_TRANSPORT		24	0.465029	0.465029	0.131635	0.626614	1	177	tags=17%, list=1%, signal=17%
GO_LIGASE_ACTIVITY_FORMING_CARBON_OXYGEN_BONDS	GO_LIGASE_ACTIVITY_FORMING_CARBON_OXYGEN_BONDS		40	0.46499	0.46499	0.0206186	0.625134	1	3018	tags=35%, list=16%, signal=42%
GO_REGULATION_OF_AUTOPHAGOSOME_ASSEMBLY	GO_REGULATION_OF_AUTOPHAGOSOME_ASSEMBLY		31	0.464757	0.464757	0.0721868	0.62493	1	3713	tags=45%, list=20%, signal=57%
GO_LIGAND_DEPENDENT_NUCLEAR_RECEPTOR_BINDING	GO_LIGAND_DEPENDENT_NUCLEAR_RECEPTOR_BINDING		23	0.464552	0.464552	0.132898	0.624502	1	2159	tags=26%, list=12%, signal=30%
GO_ENDOPLASMIC_RETICULUM_SUBCOMPARTMENT	GO_ENDOPLASMIC_RETICULUM_SUBCOMPARTMENT		14	0.464457	0.464457	0.25	0.6234	1	4454	tags=50%, list=24%, signal=66%
GO_SNAP_RECEPTOR_ACTIVITY	GO_SNAP_RECEPTOR_ACTIVITY		38	0.464393	0.464393	0.0405405	0.622103	1	2839	tags=42%, list=16%, signal=50%
GO_NEGATIVE_REGULATION_OF_MUSCLE_CELL_APOPTOTIC_PROCESS	GO_NEGATIVE_REGULATION_OF_MUSCLE_CELL_APOPTOTIC_PROCESS		28	0.464312	0.464312	0.0942982	0.620954	1	1499	tags=21%, list=8%, signal=23%
GO_GLUCOSAMINE_CONTAINING_COMPOUND_METABOLIC_PROCESS	GO_GLUCOSAMINE_CONTAINING_COMPOUND_METABOLIC_PROCESS		26	0.464166	0.464166	0.0870536	0.620187	1	2827	tags=38%, list=15%, signal=45%
GO_TRANSFERASE_ACTIVITY_TRANSFERRING_NITROGENOUS_GROUPS	GO_TRANSFERASE_ACTIVITY_TRANSFERRING_NITROGENOUS_GROUPS		21	0.46413	0.46413	0.188867	0.618728	1	906	tags=24%, list=5%, signal=25%
GO_NUCLEOBASE_CONTAINING_COMPOUND_TRANSMEMBRANE_TRANSPORTER_ACTIVITY	GO_NUCLEOBASE_CONTAINING_COMPOUND_TRANSMEMBRANE_TRANSPORTER_ACTIVITY		29	0.463787	0.463787	0.0760626	0.619253	1	2349	tags=34%, list=13%, signal=39%
GO_NUCLEOTIDE_TRANSPORT	GO_NUCLEOTIDE_TRANSPORT		24	0.462995	0.462995	0.126411	0.622596	1	1730	tags=33%, list=9%, signal=37%
GO_POSITIVE_REGULATION_OF_P38MAPK_CASCADE	GO_POSITIVE_REGULATION_OF_P38MAPK_CASCADE		13	0.462964	0.462964	0.25974	0.621078	1	1378	tags=15%, list=8%, signal=17%
GO_POSITIVE_REGULATION_OF_SYNAPSE_MATURATION	GO_POSITIVE_REGULATION_OF_SYNAPSE_MATURATION		10	0.462227	0.462227	0.428571	0.624173	1	2293	tags=30%, list=13%, signal=34%
GO_REGULATION_OF_INTERLEUKIN_17_PRODUCTION	GO_REGULATION_OF_INTERLEUKIN_17_PRODUCTION		22	0.460072	0.460072	0.175299	0.636111	1	1652	tags=23%, list=9%, signal=25%
GO_POLY_A_MRNA_EXPORT_FROM_NUCLEUS	GO_POLY_A_MRNA_EXPORT_FROM_NUCLEUS		11	0.459972	0.459972	0.338144	0.635041	1	469	tags=18%, list=3%, signal=19%
GO_HEME_METABOLIC_PROCESS	GO_HEME_METABOLIC_PROCESS		27	0.459525	0.459525	0.0915033	0.6362	1	878	tags=15%, list=5%, signal=16%
GO_SUGAR_TRANSMEMBRANE_TRANSPORTER_ACTIVITY	GO_SUGAR_TRANSMEMBRANE_TRANSPORTER_ACTIVITY		32	0.459406	0.459406	0.0747863	0.635305	1	5012	tags=53%, list=27%, signal=73%
GO_NEUROLOGICAL_SYSTEM_PROCESS_INVOLVED_IN_REGULATION_OF_SYSTEMIC_ARTERIAL_BLOOD_PRESSURE	GO_NEUROLOGICAL_SYSTEM_PROCESS_INVOLVED_IN_REGULATION_OF_SYSTEMIC_ARTERIAL_BLOOD_PRESSURE		14	0.459281	0.459281	0.283019	0.63447	1	4691	tags=36%, list=26%, signal=48%
GO_NEUROMUSCULAR_PROCESS_CONTROLLING_POSTURE	GO_NEUROMUSCULAR_PROCESS_CONTROLLING_POSTURE		14	0.459032	0.459032	0.275574	0.634432	1	387	tags=7%, list=2%, signal=7%
GO_REGULATION_OF_MYELOID_CELL_APOPTOTIC_PROCESS	GO_REGULATION_OF_MYELOID_CELL_APOPTOTIC_PROCESS		23	0.458333	0.458333	0.138004	0.637203	1	2147	tags=22%, list=12%, signal=25%
GO_PHOSPHATIDYLETHANOLAMINE_BIOSYNTHETIC_PROCESS	GO_PHOSPHATIDYLETHANOLAMINE_BIOSYNTHETIC_PROCESS		13	0.457283	0.457283	0.323771	0.642273	1	4738	tags=46%, list=26%, signal=62%
GO_VESICLE_COATING	GO_VESICLE_COATING		74	0.456812	0.456812	0	0.643589	1	2022	tags=34%, list=11%, signal=38%
GO_NEGATIVE_REGULATION_OF_EXOCYTOSIS	GO_NEGATIVE_REGULATION_OF_EXOCYTOSIS		26	0.456711	0.456711	0.11329	0.642616	1	2169	tags=19%, list=12%, signal=22%
GO_MITOCHONDRIAL_DNA_METABOLIC_PROCESS	GO_MITOCHONDRIAL_DNA_METABOLIC_PROCESS		14	0.456543	0.456543	0.293217	0.642063	1	1402	tags=29%, list=8%, signal=31%
GO_LIPOPOLYSACCHARIDE_BINDING	GO_LIPOPOLYSACCHARIDE_BINDING		21	0.4565	0.4565	0.186047	0.640683	1	2577	tags=33%, list=14%, signal=39%
GO_POSITIVE_REGULATION_OF_SPROUTING_ANGIOGENESIS	GO_POSITIVE_REGULATION_OF_SPROUTING_ANGIOGENESIS		14	0.45629	0.45629	0.273523	0.640356	1	1473	tags=36%, list=8%, signal=39%
GO_POSITIVE_REGULATION_OF_OLIGODENDROCYTE_DIFFERENTIATION	GO_POSITIVE_REGULATION_OF_OLIGODENDROCYTE_DIFFERENTIATION		13	0.456157	0.456157	0.343478	0.639507	1	1227	tags=15%, list=7%, signal=16%
GO_CATION_SUGAR_SYMPORTER_ACTIVITY	GO_CATION_SUGAR_SYMPORTER_ACTIVITY		15	0.456031	0.456031	0.283333	0.638694	1	1957	tags=33%, list=11%, signal=37%
GO_ION_GATED_CHANNEL_ACTIVITY	GO_ION_GATED_CHANNEL_ACTIVITY		43	0.455459	0.455459	0.0285036	0.640619	1	4784	tags=49%, list=26%, signal=66%
GO_PROTEIN_K48_LINKED_UBIQUITINATION	GO_PROTEIN_K48_LINKED_UBIQUITINATION		47	0.455437	0.455437	0.0222222	0.639127	1	2463	tags=38%, list=13%, signal=44%
GO_ANION_HOMEOSTASIS	GO_ANION_HOMEOSTASIS		38	0.455406	0.455406	0.0529801	0.637722	1	3896	tags=45%, list=21%, signal=57%
GO_LOW_DENSITY_LIPOPROTEIN_PARTICLE_CLEARANCE	GO_LOW_DENSITY_LIPOPROTEIN_PARTICLE_CLEARANCE		10	0.455157	0.455157	0.407809	0.637626	1	41	tags=10%, list=0%, signal=10%
GO_VENTRICULAR_CARDIAC_MUSCLE_CELL_ACTION_POTENTIAL	GO_VENTRICULAR_CARDIAC_MUSCLE_CELL_ACTION_POTENTIAL		14	0.454788	0.454788	0.314856	0.638379	1	3298	tags=29%, list=18%, signal=35%
GO_REGULATION_OF_HORMONE_METABOLIC_PROCESS	GO_REGULATION_OF_HORMONE_METABOLIC_PROCESS		23	0.454085	0.454085	0.134043	0.641129	1	2065	tags=17%, list=11%, signal=20%
GO_RNA_POLYMERASE_II_CORE_BINDING	GO_RNA_POLYMERASE_II_CORE_BINDING		19	0.453739	0.453739	0.230108	0.641741	1	3297	tags=37%, list=18%, signal=45%
GO_ACTIN_NUCLEATION	GO_ACTIN_NUCLEATION		22	0.453382	0.453382	0.184549	0.642406	1	3676	tags=32%, list=20%, signal=40%
GO_CELLULAR_RESPONSE_TO_EXTRACELLULAR_STIMULUS	GO_CELLULAR_RESPONSE_TO_EXTRACELLULAR_STIMULUS		178	0.453281	0.453281	0	0.641456	1	2320	tags=30%, list=13%, signal=34%
GO_CARDIAC_LEFT_VENTRICLE_MORPHOGENESIS	GO_CARDIAC_LEFT_VENTRICLE_MORPHOGENESIS		12	0.452778	0.452778	0.390086	0.643059	1	1896	tags=25%, list=10%, signal=28%
GO_NEGATIVE_REGULATION_OF_NEUROLOGICAL_SYSTEM_PROCESS	GO_NEGATIVE_REGULATION_OF_NEUROLOGICAL_SYSTEM_PROCESS		15	0.45187	0.45187	0.311741	0.64724	1	658	tags=13%, list=4%, signal=14%
GO_REGULATION_OF_CLATHRIN_MEDIATED_ENDOCYTOSIS	GO_REGULATION_OF_CLATHRIN_MEDIATED_ENDOCYTOSIS		16	0.451019	0.451019	0.254273	0.651119	1	1533	tags=31%, list=8%, signal=34%
GO_NEGATIVE_REGULATION_OF_INTERLEUKIN_12_PRODUCTION	GO_NEGATIVE_REGULATION_OF_INTERLEUKIN_12_PRODUCTION		14	0.451005	0.451005	0.31441	0.649577	1	1515	tags=21%, list=8%, signal=23%
GO_INTRACELLULAR_LIPID_TRANSPORT	GO_INTRACELLULAR_LIPID_TRANSPORT		19	0.450874	0.450874	0.186296	0.648816	1	3637	tags=37%, list=20%, signal=46%
GO_PROTEIN_HORMONE_RECEPTOR_ACTIVITY	GO_PROTEIN_HORMONE_RECEPTOR_ACTIVITY		11	0.450496	0.450496	0.368973	0.649546	1	1770	tags=18%, list=10%, signal=20%
GO_RESPONSE_TO_REDOX_STATE	GO_RESPONSE_TO_REDOX_STATE		12	0.450454	0.450454	0.365112	0.648188	1	6061	tags=75%, list=33%, signal=112%
GO_CALCIUM_ACTIVATED_POTASSIUM_CHANNEL_ACTIVITY	GO_CALCIUM_ACTIVATED_POTASSIUM_CHANNEL_ACTIVITY		17	0.450129	0.450129	0.291577	0.64876	1	4076	tags=41%, list=22%, signal=53%
GO_NEGATIVE_REGULATION_OF_PHOSPHOPROTEIN_PHOSPHATASE_ACTIVITY	GO_NEGATIVE_REGULATION_OF_PHOSPHOPROTEIN_PHOSPHATASE_ACTIVITY		14	0.449518	0.449518	0.285412	0.651141	1	2742	tags=29%, list=15%, signal=34%
GO_AMINO_ACID_ACTIVATION	GO_AMINO_ACID_ACTIVATION		48	0.448811	0.448811	0.0313901	0.654156	1	3018	tags=33%, list=16%, signal=40%
GO_REGULATION_OF_IMMUNOGLOBULIN_SECRETION	GO_REGULATION_OF_IMMUNOGLOBULIN_SECRETION		17	0.448788	0.448788	0.258134	0.652677	1	6029	tags=65%, list=33%, signal=96%
GO_POSITIVE_REGULATION_OF_TYROSINE_PHOSPHORYLATION_OF_STAT5_PROTEIN	GO_POSITIVE_REGULATION_OF_TYROSINE_PHOSPHORYLATION_OF_STAT5_PROTEIN		16	0.448642	0.448642	0.297297	0.652001	1	2319	tags=31%, list=13%, signal=36%
GO_REGULATION_OF_TOR_SIGNALING	GO_REGULATION_OF_TOR_SIGNALING		67	0.448635	0.448635	0.00228311	0.650451	1	2428	tags=28%, list=13%, signal=33%
GO_NEGATIVE_REGULATION_OF_CARDIAC_MUSCLE_CELL_APOPTOTIC_PROCESS	GO_NEGATIVE_REGULATION_OF_CARDIAC_MUSCLE_CELL_APOPTOTIC_PROCESS		12	0.448547	0.448547	0.351779	0.649376	1	705	tags=17%, list=4%, signal=17%
GO_POSITIVE_REGULATION_OF_T_HELPER_1_TYPE_IMMUNE_RESPONSE	GO_POSITIVE_REGULATION_OF_T_HELPER_1_TYPE_IMMUNE_RESPONSE		15	0.447284	0.447284	0.305118	0.655814	1	1652	tags=27%, list=9%, signal=29%
GO_MELANIN_METABOLIC_PROCESS	GO_MELANIN_METABOLIC_PROCESS		14	0.447222	0.447222	0.305221	0.654617	1	2272	tags=14%, list=12%, signal=16%
GO_OXIDOREDUCTASE_ACTIVITY_ACTING_ON_THE_CH_CH_GROUP_OF_DONORS_NAD_OR_NADP_AS_ACCEPTOR	GO_OXIDOREDUCTASE_ACTIVITY_ACTING_ON_THE_CH_CH_GROUP_OF_DONORS_NAD_OR_NADP_AS_ACCEPTOR		24	0.447109	0.447109	0.152993	0.65374	1	848	tags=21%, list=5%, signal=22%
GO_DNA_METHYLATION_INVOLVED_IN_GAMETE_GENERATION	GO_DNA_METHYLATION_INVOLVED_IN_GAMETE_GENERATION		18	0.447092	0.447092	0.21281	0.652281	1	3758	tags=39%, list=21%, signal=49%
GO_1_PHOSPHATIDYLINOSITOL_BINDING	GO_1_PHOSPHATIDYLINOSITOL_BINDING		19	0.446935	0.446935	0.231111	0.651705	1	3677	tags=42%, list=20%, signal=53%
GO_POSITIVE_REGULATION_OF_PROTEIN_LOCALIZATION_TO_CELL_SURFACE	GO_POSITIVE_REGULATION_OF_PROTEIN_LOCALIZATION_TO_CELL_SURFACE		8	0.446453	0.446453	0.515151	0.65322	1	353	tags=13%, list=2%, signal=13%
GO_CCR_CHEMOKINE_RECEPTOR_BINDING	GO_CCR_CHEMOKINE_RECEPTOR_BINDING		29	0.4457	0.4457	0.114416	0.65654	1	2584	tags=24%, list=14%, signal=28%
GO_DETECTION_OF_CALCIUM_ION	GO_DETECTION_OF_CALCIUM_ION		10	0.445429	0.445429	0.431493	0.656752	1	6084	tags=70%, list=33%, signal=105%
GO_NATURAL_KILLER_CELL_MEDIATED_IMMUNITY	GO_NATURAL_KILLER_CELL_MEDIATED_IMMUNITY		25	0.445365	0.445365	0.160896	0.655535	1	600	tags=16%, list=3%, signal=17%
GO_RELAXATION_OF_CARDIAC_MUSCLE	GO_RELAXATION_OF_CARDIAC_MUSCLE		13	0.445119	0.445119	0.31893	0.655566	1	396	tags=23%, list=2%, signal=24%
GO_TRANSCRIPTION_COACTIVATOR_BINDING	GO_TRANSCRIPTION_COACTIVATOR_BINDING		10	0.44462	0.44462	0.469388	0.657206	1	3023	tags=40%, list=17%, signal=48%
GO_DISULFIDE_OXIDOREDUCTASE_ACTIVITY	GO_DISULFIDE_OXIDOREDUCTASE_ACTIVITY		30	0.444464	0.444464	0.0986842	0.656644	1	4671	tags=37%, list=26%, signal=49%
GO_NEGATIVE_REGULATION_OF_PROTEIN_MATURATION	GO_NEGATIVE_REGULATION_OF_PROTEIN_MATURATION		34	0.444415	0.444415	0.0745614	0.655394	1	266	tags=12%, list=1%, signal=12%
GO_PROTON_TRANSPORTING_TWO_SECTOR_ATPASE_COMPLEX_CATALYTIC_DOMAIN	GO_PROTON_TRANSPORTING_TWO_SECTOR_ATPASE_COMPLEX_CATALYTIC_DOMAIN		16	0.44419	0.44419	0.25885	0.655359	1	2060	tags=31%, list=11%, signal=35%
GO_SULFUR_COMPOUND_TRANSPORT	GO_SULFUR_COMPOUND_TRANSPORT		29	0.444118	0.444118	0.12854	0.654311	1	1186	tags=24%, list=6%, signal=26%
GO_LONG_CHAIN_FATTY_ACID_BINDING	GO_LONG_CHAIN_FATTY_ACID_BINDING		14	0.444113	0.444113	0.315369	0.652827	1	1227	tags=21%, list=7%, signal=23%
GO_RESPONSE_TO_SALT	GO_RESPONSE_TO_SALT		14	0.443782	0.443782	0.383621	0.653382	1	44	tags=7%, list=0%, signal=7%
GO_ECTODERM_DEVELOPMENT	GO_ECTODERM_DEVELOPMENT		21	0.44357	0.44357	0.187225	0.653239	1	904	tags=14%, list=5%, signal=15%
GO_POSITIVE_REGULATION_OF_CELL_SIZE	GO_POSITIVE_REGULATION_OF_CELL_SIZE		12	0.443566	0.443566	0.36701	0.651757	1	470	tags=17%, list=3%, signal=17%
GO_CHEMOKINE_MEDIATED_SIGNALING_PATHWAY	GO_CHEMOKINE_MEDIATED_SIGNALING_PATHWAY		66	0.442765	0.442765	0.00443459	0.655409	1	1166	tags=12%, list=6%, signal=13%
GO_PEPTIDE_CROSS_LINKING	GO_PEPTIDE_CROSS_LINKING		54	0.442265	0.442265	0.017094	0.657231	1	1106	tags=13%, list=6%, signal=14%
GO_POST_GOLGI_VESICLE_MEDIATED_TRANSPORT	GO_POST_GOLGI_VESICLE_MEDIATED_TRANSPORT		80	0.44224	0.44224	0.0043956	0.655863	1	3124	tags=36%, list=17%, signal=44%
GO_SUMO_TRANSFERASE_ACTIVITY	GO_SUMO_TRANSFERASE_ACTIVITY		14	0.442213	0.442213	0.358242	0.6545	1	1027	tags=14%, list=6%, signal=15%
GO_REGULATION_OF_FATTY_ACID_BIOSYNTHETIC_PROCESS	GO_REGULATION_OF_FATTY_ACID_BIOSYNTHETIC_PROCESS		35	0.441893	0.441893	0.0831556	0.655017	1	1060	tags=17%, list=6%, signal=18%
GO_HYDROGEN_TRANSPORT	GO_HYDROGEN_TRANSPORT		131	0.441156	0.441156	0	0.658191	1	2060	tags=18%, list=11%, signal=20%
GO_PHOSPHOLIPID_SCRAMBLING	GO_PHOSPHOLIPID_SCRAMBLING		12	0.44105	0.44105	0.412121	0.657338	1	1354	tags=25%, list=7%, signal=27%
GO_SODIUM_ION_EXPORT	GO_SODIUM_ION_EXPORT		12	0.440519	0.440519	0.35518	0.659151	1	455	tags=17%, list=2%, signal=17%
GO_NEUROPEPTIDE_BINDING	GO_NEUROPEPTIDE_BINDING		22	0.440482	0.440482	0.200803	0.657873	1	5483	tags=45%, list=30%, signal=65%
GO_COPPER_ION_HOMEOSTASIS	GO_COPPER_ION_HOMEOSTASIS		14	0.440431	0.440431	0.346983	0.656686	1	1562	tags=14%, list=9%, signal=16%
GO_CGMP_BINDING	GO_CGMP_BINDING		16	0.440332	0.440332	0.311203	0.655842	1	2516	tags=31%, list=14%, signal=36%
GO_CARBOHYDRATE_DERIVATIVE_TRANSPORTER_ACTIVITY	GO_CARBOHYDRATE_DERIVATIVE_TRANSPORTER_ACTIVITY		34	0.439926	0.439926	0.0820734	0.656986	1	2535	tags=32%, list=14%, signal=37%
GO_POSITIVE_REGULATION_OF_CALCIUM_MEDIATED_SIGNALING	GO_POSITIVE_REGULATION_OF_CALCIUM_MEDIATED_SIGNALING		32	0.439716	0.439716	0.0765766	0.656803	1	3993	tags=25%, list=22%, signal=32%
GO_NEGATIVE_REGULATION_OF_STRIATED_MUSCLE_CELL_APOPTOTIC_PROCESS	GO_NEGATIVE_REGULATION_OF_STRIATED_MUSCLE_CELL_APOPTOTIC_PROCESS		16	0.439683	0.439683	0.277056	0.655521	1	1377	tags=19%, list=8%, signal=20%
GO_PROTEIN_BINDING_INVOLVED_IN_PROTEIN_FOLDING	GO_PROTEIN_BINDING_INVOLVED_IN_PROTEIN_FOLDING		12	0.439471	0.439471	0.375262	0.655316	1	1949	tags=25%, list=11%, signal=28%
GO_INNER_DYNEIN_ARM_ASSEMBLY	GO_INNER_DYNEIN_ARM_ASSEMBLY		11	0.439348	0.439348	0.403651	0.654609	1	1995	tags=18%, list=11%, signal=20%
GO_DENDRITE_MEMBRANE	GO_DENDRITE_MEMBRANE		20	0.439246	0.439246	0.261954	0.653797	1	169	tags=10%, list=1%, signal=10%
GO_2_OXOGLUTARATE_METABOLIC_PROCESS	GO_2_OXOGLUTARATE_METABOLIC_PROCESS		18	0.439203	0.439203	0.258134	0.652634	1	906	tags=17%, list=5%, signal=18%
GO_ANTIPORTER_ACTIVITY	GO_ANTIPORTER_ACTIVITY		72	0.439034	0.439034	0.0126316	0.652257	1	3042	tags=31%, list=17%, signal=37%
GO_REGULATION_OF_CARDIAC_MUSCLE_CONTRACTION_BY_CALCIUM_ION_SIGNALING	GO_REGULATION_OF_CARDIAC_MUSCLE_CONTRACTION_BY_CALCIUM_ION_SIGNALING		19	0.438803	0.438803	0.209877	0.652292	1	455	tags=16%, list=2%, signal=16%
GO_ALDO_KETO_REDUCTASE_NADP_ACTIVITY	GO_ALDO_KETO_REDUCTASE_NADP_ACTIVITY		24	0.438753	0.438753	0.160417	0.651127	1	1457	tags=25%, list=8%, signal=27%
GO_NITROGEN_CYCLE_METABOLIC_PROCESS	GO_NITROGEN_CYCLE_METABOLIC_PROCESS		14	0.438559	0.438559	0.34238	0.650875	1	2978	tags=36%, list=16%, signal=43%
GO_REGULATION_OF_SYNAPSE_MATURATION	GO_REGULATION_OF_SYNAPSE_MATURATION		13	0.437979	0.437979	0.363834	0.652946	1	2293	tags=31%, list=13%, signal=35%
GO_REGULATION_OF_WATER_LOSS_VIA_SKIN	GO_REGULATION_OF_WATER_LOSS_VIA_SKIN		19	0.437978	0.437978	0.263158	0.651521	1	2936	tags=32%, list=16%, signal=38%
GO_INTRINSIC_APOPTOTIC_SIGNALING_PATHWAY_IN_RESPONSE_TO_DNA_DAMAGE_BY_P53_CLASS_MEDIATOR	GO_INTRINSIC_APOPTOTIC_SIGNALING_PATHWAY_IN_RESPONSE_TO_DNA_DAMAGE_BY_P53_CLASS_MEDIATOR		27	0.437774	0.437774	0.162839	0.651308	1	2536	tags=30%, list=14%, signal=34%
GO_POLE_PLASM	GO_POLE_PLASM		15	0.437771	0.437771	0.351893	0.649898	1	2987	tags=33%, list=16%, signal=40%
GO_RESPONSE_TO_AMPHETAMINE	GO_RESPONSE_TO_AMPHETAMINE		27	0.437331	0.437331	0.116883	0.651316	1	644	tags=11%, list=4%, signal=11%
GO_POSITIVE_REGULATION_OF_MEMBRANE_DEPOLARIZATION	GO_POSITIVE_REGULATION_OF_MEMBRANE_DEPOLARIZATION		10	0.437297	0.437297	0.449485	0.65014	1	4588	tags=60%, list=25%, signal=80%
GO_PRP19_COMPLEX	GO_PRP19_COMPLEX		12	0.436483	0.436483	0.404858	0.653803	1	1566	tags=25%, list=9%, signal=27%
GO_ALPHA_TUBULIN_BINDING	GO_ALPHA_TUBULIN_BINDING		24	0.436455	0.436455	0.150313	0.652594	1	1415	tags=25%, list=8%, signal=27%
GO_DICARBOXYLIC_ACID_CATABOLIC_PROCESS	GO_DICARBOXYLIC_ACID_CATABOLIC_PROCESS		16	0.436384	0.436384	0.293333	0.651643	1	3332	tags=31%, list=18%, signal=38%
GO_REGULATION_OF_SMOOTH_MUSCLE_CELL_DIFFERENTIATION	GO_REGULATION_OF_SMOOTH_MUSCLE_CELL_DIFFERENTIATION		20	0.435301	0.435301	0.249485	0.656996	1	1699	tags=20%, list=9%, signal=22%
GO_EXOCYST	GO_EXOCYST		17	0.435156	0.435156	0.294248	0.65646	1	4454	tags=47%, list=24%, signal=62%
GO_DECIDUALIZATION	GO_DECIDUALIZATION		20	0.435052	0.435052	0.197479	0.655716	1	280	tags=15%, list=2%, signal=15%
GO_REGULATION_OF_APPETITE	GO_REGULATION_OF_APPETITE		22	0.434713	0.434713	0.182018	0.65646	1	27	tags=5%, list=0%, signal=5%
GO_DIVALENT_INORGANIC_ANION_HOMEOSTASIS	GO_DIVALENT_INORGANIC_ANION_HOMEOSTASIS		12	0.434659	0.434659	0.37797	0.655428	1	2350	tags=25%, list=13%, signal=29%
GO_NEGATIVE_REGULATION_OF_NF_KAPPAB_IMPORT_INTO_NUCLEUS	GO_NEGATIVE_REGULATION_OF_NF_KAPPAB_IMPORT_INTO_NUCLEUS		17	0.434626	0.434626	0.318841	0.654217	1	2474	tags=24%, list=14%, signal=27%
GO_POSITIVE_REGULATION_OF_GLYCOPROTEIN_METABOLIC_PROCESS	GO_POSITIVE_REGULATION_OF_GLYCOPROTEIN_METABOLIC_PROCESS		18	0.43447	0.43447	0.278926	0.653753	1	2375	tags=39%, list=13%, signal=45%
GO_DEATH_RECEPTOR_ACTIVITY	GO_DEATH_RECEPTOR_ACTIVITY		22	0.434406	0.434406	0.199571	0.652764	1	287	tags=14%, list=2%, signal=14%
GO_AMINO_ACID_TRANSMEMBRANE_TRANSPORT	GO_AMINO_ACID_TRANSMEMBRANE_TRANSPORT		63	0.434094	0.434094	0.0172786	0.653313	1	1366	tags=21%, list=7%, signal=22%
GO_REGULATION_OF_MESODERM_DEVELOPMENT	GO_REGULATION_OF_MESODERM_DEVELOPMENT		15	0.433897	0.433897	0.325431	0.653172	1	393	tags=13%, list=2%, signal=14%
GO_VIRION_ASSEMBLY	GO_VIRION_ASSEMBLY		35	0.433761	0.433761	0.0820734	0.652664	1	3838	tags=37%, list=21%, signal=47%
GO_KETONE_BODY_METABOLIC_PROCESS	GO_KETONE_BODY_METABOLIC_PROCESS		11	0.433443	0.433443	0.468813	0.653304	1	706	tags=9%, list=4%, signal=9%
GO_APICOLATERAL_PLASMA_MEMBRANE	GO_APICOLATERAL_PLASMA_MEMBRANE		16	0.4333	0.4333	0.314159	0.652866	1	921	tags=13%, list=5%, signal=13%
GO_CELL_REDOX_HOMEOSTASIS	GO_CELL_REDOX_HOMEOSTASIS		64	0.433055	0.433055	0.00886918	0.65306	1	2044	tags=19%, list=11%, signal=21%
GO_POSITIVE_REGULATION_OF_TRANSLATIONAL_INITIATION	GO_POSITIVE_REGULATION_OF_TRANSLATIONAL_INITIATION		20	0.432929	0.432929	0.265136	0.652449	1	267	tags=10%, list=1%, signal=10%
GO_RETROGRADE_TRANSPORT_ENDOSOME_TO_GOLGI	GO_RETROGRADE_TRANSPORT_ENDOSOME_TO_GOLGI		69	0.432755	0.432755	0.0195228	0.652193	1	3665	tags=43%, list=20%, signal=54%
GO_L_AMINO_ACID_IMPORT	GO_L_AMINO_ACID_IMPORT		12	0.431832	0.431832	0.427403	0.656547	1	387	tags=17%, list=2%, signal=17%
GO_PYRIDOXAL_PHOSPHATE_BINDING	GO_PYRIDOXAL_PHOSPHATE_BINDING		50	0.431819	0.431819	0.0386266	0.655274	1	3038	tags=34%, list=17%, signal=41%
GO_LATE_ENDOSOME_MEMBRANE	GO_LATE_ENDOSOME_MEMBRANE		100	0.431591	0.431591	0.00226244	0.655347	1	1845	tags=25%, list=10%, signal=28%
GO_PROTEIN_K48_LINKED_DEUBIQUITINATION	GO_PROTEIN_K48_LINKED_DEUBIQUITINATION		20	0.430703	0.430703	0.2103	0.659619	1	2945	tags=35%, list=16%, signal=42%
GO_RELAXATION_OF_MUSCLE	GO_RELAXATION_OF_MUSCLE		20	0.430688	0.430688	0.216561	0.658335	1	396	tags=20%, list=2%, signal=20%
GO_ORGANELLE_MEMBRANE_CONTACT_SITE	GO_ORGANELLE_MEMBRANE_CONTACT_SITE		11	0.43061	0.43061	0.41502	0.65747	1	3991	tags=55%, list=22%, signal=70%
GO_ESTRADIOL_17_BETA_DEHYDROGENASE_ACTIVITY	GO_ESTRADIOL_17_BETA_DEHYDROGENASE_ACTIVITY		11	0.430123	0.430123	0.438923	0.659202	1	1792	tags=18%, list=10%, signal=20%
GO_ORGANIC_ACID_SODIUM_SYMPORTER_ACTIVITY	GO_ORGANIC_ACID_SODIUM_SYMPORTER_ACTIVITY		29	0.429707	0.429707	0.133475	0.660435	1	764	tags=17%, list=4%, signal=18%
GO_REGULATION_OF_ARP2_3_COMPLEX_MEDIATED_ACTIN_NUCLEATION	GO_REGULATION_OF_ARP2_3_COMPLEX_MEDIATED_ACTIN_NUCLEATION		14	0.429259	0.429259	0.386076	0.661784	1	4312	tags=43%, list=24%, signal=56%
GO_PHOTORECEPTOR_CONNECTING_CILIUM	GO_PHOTORECEPTOR_CONNECTING_CILIUM		31	0.428401	0.428401	0.122407	0.665801	1	3128	tags=29%, list=17%, signal=35%
GO_AMINE_CATABOLIC_PROCESS	GO_AMINE_CATABOLIC_PROCESS		21	0.428206	0.428206	0.240586	0.665696	1	342	tags=14%, list=2%, signal=15%
GO_REGULATION_OF_CELLULAR_PH	GO_REGULATION_OF_CELLULAR_PH		72	0.42797	0.42797	0.012959	0.665806	1	3896	tags=38%, list=21%, signal=47%
GO_MUSCLE_ADAPTATION	GO_MUSCLE_ADAPTATION		29	0.427969	0.427969	0.158898	0.664455	1	1063	tags=17%, list=6%, signal=18%
GO_REGULATION_OF_RENAL_SODIUM_EXCRETION	GO_REGULATION_OF_RENAL_SODIUM_EXCRETION		23	0.42781	0.42781	0.197452	0.664093	1	289	tags=9%, list=2%, signal=9%
GO_MONOCYTE_DIFFERENTIATION	GO_MONOCYTE_DIFFERENTIATION		16	0.427581	0.427581	0.33543	0.664197	1	3619	tags=44%, list=20%, signal=54%
GO_ESTROGEN_METABOLIC_PROCESS	GO_ESTROGEN_METABOLIC_PROCESS		21	0.427513	0.427513	0.216336	0.663274	1	2834	tags=29%, list=15%, signal=34%
GO_INTESTINAL_ABSORPTION	GO_INTESTINAL_ABSORPTION		24	0.427456	0.427456	0.196617	0.662276	1	243	tags=8%, list=1%, signal=8%
GO_TRANSCRIPTION_FROM_MITOCHONDRIAL_PROMOTER	GO_TRANSCRIPTION_FROM_MITOCHONDRIAL_PROMOTER		11	0.42702	0.42702	0.485656	0.663592	1	3316	tags=36%, list=18%, signal=44%
GO_QUATERNARY_AMMONIUM_GROUP_TRANSPORT	GO_QUATERNARY_AMMONIUM_GROUP_TRANSPORT		18	0.426218	0.426218	0.274554	0.667346	1	2103	tags=17%, list=11%, signal=19%
GO_LIPID_TRANSLOCATION	GO_LIPID_TRANSLOCATION		21	0.426216	0.426216	0.268132	0.666017	1	1419	tags=19%, list=8%, signal=21%
GO_POSITIVE_REGULATION_OF_ACTIN_NUCLEATION	GO_POSITIVE_REGULATION_OF_ACTIN_NUCLEATION		16	0.425786	0.425786	0.325911	0.667576	1	5606	tags=56%, list=31%, signal=81%
GO_GTP_METABOLIC_PROCESS	GO_GTP_METABOLIC_PROCESS		20	0.425691	0.425691	0.253359	0.666812	1	1436	tags=25%, list=8%, signal=27%
GO_HYDROGEN_ION_TRANSMEMBRANE_TRANSPORT	GO_HYDROGEN_ION_TRANSMEMBRANE_TRANSPORT		101	0.425672	0.425672	0.0021097	0.665598	1	2060	tags=16%, list=11%, signal=18%
GO_POSITIVE_REGULATION_OF_MITOCHONDRIAL_MEMBRANE_PERMEABILITY	GO_POSITIVE_REGULATION_OF_MITOCHONDRIAL_MEMBRANE_PERMEABILITY		16	0.425248	0.425248	0.28976	0.666926	1	1588	tags=25%, list=9%, signal=27%
GO_REGULATION_OF_PHOSPHOLIPASE_A2_ACTIVITY	GO_REGULATION_OF_PHOSPHOLIPASE_A2_ACTIVITY		10	0.424349	0.424349	0.473161	0.671242	1	3561	tags=40%, list=19%, signal=50%
GO_AMINO_SUGAR_METABOLIC_PROCESS	GO_AMINO_SUGAR_METABOLIC_PROCESS		40	0.423706	0.423706	0.0688935	0.673855	1	1763	tags=28%, list=10%, signal=30%
GO_PROTEIN_ADP_RIBOSYLATION	GO_PROTEIN_ADP_RIBOSYLATION		20	0.422964	0.422964	0.263499	0.677187	1	4104	tags=45%, list=22%, signal=58%
GO_ENDOSOME_TO_LYSOSOME_TRANSPORT	GO_ENDOSOME_TO_LYSOSOME_TRANSPORT		41	0.422879	0.422879	0.0785563	0.676367	1	5602	tags=51%, list=31%, signal=74%
GO_VOCALIZATION_BEHAVIOR	GO_VOCALIZATION_BEHAVIOR		14	0.422595	0.422595	0.399573	0.676789	1	43	tags=7%, list=0%, signal=7%
HALLMARK_REACTIVE_OXIGEN_SPECIES_PATHWAY	HALLMARK_REACTIVE_OXIGEN_SPECIES_PATHWAY		48	0.422283	0.422283	0.05	0.677425	1	962	tags=15%, list=5%, signal=15%
GO_GOLGI_ASSOCIATED_VESICLE_MEMBRANE	GO_GOLGI_ASSOCIATED_VESICLE_MEMBRANE		45	0.4221	0.4221	0.0616016	0.677226	1	3659	tags=42%, list=20%, signal=53%
GO_CELLULAR_COPPER_ION_HOMEOSTASIS	GO_CELLULAR_COPPER_ION_HOMEOSTASIS		11	0.421722	0.421722	0.497934	0.678302	1	7189	tags=55%, list=39%, signal=90%
GO_MEMBRANE_BUDDING	GO_MEMBRANE_BUDDING		109	0.421629	0.421629	0	0.677584	1	2022	tags=28%, list=11%, signal=31%
GO_REGULATION_OF_ANION_TRANSMEMBRANE_TRANSPORT	GO_REGULATION_OF_ANION_TRANSMEMBRANE_TRANSPORT		29	0.421365	0.421365	0.141949	0.677951	1	1871	tags=24%, list=10%, signal=27%
GO_STEROL_TRANSPORTER_ACTIVITY	GO_STEROL_TRANSPORTER_ACTIVITY		18	0.421299	0.421299	0.323913	0.677057	1	936	tags=17%, list=5%, signal=18%
[truncated: 1,286 more rows]

## Sheet: gsea_report_for_na_neg_F48
NAME	GS<br> follow link to MSigDB	GS DETAILS	SIZE	ES	NES	NOM p-val	FDR q-val	FWER p-val	RANK AT MAX	LEADING EDGE
[truncated: 4,091 more rows]

## Sheet: gsea_report_for_na_pos_F48
NAME	GS<br> follow link to MSigDB	GS DETAILS	SIZE	ES	NES	NOM p-val	FDR q-val	FWER p-val	RANK AT MAX	LEADING EDGE
[truncated: 1,578 more rows]

[truncated: 4 more sheets: gsea_report_for_na_neg_L24, gsea_report_for_na_pos_L24, gsea_report_for_na_neg_L48, gsea_report_for_na_pos_L48]
